# Supplementary material for: The transcript catalogue of the short-lived fish Nothobranchius furzeri provides insights into age-dependent changes of mRNA levels
Source: BMC Genomics. 2013 Mar 16;14:185. doi: 10.1186/1471-2164-14-185 (PMC3605293; doi:10.1186/1471-2164-14-185)
Supplement: Additional file 4 — Genes duplicated in N. furzeri. List of duplicated genes identified in the N. furzeri transcript catalogue. [file 1471-2164-14-185-S4.xls]

## Sheet: Commonly dup. in fish
Genes duplicated in N. furzeri and other teleost fish species
The longest transcript contig of a N. furzeri gene was compared with BLASTx against Ensembl proteins from medaka, stickleback, tetraodon and zebrafish, and the Ensembl gene ID of the best hit was retrieved.
Subsequently, the Ensembl gene ID was used to obtain information about paralogs (duplicated genes) in the four teleost fish species.
Any other N. furzeri gene with BLASTx hits to these paralogous genes was considered as paralog (gene duplicate), and all such identified genes were grouped in a paralog family.
For each gene, the table provides the paralog family, the gene symbol, the annotation and the name of the transcript contig used for BLASTx together with the Ensembl gene ID of the corresponding BLASTx hit.
paralog family	gene	annotation	transcript contig	ensembl hit
paralog family 1	SEMA6E	sema domain, transmembrane domain (TM), and cytoplasmic domain, (semaphorin) 6E	Nofu_GRZ_cDNA_3_0002754	ENSDARG00000000189
paralog family 1	SEMA6C (2 OF 2)	sema domain, transmembrane domain (TM), and cytoplasmic domain, (semaphorin) 6C	Nofu_GRZ_cDNA_3_0001791	ENSORLG00000001218
paralog family 2	ZGC:92061	zgc:92061	Nofu_GRZ_cDNA_3_0031037	ENSDARG00000000212
paralog family 2	ZGC:92533	zgc:92533	Nofu_GRZ_cDNA_3_0002335	ENSDARG00000036830
paralog family 2	CYT1L	type I cytokeratin, enveloping layer, like	Nofu_GRZ_cDNA_3_0029669	ENSDARG00000036832
paralog family 2	ZGC:109868	zgc:109868	Nofu_GRZ_cDNA_3_0013368	ENSDARG00000036834
paralog family 2	KRT15	keratin 15	Nofu_GRZ_cDNA_3_0029528	ENSDARG00000036840
paralog family 2	SI:DKEYP-113D7	si:dkeyp-113d7.4	Nofu_GRZ_cDNA_3_0018504	ENSDARG00000090268
paralog family 2	CYT1	type I cytokeratin, enveloping layer	Nofu_GRZ_cDNA_3_0187040	ENSDARG00000092947
paralog family 3	TTNB	titin b	Nofu_GRZ_cDNA_3_0001885	ENSDARG00000000563
paralog family 3	TTNA	titin a	Nofu_GRZ_cDNA_3_0175760	ENSDARG00000028213
paralog family 4	ZNF384L	zinc finger protein 384 like	Nofu_GRZ_cDNA_3_0003918	ENSDARG00000001015
paralog family 4	ZNF384 (1 OF 2)	zinc finger protein 384	Nofu_GRZ_cDNA_3_0011522	ENSORLG00000012835
paralog family 5	KIRRELA	kin of IRRE like a	Nofu_GRZ_cDNA_3_0005891	ENSDARG00000001634
paralog family 5	KIRRELB	kin of IRRE like (Drosophila)	Nofu_GRZ_cDNA_3_0160266	ENSORLG00000002699
paralog family 6	CELF2	cugbp, Elav-like family member 2	Nofu_GRZ_cDNA_3_0017361	ENSDARG00000002131
paralog family 6	CELF2 (1 OF 2)	CUGBP, Elav-like family member 2	Nofu_GRZ_cDNA_3_0041541	ENSGACG00000004426
paralog family 7	TUBB2C	tubulin, beta 2c	Nofu_GRZ_cDNA_3_0178184	ENSDARG00000002344
paralog family 7	ZGC:153426	zgc:153426	Nofu_GRZ_cDNA_3_0027503	ENSDARG00000038198
paralog family 8	ANKRD33 (2 OF 2)	ankyrin repeat domain 33	Nofu_GRZ_cDNA_3_0063902	ENSDARG00000002508
paralog family 8	ANKRD33AA	ankyrin repeat domain 33	Nofu_GRZ_cDNA_3_0010840	ENSTNIG00000015072
paralog family 9	EIF3EB	eukaryotic translation initiation factor 3, subunit E, b	Nofu_GRZ_cDNA_3_0209776	ENSDARG00000002549
paralog family 9	EIF3EA	eukaryotic translation initiation factor 3, subunit E	Nofu_GRZ_cDNA_3_0025433	ENSGACG00000005380
paralog family 10	FAM184A (2 OF 2)	family with sequence similarity 184, member A	Nofu_GRZ_cDNA_3_0003378	ENSDARG00000002635
paralog family 10	FAM184A	family with sequence similarity 184, member A	Nofu_GRZ_cDNA_3_0003291	ENSDARG00000014081
paralog family 11	STXBP5A	syntaxin binding protein 5a (tomosyn)	Nofu_GRZ_cDNA_3_0006752	ENSDARG00000002656
paralog family 11	STXBP5B	syntaxin binding protein 5b (tomosyn)	Nofu_GRZ_cDNA_3_0005693	ENSDARG00000029234
paralog family 12	SLC4A5 (1 OF 2)	solute carrier family 4, sodium bicarbonate cotransporter, member 5	Nofu_GRZ_cDNA_3_0003160	ENSDARG00000002771
paralog family 12	SLC4A5	solute carrier family 4, sodium bicarbonate cotransporter, member 5	Nofu_GRZ_cDNA_3_0207509	ENSDARG00000005966
paralog family 13	GRO2	groucho 2	Nofu_GRZ_cDNA_3_0003065	ENSDARG00000002787
paralog family 13	GRO1	transducin-like enhancer of split 3 (E(sp1) homolog, Drosophila)	Nofu_GRZ_cDNA_3_0207825	ENSGACG00000016913
paralog family 14	ZGC:113210	zgc:113210	Nofu_GRZ_cDNA_3_0181110	ENSDARG00000002872
paralog family 14	BX511172	Uncharacterized protein	Nofu_GRZ_cDNA_3_0024055	ENSDARG00000055263
paralog family 14	CT027576	Uncharacterized protein	Nofu_GRZ_cDNA_3_0009019	ENSDARG00000068569
paralog family 14	CT573252	Uncharacterized protein	Nofu_GRZ_cDNA_3_0015551	ENSDARG00000078927
paralog family 14	CR848028	Uncharacterized protein	Nofu_GRZ_cDNA_3_0008716	ENSDARG00000079579
paralog family 14	BX323573	Uncharacterized protein	Nofu_GRZ_cDNA_3_0096860	ENSDARG00000089864
paralog family 14	BX323994	Uncharacterized protein	Nofu_GRZ_cDNA_3_0180973	ENSDARG00000090688
paralog family 15	PHC1	polyhomeotic homolog 1 (Drosophila)	Nofu_GRZ_cDNA_3_0192802	ENSDARG00000002971
paralog family 15	PHC1 (1 OF 2)	polyhomeotic homolog 1 (Drosophila)	Nofu_GRZ_cDNA_3_0178684	ENSORLG00000006115
paralog family 16	TACR3 (1 OF 3)	tachykinin receptor 3	Nofu_GRZ_cDNA_3_0056080	ENSDARG00000003054
paralog family 16	TACR3 (2 OF 3)	tachykinin receptor 3	Nofu_GRZ_cDNA_3_0003405	ENSGACG00000017653
paralog family 17	KDM5BB	lysine (K)-specific demethylase 5Bb	Nofu_GRZ_cDNA_3_0162099	ENSDARG00000003098
paralog family 17	KDM5BA	lysine (K)-specific demethylase 5Ba	Nofu_GRZ_cDNA_3_0160509	ENSDARG00000057093
paralog family 18	MAGI1	membrane associated guanylate kinase, WW and PDZ domain containing 1	Nofu_GRZ_cDNA_3_0175719	ENSDARG00000003169
paralog family 18	MAGI1 (2 OF 2)	membrane associated guanylate kinase, WW and PDZ domain containing 1	Nofu_GRZ_cDNA_3_0159237	ENSORLG00000010588
paralog family 19	CHCHD6 (1 OF 2)	coiled-coil-helix-coiled-coil-helix domain containing 6	Nofu_GRZ_cDNA_3_0196659	ENSDARG00000003206
paralog family 19	CHCHD6 (2 OF 2)	coiled-coil-helix-coiled-coil-helix domain containing 6	Nofu_GRZ_cDNA_3_0018037	ENSGACG00000008196
paralog family 20	COL4A3	collagen, type IV, alpha 3	Nofu_GRZ_cDNA_3_0175917	ENSDARG00000003395
paralog family 20	COL4A3 (1 OF 2)	collagen, type IV, alpha 3 (Goodpasture antigen)	Nofu_GRZ_cDNA_3_0012287	ENSGACG00000013912
paralog family 21	OBSL1A	obscurin-like 1a	Nofu_GRZ_cDNA_3_0000076	ENSDARG00000003684
paralog family 21	OBSL1B	obscurin-like 1b	Nofu_GRZ_cDNA_3_0018732	ENSDARG00000077388
paralog family 21	OBSL1 (1 OF 2)	obscurin-like 1	Nofu_GRZ_cDNA_3_0076443	ENSTNIG00000018664
paralog family 22	PLXNB2A	plexin b2a	Nofu_GRZ_cDNA_3_0000329	ENSDARG00000003811
paralog family 22	PLXNB2B	pep:novel group:BROADS1:groupXIX:5234537:5263312:1 gene:ENSGACG00000003911 transcript:ENSGACT00000005159	Nofu_GRZ_cDNA_3_0021419	ENSGACG00000003911
paralog family 23	PBRM1 (1 OF 2)	polybromo 1	Nofu_GRZ_cDNA_3_0002360	ENSDARG00000003877
paralog family 23	PBRM1L	polybromo 1	Nofu_GRZ_cDNA_3_0019625	ENSTNIG00000014731
paralog family 24	SBNO2A	strawberry notch homolog 2a	Nofu_GRZ_cDNA_3_0196134	ENSDARG00000003882
paralog family 24	SBNO2 (2 OF 3)	strawberry notch homolog 2 (Drosophila)	Nofu_GRZ_cDNA_3_0179785	ENSDARG00000016188
paralog family 25	SPAG1	sperm associated antigen 1	Nofu_GRZ_cDNA_3_0177775	ENSDARG00000004017
paralog family 25	SPAG1 (1 OF 2)	sperm associated antigen 1	Nofu_GRZ_cDNA_3_0009518	ENSORLG00000002743
paralog family 26	LRRC4BA	leucine rich repeat containing 4Ba	Nofu_GRZ_cDNA_3_0002255	ENSDARG00000004597
paralog family 26	LRRC4BB	leucine rich repeat containing 4B	Nofu_GRZ_cDNA_3_0175770	ENSGACG00000008204
paralog family 27	OSBP	oxysterol binding protein	Nofu_GRZ_cDNA_3_0162586	ENSDARG00000004634
paralog family 27	OSBP (2 OF 2)	oxysterol binding protein	Nofu_GRZ_cDNA_3_0161399	ENSORLG00000008061
paralog family 28	DNAJB6A	DnaJ (Hsp40) homolog, subfamily B, member 6a	Nofu_GRZ_cDNA_3_0027998	ENSDARG00000004680
paralog family 28	DNAJB6B	DnaJ (Hsp40) homolog, subfamily B, member 6b	Nofu_GRZ_cDNA_3_0209859	ENSDARG00000020953
paralog family 29	TFE3A	transcription factor binding to IGHM enhancer 3a	Nofu_GRZ_cDNA_3_0004787	ENSDARG00000004729
paralog family 29	TFE3	transcription factor binding to IGHM enhancer 3	Nofu_GRZ_cDNA_3_0008332	ENSORLG00000014134
paralog family 30	HSPA4A	heat shock protein 4a	Nofu_GRZ_cDNA_3_0007557	ENSDARG00000004754
paralog family 30	HSPA4B	pep:known chromosome:MEDAKA1:10:13576750:13586189:1 gene:ENSORLG00000005958 transcript:ENSORLT00000007501	Nofu_GRZ_cDNA_3_0195861	ENSORLG00000005958
paralog family 31	DNAJC5AB	DnaJ (Hsp40) homolog, subfamily C, member 5ab	Nofu_GRZ_cDNA_3_0164881	ENSDARG00000004836
paralog family 31	DNAJC5AA	DnaJ (Hsp40) homolog, subfamily C, member 5aa	Nofu_GRZ_cDNA_3_0161793	ENSDARG00000042948
paralog family 31	DNAJC5B	DnaJ (Hsp40) homolog, subfamily C, member 5 beta	Nofu_GRZ_cDNA_3_0171683	ENSDARG00000058147
paralog family 32	ESRRGA	estrogen-related receptor gamma a	Nofu_GRZ_cDNA_3_0207731	ENSDARG00000004861
paralog family 32	ESRRG (2 OF 2)	estrogen-related receptor gamma type 2	Nofu_GRZ_cDNA_3_0177091	ENSORLG00000016819
paralog family 33	PPP3CA	protein phosphatase 3, catalytic subunit, alpha isozyme	Nofu_GRZ_cDNA_3_0176075	ENSDARG00000004988
paralog family 33	PPP3CB	protein phosphatase 3, catalytic subunit, beta isozyme	Nofu_GRZ_cDNA_3_0160391	ENSDARG00000025106
paralog family 34	MAP2K6	mitogen-activated protein kinase kinase 6	Nofu_GRZ_cDNA_3_0027502	ENSDARG00000005567
paralog family 34	MAP2K6 (1 OF 2)	mitogen-activated protein kinase kinase 6	Nofu_GRZ_cDNA_3_0029845	ENSTNIG00000011872
paralog family 35	TTBK2 (1 OF 2)	tau tubulin kinase 2	Nofu_GRZ_cDNA_3_0003167	ENSDARG00000005670
paralog family 35	TTBK2 (2 OF 2)	tau tubulin kinase 2	Nofu_GRZ_cDNA_3_0006303	ENSTNIG00000003667
paralog family 36	PTPRFB	protein tyrosine phosphatase, receptor type, f, b	Nofu_GRZ_cDNA_3_0000103	ENSDARG00000005754
paralog family 36	PTPRFA	protein tyrosine phosphatase, receptor type, F	Nofu_GRZ_cDNA_3_0004179	ENSORLG00000003198
paralog family 37	COL14A1	collagen, type XIV, alpha 1	Nofu_GRZ_cDNA_3_0176437	ENSDARG00000005762
paralog family 37	COL14A1 (2 OF 2)	collagen, type XIV, alpha 1	Nofu_GRZ_cDNA_3_0000716	ENSORLG00000000896
paralog family 38	PL10	pl10	Nofu_GRZ_cDNA_3_0000207	ENSDARG00000005774
paralog family 38	DDX3	DEAD (Asp-Glu-Ala-Asp) box polypeptide 3	Nofu_GRZ_cDNA_3_0006189	ENSDARG00000020573
paralog family 39	AMPD3 (2 OF 2)	adenosine monophosphate deaminase 3	Nofu_GRZ_cDNA_3_0025572	ENSDARG00000005800
paralog family 39	AMPD3	adenosine monophosphate deaminase 3	Nofu_GRZ_cDNA_3_0164791	ENSGACG00000009729
paralog family 40	RFX1A	regulatory factor X, 1a (influences HLA class II expression)	Nofu_GRZ_cDNA_3_0001637	ENSDARG00000005883
paralog family 40	RFX1B	regulatory factor X, 1 (influences HLA class II expression)	Nofu_GRZ_cDNA_3_0179918	ENSGACG00000018987
paralog family 41	EIF4G1 (1 OF 3)	eukaryotic translation initiation factor 4 gamma, 1	Nofu_GRZ_cDNA_3_0159961	ENSDARG00000006200
paralog family 41	EIF4G1 (1 OF 2)	eukaryotic translation initiation factor 4 gamma, 1	Nofu_GRZ_cDNA_3_0002353	ENSGACG00000000209
paralog family 41	EIF4G1 (2 OF 3)	eukaryotic translation initiation factor 4 gamma, 1	Nofu_GRZ_cDNA_3_0003389	ENSGACG00000013527
paralog family 42	TUBA8L4	tubulin, alpha 8 like 4	Nofu_GRZ_cDNA_3_0036561	ENSDARG00000006260
paralog family 42	CU659670	Uncharacterized protein	Nofu_GRZ_cDNA_3_0034810	ENSDARG00000036700
paralog family 42	TUBA8L3	tubulin, alpha 8 like 3	Nofu_GRZ_cDNA_3_0098855	ENSDARG00000070155
paralog family 42	SI:CH73-199E17	si:ch73-199e17.1	Nofu_GRZ_cDNA_3_0186620	ENSDARG00000094466
paralog family 43	WASLB	Wiskott-Aldrich syndrome-like b	Nofu_GRZ_cDNA_3_0022675	ENSDARG00000006283
paralog family 43	WASLA	Wiskott-Aldrich syndrome-like a	Nofu_GRZ_cDNA_3_0006926	ENSDARG00000014113
paralog family 44	RBM25	RNA binding motif protein 25	Nofu_GRZ_cDNA_3_0192838	ENSDARG00000006395
paralog family 44	RBM25 (2 OF 2)	RNA binding motif protein 25	Nofu_GRZ_cDNA_3_0053413	ENSORLG00000009958
paralog family 45	NRCAM	neuronal cell adhesion molecule	Nofu_GRZ_cDNA_3_0009411	ENSDARG00000006396
paralog family 45	NRCAM (1 OF 2)	neuronal cell adhesion molecule	Nofu_GRZ_cDNA_3_0007038	ENSTNIG00000015992
paralog family 46	CLDND	claudin d	Nofu_GRZ_cDNA_3_0023474	ENSDARG00000006580
paralog family 46	CLDNB	claudin b	Nofu_GRZ_cDNA_3_0043071	ENSDARG00000009544
paralog family 46	CLDNE	claudin e	Nofu_GRZ_cDNA_3_0050189	ENSDARG00000043128
paralog family 46	CLDNA	claudin a	Nofu_GRZ_cDNA_3_0032293	ENSDARG00000069888
paralog family 47	WIPF2 (1 OF 2)	WAS/WASL interacting protein family, member 2	Nofu_GRZ_cDNA_3_0025366	ENSDARG00000006712
paralog family 47	WIPF2	WAS/WASL interacting protein family, member 2	Nofu_GRZ_cDNA_3_0160061	ENSTNIG00000006296
paralog family 48	GLRA4A	glycine receptor, alpha 4a	Nofu_GRZ_cDNA_3_0025111	ENSDARG00000006865
paralog family 48	GLRA4B	glycine receptor, alpha 4	Nofu_GRZ_cDNA_3_0163981	ENSGACG00000020326
paralog family 49	AEBP1 (2 OF 2)	AE binding protein 1	Nofu_GRZ_cDNA_3_0177353	ENSDARG00000006901
paralog family 49	AEBP1 (1 OF 2)	AE binding protein 1	Nofu_GRZ_cDNA_3_0000393	ENSDARG00000091726
paralog family 50	HNRPKL	heterogeneous nuclear ribonucleoprotein K, like	Nofu_GRZ_cDNA_3_0014064	ENSDARG00000007034
paralog family 50	HNRNPK	heterogeneous nuclear ribonucleoprotein K	Nofu_GRZ_cDNA_3_0208310	ENSGACG00000007581
paralog family 51	SI:DKEY-29B22	si:dkey-29b22.6	Nofu_GRZ_cDNA_3_0000596	ENSDARG00000007129
paralog family 51	Q4S4P7_TETNG	Transporter	Nofu_GRZ_cDNA_3_0179885	ENSTNIG00000012839
paralog family 52	CNOT3A	CCR4-NOT transcription complex, subunit 3a	Nofu_GRZ_cDNA_3_0175387	ENSDARG00000007135
paralog family 52	CNOT3B	CCR4-NOT transcription complex, subunit 3	Nofu_GRZ_cDNA_3_0207838	ENSTNIG00000005663
paralog family 53	TMPOA	thymopoietin a	Nofu_GRZ_cDNA_3_0208892	ENSDARG00000007315
paralog family 53	ZGC:92287	zgc:92287	Nofu_GRZ_cDNA_3_0017937	ENSDARG00000040161
paralog family 53	TMPOB	pep:novel chromosome:MEDAKA1:6:8370451:8373574:1 gene:ENSORLG00000003751 transcript:ENSORLT00000004673	Nofu_GRZ_cDNA_3_0160903	ENSORLG00000003751
paralog family 54	NSFA	N-ethylmaleimide-sensitive factor a	Nofu_GRZ_cDNA_3_0006939	ENSDARG00000007654
paralog family 54	NSF (2 OF 2)	N-ethylmaleimide-sensitive factor	Nofu_GRZ_cDNA_3_0159902	ENSGACG00000003786
paralog family 55	ATP2B1B	ATPase, Ca++ transporting, plasma membrane 1b	Nofu_GRZ_cDNA_3_0175642	ENSDARG00000007788
paralog family 55	ATP2B1 (1 OF 2)	ATPase, Ca++ transporting, plasma membrane 1	Nofu_GRZ_cDNA_3_0011766	ENSORLG00000014610
paralog family 56	MYT1LA	myelin transcription factor 1-like, a	Nofu_GRZ_cDNA_3_0001913	ENSDARG00000008209
paralog family 56	MYT1L (2 OF 2)	myelin transcription factor 1-like	Nofu_GRZ_cDNA_3_0179169	ENSORLG00000017852
paralog family 57	IP6K2	inositol hexaphosphate kinase 2	Nofu_GRZ_cDNA_3_0007216	ENSDARG00000008310
paralog family 57	IP6K2 (2 OF 2)	inositol hexakisphosphate kinase 2	Nofu_GRZ_cDNA_3_0011826	ENSORLG00000001247
paralog family 58	BCL2L1	bcl2-like 1	Nofu_GRZ_cDNA_3_0015146	ENSDARG00000008434
paralog family 58	BCL2L1 (3 OF 3)	BCL2-like 1	Nofu_GRZ_cDNA_3_0027175	ENSGACG00000010199
paralog family 59	WU:FD55E03	wu:fd55e03	Nofu_GRZ_cDNA_3_0050258	ENSDARG00000008491
paralog family 59	SI:DKEY-23O4	pep:novel ultracontig:MEDAKA1:ultracontig188:247787:252748:-1 gene:ENSORLG00000020843 transcript:ENSORLT00000025816	Nofu_GRZ_cDNA_3_0164046	ENSORLG00000020843
paralog family 60	MYL6	myosin, light chain 6, alkali, smooth muscle and non-muscle	Nofu_GRZ_cDNA_3_0088606	ENSDARG00000008494
paralog family 60	ZGC:153867	zgc:153867	Nofu_GRZ_cDNA_3_0042764	ENSDARG00000033738
paralog family 61	FIGN	fidgetin	Nofu_GRZ_cDNA_3_0177117	ENSDARG00000008662
paralog family 61	FIGN (2 OF 3)	fidgetin	Nofu_GRZ_cDNA_3_0176092	ENSORLG00000003424
paralog family 62	HMBSA	hydroxymethylbilane synthase a	Nofu_GRZ_cDNA_3_0076841	ENSDARG00000008840
paralog family 62	HMBSB	hydroxymethylbilane synthase	Nofu_GRZ_cDNA_3_0180419	ENSGACG00000005173
paralog family 63	PLA2G3 (1 OF 2)	phospholipase A2, group III	Nofu_GRZ_cDNA_3_0175048	ENSDARG00000008948
paralog family 63	PLA2G3 (2 OF 2)	phospholipase A2, group III	Nofu_GRZ_cDNA_3_0089525	ENSGACG00000011297
paralog family 64	ANKRD28	ankyrin repeat domain 28	Nofu_GRZ_cDNA_3_0003357	ENSDARG00000009023
paralog family 64	ANKRD28 (2 OF 2)	ankyrin repeat domain 28	Nofu_GRZ_cDNA_3_0006849	ENSGACG00000006364
paralog family 65	ANK2 (1 OF 2)	ankyrin 2, neuronal	Nofu_GRZ_cDNA_3_0005135	ENSDARG00000009026
paralog family 65	ANK2	ankyrin 2, neuronal	Nofu_GRZ_cDNA_3_0004212	ENSGACG00000001623
paralog family 66	PPP1R13B	protein phosphatase 1, regulatory (inhibitor) subunit 13B	Nofu_GRZ_cDNA_3_0002968	ENSDARG00000009142
paralog family 66	PPP1R13B (2 OF 2)	protein phosphatase 1, regulatory (inhibitor) subunit 13B	Nofu_GRZ_cDNA_3_0002409	ENSGACG00000005738
paralog family 67	SLC9A6A	solute carrier family 9 (sodium/hydrogen exchanger), member 6a	Nofu_GRZ_cDNA_3_0159646	ENSDARG00000009209
paralog family 67	SLC9A6B	solute carrier family 9 (sodium/hydrogen exchanger), member 6	Nofu_GRZ_cDNA_3_0208040	ENSGACG00000020433
paralog family 68	DIRAS1B	DIRAS family, GTP-binding RAS-like 1b	Nofu_GRZ_cDNA_3_0128328	ENSDARG00000009372
paralog family 68	DIRAS1A	DIRAS family, GTP-binding RAS-like 1	Nofu_GRZ_cDNA_3_0194591	ENSTNIG00000017184
paralog family 69	SPEG (1 OF 2)	SPEG complex locus	Nofu_GRZ_cDNA_3_0177305	ENSDARG00000009567
paralog family 69	SPEG	SPEG complex locus	Nofu_GRZ_cDNA_3_0192533	ENSDARG00000039256
paralog family 70	MAPK8B	mitogen-activated protein kinase 8b	Nofu_GRZ_cDNA_3_0001210	ENSDARG00000009870
paralog family 70	MAPK8A	pep:novel group:BROADS1:groupVI:8236179:8243767:-1 gene:ENSGACG00000007039 transcript:ENSGACT00000009425	Nofu_GRZ_cDNA_3_0179805	ENSGACG00000007039
paralog family 71	ZNF385A	zinc finger protein 385A	Nofu_GRZ_cDNA_3_0207841	ENSDARG00000009899
paralog family 71	ZNF385A (2 OF 2)	zinc finger protein 385A	Nofu_GRZ_cDNA_3_0067989	ENSGACG00000000703
paralog family 72	ERC1A	ELKS/RAB6-interacting/CAST family member 1a	Nofu_GRZ_cDNA_3_0001516	ENSDARG00000009941
paralog family 72	ERC1 (2 OF 2)	ELKS/RAB6-interacting/CAST family member 1	Nofu_GRZ_cDNA_3_0177567	ENSGACG00000019667
paralog family 73	CBL	Cas-Br-M (murine) ecotropic retroviral transforming sequence	Nofu_GRZ_cDNA_3_0161150	ENSDARG00000009958
paralog family 73	CBL (2 OF 2)	Cas-Br-M (murine) ecotropic retroviral transforming sequence	Nofu_GRZ_cDNA_3_0003513	ENSORLG00000014525
paralog family 74	SSH1B	slingshot homolog 1b (Drosophila)	Nofu_GRZ_cDNA_3_0000948	ENSDARG00000010031
paralog family 74	SSH1A	slingshot homolog 1 (Drosophila)	Nofu_GRZ_cDNA_3_0002978	ENSGACG00000008856
paralog family 75	ABI1A	abl-interactor 1a	Nofu_GRZ_cDNA_3_0039479	ENSDARG00000010155
paralog family 75	ABI1B	abl-interactor 1	Nofu_GRZ_cDNA_3_0003151	ENSORLG00000009513
paralog family 76	NBEA (2 OF 2)	neurobeachin	Nofu_GRZ_cDNA_3_0175428	ENSDARG00000010158
paralog family 76	NBEA	neurobeachin	Nofu_GRZ_cDNA_3_0003243	ENSDARG00000070080
paralog family 77	IGSF9 (1 OF 2)	immunoglobulin superfamily, member 9	Nofu_GRZ_cDNA_3_0179783	ENSDARG00000010408
paralog family 77	IGSF9 (2 OF 2)	immunoglobulin superfamily, member 9	Nofu_GRZ_cDNA_3_0014191	ENSGACG00000018174
paralog family 78	CRYGS4	crystallin, gamma S4	Nofu_GRZ_cDNA_3_0060770	ENSDARG00000010701
paralog family 78	CRYGS3	pep:novel group:BROADS1:groupI:22123043:22124077:1 gene:ENSGACG00000014464 transcript:ENSGACT00000019112	Nofu_GRZ_cDNA_3_0058287	ENSGACG00000014464
paralog family 78	CRYGMX	pep:known chromosome:MEDAKA1:19:8684834:8686972:-1 gene:ENSORLG00000008375 transcript:ENSORLT00000010517	Nofu_GRZ_cDNA_3_0066609	ENSORLG00000008375
paralog family 78	CRYGMXL2	pep:known chromosome:MEDAKA1:19:8687421:8688769:-1 gene:ENSORLG00000008384 transcript:ENSORLT00000010531	Nofu_GRZ_cDNA_3_0166643	ENSORLG00000008384
paralog family 79	THBS1	thrombospondin 1	Nofu_GRZ_cDNA_3_0207961	ENSDARG00000010785
paralog family 79	THBS1 (2 OF 2)	thrombospondin-1b	Nofu_GRZ_cDNA_3_0184625	ENSORLG00000016859
paralog family 80	DLA	deltaA	Nofu_GRZ_cDNA_3_0006702	ENSDARG00000010791
paralog family 80	DLD	delta-like 1 (Drosophila)	Nofu_GRZ_cDNA_3_0161734	ENSGACG00000016131
paralog family 81	CACNA1F (2 OF 2)	calcium channel, voltage-dependent, L type, alpha 1F subunit	Nofu_GRZ_cDNA_3_0208136	ENSDARG00000010933
paralog family 81	CACNA1F	calcium channel, voltage-dependent, alpha 1F subunit	Nofu_GRZ_cDNA_3_0010892	ENSDARG00000023683
paralog family 82	CAMK2B1	calcium/calmodulin-dependent protein kinase (CaM kinase) II beta 1	Nofu_GRZ_cDNA_3_0016644	ENSDARG00000011065
paralog family 82	CAMK2B2	calcium/calmodulin-dependent protein kinase (CaM kinase) II beta 2	Nofu_GRZ_cDNA_3_0196127	ENSDARG00000021065
paralog family 83	SI:CH211-288D18	si:ch211-288d18.1	Nofu_GRZ_cDNA_3_0025266	ENSDARG00000011088
paralog family 83	TBC1D3B	TBC1 domain family, member 3B	Nofu_GRZ_cDNA_3_0024898	ENSTNIG00000010460
paralog family 84	PPTC7	PTC7 protein phosphatase homolog (S. cerevisiae)	Nofu_GRZ_cDNA_3_0043505	ENSDARG00000011122
paralog family 84	PPTC7 (1 OF 2)	PTC7 protein phosphatase homolog (S. cerevisiae)	Nofu_GRZ_cDNA_3_0176309	ENSORLG00000009060
paralog family 85	SEMA3FA	semaphorin 3fa	Nofu_GRZ_cDNA_3_0162171	ENSDARG00000011163
paralog family 85	SEMA3FB	sema domain, immunoglobulin domain (Ig), short basic domain, secreted, (semaphorin) 3F	Nofu_GRZ_cDNA_3_0160578	ENSTNIG00000007335
paralog family 86	CAHZ	carbonic anhydrase	Nofu_GRZ_cDNA_3_0195469	ENSDARG00000011166
paralog family 86	CA2	pep:novel group:BROADS1:groupXXI:10877380:10881590:1 gene:ENSGACG00000004999 transcript:ENSGACT00000006681	Nofu_GRZ_cDNA_3_0209541	ENSGACG00000004999
paralog family 87	TRPM1	transient receptor potential cation channel, subfamily M, member 1	Nofu_GRZ_cDNA_3_0008287	ENSDARG00000011259
paralog family 87	TRPM1 (3 OF 3)	transient receptor potential cation channel, subfamily M, member 1	Nofu_GRZ_cDNA_3_0038668	ENSORLG00000007525
paralog family 88	OSBPL1A	oxysterol binding protein-like 1A	Nofu_GRZ_cDNA_3_0006196	ENSDARG00000011281
paralog family 88	OSBPL1A (2 OF 2)	oxysterol binding protein-like 1A	Nofu_GRZ_cDNA_3_0161548	ENSORLG00000016922
paralog family 89	RYR1A	ryanodine receptor 1a (skeletal)	Nofu_GRZ_cDNA_3_0176280	ENSDARG00000011422
paralog family 89	RYR1B	ryanodine receptor 1 (skeletal)	Nofu_GRZ_cDNA_3_0003997	ENSGACG00000012940
paralog family 90	SMARCB1B	SWI/SNF related, matrix associated, actin dependent regulator of chromatin, subfamily b, member 1b	Nofu_GRZ_cDNA_3_0209682	ENSDARG00000011594
paralog family 90	SMARCB1 (1 OF 2)	SWI/SNF related, matrix associated, actin dependent regulator of chromatin, subfamily b, member 1	Nofu_GRZ_cDNA_3_0166112	ENSTNIG00000016724
paralog family 91	RBM39A	RNA binding motif protein 39a	Nofu_GRZ_cDNA_3_0029787	ENSDARG00000011613
paralog family 91	RBM39	RNA binding motif protein 39	Nofu_GRZ_cDNA_3_0011730	ENSORLG00000010370
paralog family 92	ALDOAA	aldolase a, fructose-bisphosphate, a	Nofu_GRZ_cDNA_3_0023227	ENSDARG00000011665
paralog family 92	ALDOA (1 OF 2)	aldolase A, fructose-bisphosphate	Nofu_GRZ_cDNA_3_0017187	ENSTNIG00000015207
paralog family 93	PBXIP1B	pre-B-cell leukemia homeobox interacting protein 1b	Nofu_GRZ_cDNA_3_0002571	ENSDARG00000011824
paralog family 93	PBXIP1A	pre-B-cell leukemia homeobox interacting protein 1a	Nofu_GRZ_cDNA_3_0182945	ENSDARG00000071015
paralog family 94	AAK1 (2 OF 2)	AP2 associated kinase 1	Nofu_GRZ_cDNA_3_0177650	ENSDARG00000011855
paralog family 94	AAK1 (1 OF 2)	AP2 associated kinase 1	Nofu_GRZ_cDNA_3_0002824	ENSDARG00000077686
paralog family 95	INSRA	insulin receptor a	Nofu_GRZ_cDNA_3_0182850	ENSDARG00000011948
paralog family 95	INSRB	insulin receptor	Nofu_GRZ_cDNA_3_0000245	ENSGACG00000010475
paralog family 96	CNGA3B	cyclic nucleotide gated channel alpha 3b	Nofu_GRZ_cDNA_3_0177706	ENSDARG00000012297
paralog family 96	CNGA3A	cyclic nucleotide gated channel alpha 3	Nofu_GRZ_cDNA_3_0014439	ENSGACG00000013729
paralog family 97	PDHA1A	pyruvate dehydrogenase (lipoamide) alpha 1a	Nofu_GRZ_cDNA_3_0010596	ENSDARG00000012387
paralog family 97	PDHA1B	pep:known chromosome:MEDAKA1:20:578345:586614:-1 gene:ENSORLG00000002588 transcript:ENSORLT00000003224	Nofu_GRZ_cDNA_3_0013870	ENSORLG00000002588
paralog family 98	COL1A1A	collagen, type I, alpha 1a	Nofu_GRZ_cDNA_3_0024764	ENSDARG00000012405
paralog family 98	COL1A1B	collagen, type I, alpha 1	Nofu_GRZ_cDNA_3_0022517	ENSORLG00000011273
paralog family 99	SENP6A	SUMO1/sentrin specific peptidase 6a	Nofu_GRZ_cDNA_3_0009321	ENSDARG00000012493
paralog family 99	SENP6 (2 OF 2)	SUMO1/sentrin specific peptidase 6	Nofu_GRZ_cDNA_3_0039625	ENSGACG00000011766
paralog family 100	SLKB	STE20-like kinase b	Nofu_GRZ_cDNA_3_0207686	ENSDARG00000012574
paralog family 100	SLKA	STE20-like kinase a	Nofu_GRZ_cDNA_3_0001699	ENSDARG00000061525
paralog family 101	AL590149	Uncharacterized protein	Nofu_GRZ_cDNA_3_0167101	ENSDARG00000012581
paralog family 101	SI:CH211-203K16	si:ch211-203k16.3	Nofu_GRZ_cDNA_3_0180019	ENSDARG00000069305
paralog family 102	DLGAP4 (2 OF 2)	discs, large (Drosophila) homolog-associated protein 4	Nofu_GRZ_cDNA_3_0004849	ENSDARG00000012823
paralog family 102	DLGAP4A	discs, large (Drosophila) homolog-associated protein 4	Nofu_GRZ_cDNA_3_0176875	ENSTNIG00000012584
paralog family 103	ITGA3B	integrin, alpha 3b	Nofu_GRZ_cDNA_3_0001970	ENSDARG00000012824
paralog family 103	ITGA3A	integrin, alpha 3 (antigen CD49C, alpha 3 subunit of VLA-3 receptor)	Nofu_GRZ_cDNA_3_0031343	ENSGACG00000014806
paralog family 104	INTS6	integrator complex subunit 6	Nofu_GRZ_cDNA_3_0176203	ENSDARG00000013025
paralog family 104	DDX26B	DEAD/H (Asp-Glu-Ala-Asp/His) box polypeptide 26B	Nofu_GRZ_cDNA_3_0176641	ENSDARG00000017931
paralog family 105	SI:DKEY-147F23	si:dkey-147f23.1	Nofu_GRZ_cDNA_3_0088354	ENSDARG00000013177
paralog family 105	SLC27A2	pep:novel group:BROADS1:groupII:5785623:5789071:-1 gene:ENSGACG00000015021 transcript:ENSGACT00000019855	Nofu_GRZ_cDNA_3_0160432	ENSGACG00000015021
paralog family 106	PYGMB	phosphorylase, glycogen (muscle) b	Nofu_GRZ_cDNA_3_0183084	ENSDARG00000013317
paralog family 106	PYGMA	phosphorylase, glycogen (muscle) A	Nofu_GRZ_cDNA_3_0007858	ENSDARG00000055518
paralog family 107	C23H3ORF63 (1 OF 2)	chromosome 3 open reading frame 63	Nofu_GRZ_cDNA_3_0001102	ENSDARG00000013346
paralog family 107	C22H3ORF63 (2 OF 2)	chromosome 3 open reading frame 63	Nofu_GRZ_cDNA_3_0159367	ENSDARG00000089893
paralog family 108	GLG1 (2 OF 2)	golgi glycoprotein 1	Nofu_GRZ_cDNA_3_0001162	ENSDARG00000013780
paralog family 108	GLG1 (1 OF 2)	golgi glycoprotein 1	Nofu_GRZ_cDNA_3_0072074	ENSORLG00000000767
paralog family 109	CAPNS1B	calpain, small subunit 1 b	Nofu_GRZ_cDNA_3_0027506	ENSDARG00000013804
paralog family 109	CAPNS1A	calpain, small subunit 1 a	Nofu_GRZ_cDNA_3_0041983	ENSDARG00000035329
paralog family 109	CAPNS2	pep:novel group:BROADS1:groupI:18046339:18053773:-1 gene:ENSGACG00000013438 transcript:ENSGACT00000017799	Nofu_GRZ_cDNA_3_0030058	ENSGACG00000013438
paralog family 110	SEPT5A	septin 5a	Nofu_GRZ_cDNA_3_0193997	ENSDARG00000013843
paralog family 110	SEPT5B	septin 5	Nofu_GRZ_cDNA_3_0179380	ENSORLG00000001081
paralog family 111	LHX1A	LIM homeobox 1a	Nofu_GRZ_cDNA_3_0194523	ENSDARG00000014018
paralog family 111	LHX1B	pep:novel chromosome:MEDAKA1:14:18216905:18219552:1 gene:ENSORLG00000009889 transcript:ENSORLT00000012407	Nofu_GRZ_cDNA_3_0161781	ENSORLG00000009889
paralog family 112	APBA1 (1 OF 2)	amyloid beta (A4) precursor protein-binding, family A, member 1	Nofu_GRZ_cDNA_3_0163996	ENSDARG00000014105
paralog family 112	APBA1	amyloid beta (A4) precursor protein-binding, family A, member 1 (X11)	Nofu_GRZ_cDNA_3_0192803	ENSDARG00000074328
paralog family 113	PRKACAA	protein kinase, cAMP-dependent, catalytic, alpha, genome duplicate a	Nofu_GRZ_cDNA_3_0010894	ENSDARG00000014134
paralog family 113	PRKACAB	pep:novel chromosome:TETRAODON8:18:2676117:2680654:1 gene:ENSTNIG00000014041 transcript:ENSTNIT00000017264	Nofu_GRZ_cDNA_3_0011041	ENSTNIG00000014041
paralog family 114	NPM1	nucleophosmin 1	Nofu_GRZ_cDNA_3_0026615	ENSDARG00000014329
paralog family 114	NPM4	nucleophosmin (nucleolar phosphoprotein B23, numatrin)	Nofu_GRZ_cDNA_3_0177865	ENSGACG00000016706
paralog family 115	CDH6	cadherin 6	Nofu_GRZ_cDNA_3_0159719	ENSDARG00000014522
paralog family 115	CDH10	pep:novel scaffold:BROADS1:scaffold_67:636846:656554:-1 gene:ENSGACG00000000594 transcript:ENSGACT00000000799	Nofu_GRZ_cDNA_3_0162456	ENSGACG00000000594
paralog family 116	ITPR1A	inositol 1,4,5-triphosphate receptor, type 1a	Nofu_GRZ_cDNA_3_0175511	ENSDARG00000014655
paralog family 116	ITPR1 (1 OF 2)	inositol 1,4,5-trisphosphate receptor, type 1	Nofu_GRZ_cDNA_3_0000377	ENSTNIG00000007339
paralog family 117	EFNA3A	ephrin A3a	Nofu_GRZ_cDNA_3_0176126	ENSDARG00000014675
paralog family 117	EFNA3B	ephrin A3b	Nofu_GRZ_cDNA_3_0040727	ENSDARG00000032485
paralog family 118	ROBO2 (1 OF 2)	roundabout, axon guidance receptor, homolog 2 (Drosophila)	Nofu_GRZ_cDNA_3_0002596	ENSDARG00000014891
paralog family 118	ROBO2 (2 OF 2)	roundabout, axon guidance receptor, homolog 2 (Drosophila)	Nofu_GRZ_cDNA_3_0160466	ENSGACG00000020312
paralog family 119	ARHGAP4B	Rho GTPase activating protein 4b	Nofu_GRZ_cDNA_3_0001152	ENSDARG00000015003
paralog family 119	ARHGAP4A	Rho GTPase activating protein 4	Nofu_GRZ_cDNA_3_0177412	ENSGACG00000008645
paralog family 120	ENG1B	engrailed 1b	Nofu_GRZ_cDNA_3_0177844	ENSDARG00000015073
paralog family 120	ENG1A	engrailed homeobox 1	Nofu_GRZ_cDNA_3_0082678	ENSGACG00000001508
paralog family 121	KLF5A	Kruppel-like factor 5a	Nofu_GRZ_cDNA_3_0002163	ENSDARG00000015506
paralog family 121	KLF5B	Kruppel-like factor 5 (intestinal)	Nofu_GRZ_cDNA_3_0162216	ENSGACG00000001885
paralog family 122	PHACTR4A	phosphatase and actin regulator 4a	Nofu_GRZ_cDNA_3_0178391	ENSDARG00000015552
paralog family 122	PHACTR4B	phosphatase and actin regulator 4b	Nofu_GRZ_cDNA_3_0179890	ENSDARG00000032221
paralog family 123	DNMT6	DNA (cytosine-5-)-methyltransferase 6	Nofu_GRZ_cDNA_3_0001255	ENSDARG00000015566
paralog family 123	DNMT8	DNA (cytosine-5-)-methyltransferase 3 alpha	Nofu_GRZ_cDNA_3_0011890	ENSORLG00000017648
paralog family 124	CR388152	Uncharacterized protein	Nofu_GRZ_cDNA_3_0011770	ENSDARG00000015607
paralog family 124	SI:CH211-8C17	si:ch211-8c17.2	Nofu_GRZ_cDNA_3_0195043	ENSDARG00000094307
paralog family 124	BX248496	pep:novel group:BROADS1:groupXII:12008372:12011566:-1 gene:ENSGACG00000009673 transcript:ENSGACT00000012790	Nofu_GRZ_cDNA_3_0018059	ENSGACG00000009673
paralog family 124	SI:CH211-165F21	pep:novel scaffold:MEDAKA1:scaffold750:42234:43684:-1 gene:ENSORLG00000019485 transcript:ENSORLT00000024247	Nofu_GRZ_cDNA_3_0167732	ENSORLG00000019485
paralog family 125	CGNL1	cingulin-like 1	Nofu_GRZ_cDNA_3_0159275	ENSDARG00000015805
paralog family 125	CGNL1 (2 OF 2)	cingulin-like 1	Nofu_GRZ_cDNA_3_0159272	ENSTNIG00000013704
paralog family 126	ZC3H12A (1 OF 2)	zinc finger CCCH-type containing 12A	Nofu_GRZ_cDNA_3_0004913	ENSDARG00000016062
paralog family 126	ZC3H12A (2 OF 2)	zinc finger CCCH-type containing 12A	Nofu_GRZ_cDNA_3_0010193	ENSORLG00000014448
paralog family 127	STAB1	stabilin 1	Nofu_GRZ_cDNA_3_0002184	ENSDARG00000016311
paralog family 127	DOCK9A	dedicator of cytokinesis 9	Nofu_GRZ_cDNA_3_0207617	ENSGACG00000004237
paralog family 128	DIP2B (2 OF 2)	DIP2 disco-interacting protein 2 homolog B (Drosophila)	Nofu_GRZ_cDNA_3_0008274	ENSDARG00000016348
paralog family 128	DIP2BA	DIP2 disco-interacting protein 2 homolog B (Drosophila)	Nofu_GRZ_cDNA_3_0004821	ENSGACG00000008427
paralog family 129	BAIAP2L2 (1 OF 2)	BAI1-associated protein 2-like 2	Nofu_GRZ_cDNA_3_0007788	ENSDARG00000016483
paralog family 129	BAIAP2L2 (2 OF 2)	BAI1-associated protein 2-like 2	Nofu_GRZ_cDNA_3_0073431	ENSORLG00000010543
paralog family 130	IQSEC1 (2 OF 2)	IQ motif and Sec7 domain 1	Nofu_GRZ_cDNA_3_0003418	ENSDARG00000016551
paralog family 130	IQSEC1 (1 OF 2)	IQ motif and Sec7 domain 1	Nofu_GRZ_cDNA_3_0003698	ENSGACG00000000063
paralog family 131	TPRB	translocated promoter region b (to activated MET oncogene)	Nofu_GRZ_cDNA_3_0180439	ENSDARG00000016630
paralog family 131	TPRA	translocated promoter region a (to activated MET oncogene)	Nofu_GRZ_cDNA_3_0192650	ENSDARG00000052914
paralog family 132	GABBR1B	gamma-aminobutyric acid (GABA) B receptor, 1b	Nofu_GRZ_cDNA_3_0159703	ENSDARG00000016667
paralog family 132	GABBR1A	gamma-aminobutyric acid (GABA) B receptor, 1	Nofu_GRZ_cDNA_3_0001839	ENSGACG00000013381
paralog family 133	CRYBB1L2	crystallin, beta B1, like 2	Nofu_GRZ_cDNA_3_0130909	ENSDARG00000016793
paralog family 133	CRYBB1L1	pep:known chromosome:MEDAKA1:10:10379622:10380745:1 gene:ENSORLG00000003821 transcript:ENSORLT00000004768	Nofu_GRZ_cDNA_3_0044233	ENSORLG00000003821
paralog family 134	MAFBA	v-maf musculoaponeurotic fibrosarcoma oncogene family, protein B (avian)	Nofu_GRZ_cDNA_3_0178773	ENSDARG00000017121
paralog family 134	MAFBB	v-maf musculoaponeurotic fibrosarcoma oncogene homolog B (avian)	Nofu_GRZ_cDNA_3_0208400	ENSORLG00000013930
paralog family 135	MYOF (1 OF 2)	myoferlin	Nofu_GRZ_cDNA_3_0000082	ENSDARG00000017128
paralog family 135	MYOF (2 OF 2)	myoferlin	Nofu_GRZ_cDNA_3_0001594	ENSGACG00000009759
paralog family 136	CABLES2 (2 OF 2)	Cdk5 and Abl enzyme substrate 2	Nofu_GRZ_cDNA_3_0175023	ENSDARG00000017154
paralog family 136	CABLES2 (1 OF 2)	Cdk5 and Abl enzyme substrate 2	Nofu_GRZ_cDNA_3_0020938	ENSORLG00000014882
paralog family 137	PLXNB1B	plexin b1b	Nofu_GRZ_cDNA_3_0000126	ENSDARG00000017211
paralog family 137	PLXNB1 (2 OF 2)	plexin B1	Nofu_GRZ_cDNA_3_0005870	ENSGACG00000003767
paralog family 138	CT027607	fatty acid binding protein 11a	Nofu_GRZ_cDNA_3_0041844	ENSDARG00000017299
paralog family 138	FABP11B	pep:known chromosome:MEDAKA1:16:13721142:13722483:1 gene:ENSORLG00000008282 transcript:ENSORLT00000010392	Nofu_GRZ_cDNA_3_0086317	ENSORLG00000008282
paralog family 139	LMBRD2B	LMBR1 domain containing 2b	Nofu_GRZ_cDNA_3_0160750	ENSDARG00000017312
paralog family 139	LMBRD2A	LMBR1 domain containing 2	Nofu_GRZ_cDNA_3_0010623	ENSGACG00000007686
paralog family 140	COL5A3 (1 OF 2)	collagen, type V, alpha 3	Nofu_GRZ_cDNA_3_0164778	ENSDARG00000017360
paralog family 140	COL5A3 (2 OF 2)	collagen, type V, alpha 3	Nofu_GRZ_cDNA_3_0184389	ENSDARG00000028524
paralog family 141	UNC13B (2 OF 2)	unc-13 homolog B (C. elegans)	Nofu_GRZ_cDNA_3_0029833	ENSDARG00000017391
paralog family 141	UNC13B (1 OF 2)	unc-13 homolog B (C. elegans)	Nofu_GRZ_cDNA_3_0001707	ENSDARG00000086274
paralog family 142	KRT4	keratin 4	Nofu_GRZ_cDNA_3_0028509	ENSDARG00000017624
paralog family 142	SI:DKEY-222F2	si:dkey-222f2.1	Nofu_GRZ_cDNA_3_0207891	ENSDARG00000043242
paralog family 142	KRT5	keratin 5	Nofu_GRZ_cDNA_3_0003180	ENSDARG00000058371
paralog family 142	KRT8	pep:known chromosome:MEDAKA1:7:3311099:3315430:-1 gene:ENSORLG00000001392 transcript:ENSORLT00000001726	Nofu_GRZ_cDNA_3_0027897	ENSORLG00000001392
paralog family 143	GRM6 (1 OF 2)	glutamate receptor, metabotropic 6	Nofu_GRZ_cDNA_3_0167591	ENSDARG00000017742
paralog family 143	GRMA	glutamate receptor, metabotropic 6	Nofu_GRZ_cDNA_3_0159914	ENSGACG00000012070
paralog family 144	ARHGAP29B	Rho GTPase activating protein 29b	Nofu_GRZ_cDNA_3_0002215	ENSDARG00000017748
paralog family 144	ARHGAP29 (1 OF 2)	Rho GTPase activating protein 29	Nofu_GRZ_cDNA_3_0161098	ENSDARG00000026329
paralog family 145	SI:DKEY-158A20	si:dkey-158a20.2	Nofu_GRZ_cDNA_3_0107746	ENSDARG00000017780
paralog family 145	RORCA	pep:novel chromosome:MEDAKA1:4:7102771:7109624:1 gene:ENSORLG00000003765 transcript:ENSORLT00000004692	Nofu_GRZ_cDNA_3_0002891	ENSORLG00000003765
paralog family 146	GSK3B	glycogen synthase kinase 3 beta	Nofu_GRZ_cDNA_3_0041657	ENSDARG00000017803
paralog family 146	GSK3B (2 OF 2)	glycogen synthase kinase 3 beta	Nofu_GRZ_cDNA_3_0003373	ENSTNIG00000013933
paralog family 147	SRSF1B	serine/arginine-rich splicing factor 1b	Nofu_GRZ_cDNA_3_0177895	ENSDARG00000017843
paralog family 147	SRSF1A	serine/arginine-rich splicing factor 1	Nofu_GRZ_cDNA_3_0165351	ENSTNIG00000016223
paralog family 148	SCN8AB	sodium channel, voltage-gated, type VIII, alpha b	Nofu_GRZ_cDNA_3_0178964	ENSDARG00000018032
paralog family 148	SCN8AA	sodium channel, voltage gated, type VIII, alpha subunit	Nofu_GRZ_cDNA_3_0160386	ENSGACG00000008449
paralog family 149	RHOT1A	ras homolog gene family, member T1a	Nofu_GRZ_cDNA_3_0161424	ENSDARG00000018130
paralog family 149	RHOT1B	ras homolog gene family, member T1	Nofu_GRZ_cDNA_3_0003308	ENSGACG00000019410
paralog family 150	ATP1A3A	ATPase, Na+/K+ transporting, alpha 3a polypeptide	Nofu_GRZ_cDNA_3_0003147	ENSDARG00000018259
paralog family 150	ATP1A3B	ATPase, Na+/K+ transporting, alpha 3 polypeptide	Nofu_GRZ_cDNA_3_0006350	ENSGACG00000009524
paralog family 151	LBX1A	ladybird homeobox 1a	Nofu_GRZ_cDNA_3_0086509	ENSDARG00000018321
paralog family 151	LBX1B	ladybird homeobox 1	Nofu_GRZ_cDNA_3_0209299	ENSORLG00000012711
paralog family 152	SI:DKEY-47K14	si:dkey-47k14.1	Nofu_GRZ_cDNA_3_0040584	ENSDARG00000018342
paralog family 152	GGT1	pep:novel chromosome:MEDAKA1:9:21062230:21071861:-1 gene:ENSORLG00000014563 transcript:ENSORLT00000018253	Nofu_GRZ_cDNA_3_0008931	ENSORLG00000014563
paralog family 153	MBNL2	muscleblind-like 2 (Drosophila)	Nofu_GRZ_cDNA_3_0014883	ENSDARG00000018460
paralog family 153	MBNL2 (1 OF 2)	muscleblind-like 2 (Drosophila)	Nofu_GRZ_cDNA_3_0161954	ENSTNIG00000013977
paralog family 154	FLNC (2 OF 2)	filamin C, gamma	Nofu_GRZ_cDNA_3_0000130	ENSDARG00000018566
paralog family 154	FLNCB	filamin C, gamma b (actin binding protein 280)	Nofu_GRZ_cDNA_3_0175505	ENSDARG00000018820
paralog family 155	SPTLC2	serine palmitoyltransferase, long chain base subunit 2	Nofu_GRZ_cDNA_3_0161089	ENSDARG00000018976
paralog family 155	SPTLC2 (2 OF 2)	serine palmitoyltransferase, long chain base subunit 2	Nofu_GRZ_cDNA_3_0004783	ENSORLG00000010589
paralog family 156	UBE2L3A	ubiquitin-conjugating enzyme E2L 3a	Nofu_GRZ_cDNA_3_0025412	ENSDARG00000019188
paralog family 156	UBE2L3B	ubiquitin-conjugating enzyme E2L 3b	Nofu_GRZ_cDNA_3_0032191	ENSDARG00000027141
paralog family 157	ZGC:171537	zgc:171537	Nofu_GRZ_cDNA_3_0086582	ENSDARG00000019294
paralog family 157	SI:DKEY-75G22	si:dkey-75g22.4	Nofu_GRZ_cDNA_3_0003981	ENSDARG00000053802
paralog family 157	CU469509	Uncharacterized protein	Nofu_GRZ_cDNA_3_0043781	ENSDARG00000090969
paralog family 157	BX322588	Uncharacterized protein	Nofu_GRZ_cDNA_3_0019788	ENSDARG00000091278
paralog family 157	SI:DKEYP-55C8	si:dkeyp-55c8.3	Nofu_GRZ_cDNA_3_0181005	ENSDARG00000095040
paralog family 158	CNTN4 (1 OF 2)	contactin 4	Nofu_GRZ_cDNA_3_0001991	ENSDARG00000019405
paralog family 158	CNTN4 (2 OF 2)	contactin 4	Nofu_GRZ_cDNA_3_0178959	ENSGACG00000006975
paralog family 159	TRIO (1 OF 2)	triple functional domain (PTPRF interacting)	Nofu_GRZ_cDNA_3_0159697	ENSDARG00000019426
paralog family 159	TRIO	triple functional domain (PTPRF interacting)	Nofu_GRZ_cDNA_3_0159623	ENSGACG00000006462
paralog family 160	RIMS2A	regulating synaptic membrane exocytosis 2a	Nofu_GRZ_cDNA_3_0008577	ENSDARG00000019622
paralog family 160	RIMS2B	regulating synaptic membrane exocytosis 2	Nofu_GRZ_cDNA_3_0001215	ENSORLG00000001636
paralog family 161	ALDOCB	aldolase C, fructose-bisphosphate, b	Nofu_GRZ_cDNA_3_0199668	ENSDARG00000019702
paralog family 161	ALDOCA	aldolase C, fructose-bisphosphate	Nofu_GRZ_cDNA_3_0164678	ENSGACG00000011018
paralog family 162	ATP1A1B	ATPase, Na+/K+ transporting, alpha 1b polypeptide	Nofu_GRZ_cDNA_3_0196244	ENSDARG00000019856
paralog family 162	ATP1A1	ATPase, Na+/K+ transporting, alpha 1 polypeptide	Nofu_GRZ_cDNA_3_0011572	ENSGACG00000014324
paralog family 163	EPB41L3B	erythrocyte membrane protein band 4.1-like 3b	Nofu_GRZ_cDNA_3_0070248	ENSDARG00000019917
paralog family 163	EPB41L3	erythrocyte membrane protein band 4.1-like 3	Nofu_GRZ_cDNA_3_0008762	ENSGACG00000016674
paralog family 164	SH3BP4A	SH3-domain binding protein 4a	Nofu_GRZ_cDNA_3_0185457	ENSDARG00000020000
paralog family 164	SH3BP4 (2 OF 2)	SH3-domain binding protein 4	Nofu_GRZ_cDNA_3_0005087	ENSGACG00000008147
paralog family 165	THBS4B	thrombospondin 4b	Nofu_GRZ_cDNA_3_0160735	ENSDARG00000020072
paralog family 165	THBS4A	thrombospondin 4a	Nofu_GRZ_cDNA_3_0160278	ENSDARG00000052631
paralog family 166	USP2A	ubiquitin specific peptidase 2a	Nofu_GRZ_cDNA_3_0003984	ENSDARG00000020107
paralog family 166	USP2 (3 OF 3)	ubiquitin specific peptidase 2	Nofu_GRZ_cDNA_3_0030211	ENSGACG00000020779
paralog family 167	NOVA1	neuro-oncological ventral antigen 1	Nofu_GRZ_cDNA_3_0011045	ENSDARG00000020178
paralog family 167	NOVA2	neuro-oncological ventral antigen 2	Nofu_GRZ_cDNA_3_0030046	ENSTNIG00000018993
paralog family 168	SI:CH211-171H4	si:ch211-171h4.3	Nofu_GRZ_cDNA_3_0037638	ENSDARG00000020455
paralog family 168	ZGC:172086	zgc:172086	Nofu_GRZ_cDNA_3_0041356	ENSDARG00000057687
paralog family 169	OTOF (2 OF 2)	otoferlin	Nofu_GRZ_cDNA_3_0177600	ENSDARG00000020581
paralog family 169	OTOF	otoferlin	Nofu_GRZ_cDNA_3_0176134	ENSDARG00000030832
paralog family 170	TXLNBA	taxilin beta a	Nofu_GRZ_cDNA_3_0013466	ENSDARG00000020594
paralog family 170	TXLNBB	taxilin beta	Nofu_GRZ_cDNA_3_0211601	ENSGACG00000011747
paralog family 171	SNAP25A	synaptosome-associated protein 25a	Nofu_GRZ_cDNA_3_0047733	ENSDARG00000020609
paralog family 171	SNAP25B	synaptosomal-associated protein, 25kDa	Nofu_GRZ_cDNA_3_0056974	ENSGACG00000014706
paralog family 172	TNS1 (1 OF 2)	tensin 1	Nofu_GRZ_cDNA_3_0004033	ENSDARG00000020845
paralog family 172	TNS1 (2 OF 2)	tensin 1	Nofu_GRZ_cDNA_3_0001768	ENSGACG00000014268
paralog family 173	CCDC149B	coiled-coil domain containing 149b	Nofu_GRZ_cDNA_3_0008694	ENSDARG00000020857
paralog family 173	CCDC149A	coiled-coil domain containing 149a	Nofu_GRZ_cDNA_3_0037569	ENSDARG00000078829
paralog family 174	TRIM61 (8 OF 41)	tripartite motif containing 61	Nofu_GRZ_cDNA_3_0193330	ENSDARG00000021021
paralog family 174	TRIM61 (30 OF 41)	tripartite motif containing 61	Nofu_GRZ_cDNA_3_0016461	ENSGACG00000001341
paralog family 174	TRIM61 (1 OF 41)	tripartite motif containing 61	Nofu_GRZ_cDNA_3_0026712	ENSGACG00000010531
paralog family 174	TRIM61 (29 OF 41)	tripartite motif containing 61	Nofu_GRZ_cDNA_3_0011240	ENSORLG00000006610
paralog family 174	TRIM61 (35 OF 41)	tripartite motif containing 61	Nofu_GRZ_cDNA_3_0027943	ENSORLG00000006660
paralog family 174	TRIM61 (2 OF 27)	tripartite motif containing 61	Nofu_GRZ_cDNA_3_0180091	ENSORLG00000016118
paralog family 174	TRIM61 (39 OF 41)	tripartite motif containing 61	Nofu_GRZ_cDNA_3_0161920	ENSORLG00000017236
paralog family 174	TRIM61 (27 OF 41)	tripartite motif containing 61	Nofu_GRZ_cDNA_3_0011254	ENSTNIG00000010448
paralog family 175	PABPC1B	poly A binding protein, cytoplasmic 1 b	Nofu_GRZ_cDNA_3_0005430	ENSDARG00000021140
paralog family 175	PABPC1A	pep:novel group:BROADS1:groupXX:1337880:1342818:-1 gene:ENSGACG00000003572 transcript:ENSGACT00000004695	Nofu_GRZ_cDNA_3_0001618	ENSGACG00000003572
paralog family 176	GNAI1	guanine nucleotide binding protein (G protein), alpha inhibiting activity polypeptide 1	Nofu_GRZ_cDNA_3_0006401	ENSDARG00000021647
paralog family 176	GNAIA	guanine nucleotide-binding protein G(i) subunit alpha-1	Nofu_GRZ_cDNA_3_0178811	ENSORLG00000010755
paralog family 177	CACNA1BA	calcium channel, voltage-dependent, N type, alpha 1B subunit, a	Nofu_GRZ_cDNA_3_0177045	ENSDARG00000021735
paralog family 177	CACNA1BB	calcium channel, voltage-dependent, N type, alpha 1B subunit, b	Nofu_GRZ_cDNA_3_0000648	ENSDARG00000079295
paralog family 178	AES	amino-terminal enhancer of split	Nofu_GRZ_cDNA_3_0181872	ENSDARG00000021805
paralog family 178	CHICO	pep:known chromosome:MEDAKA1:22:8662652:8669295:1 gene:ENSORLG00000014199 transcript:ENSORLT00000017812	Nofu_GRZ_cDNA_3_0036809	ENSORLG00000014199
paralog family 179	C3H17ORF28	chromosome 17 open reading frame 28	Nofu_GRZ_cDNA_3_0098391	ENSDARG00000021846
paralog family 179	C17ORF28 (2 OF 2)	chromosome 17 open reading frame 28	Nofu_GRZ_cDNA_3_0160415	ENSGACG00000014480
paralog family 180	MICAL3A	microtubule associated monoxygenase, calponin and LIM domain containing 3a	Nofu_GRZ_cDNA_3_0183339	ENSDARG00000021979
paralog family 180	MICAL3B	microtubule associated monoxygenase, calponin and LIM domain containing 3	Nofu_GRZ_cDNA_3_0006861	ENSGACG00000013547
paralog family 181	MAP1A (1 OF 2)	microtubule-associated protein 1A	Nofu_GRZ_cDNA_3_0000091	ENSDARG00000022045
paralog family 181	MAP1A (2 OF 2)	microtubule-associated protein 1A	Nofu_GRZ_cDNA_3_0159167	ENSORLG00000000113
paralog family 182	PRKCBB	protein kinase C, beta b	Nofu_GRZ_cDNA_3_0175333	ENSDARG00000022254
paralog family 182	PRKCBA	protein kinase C, beta	Nofu_GRZ_cDNA_3_0209446	ENSGACG00000016775
paralog family 183	BRD2A	bromodomain-containing 2a	Nofu_GRZ_cDNA_3_0164958	ENSDARG00000022280
paralog family 183	BRD2 (1 OF 2)	bromodomain containing 2	Nofu_GRZ_cDNA_3_0004932	ENSGACG00000013037
paralog family 184	NTN1B	netrin 1b	Nofu_GRZ_cDNA_3_0177857	ENSDARG00000022531
paralog family 184	NTN1A	netrin 1a	Nofu_GRZ_cDNA_3_0177718	ENSDARG00000033733
paralog family 185	FKBP1AA	FK506 binding protein 1Aa	Nofu_GRZ_cDNA_3_0068782	ENSDARG00000022684
paralog family 185	FKBP1AB	FK506 binding protein 1Ab	Nofu_GRZ_cDNA_3_0038765	ENSDARG00000033567
paralog family 186	CABZ01064155	Uncharacterized protein	Nofu_GRZ_cDNA_3_0045472	ENSDARG00000022739
paralog family 186	SI:DKEY-110C1	si:dkey-110c1.1	Nofu_GRZ_cDNA_3_0028473	ENSDARG00000061846
paralog family 187	PVALB3	parvalbumin 3	Nofu_GRZ_cDNA_3_0063306	ENSDARG00000022817
paralog family 187	PVALB4	parvalbumin 4	Nofu_GRZ_cDNA_3_0054916	ENSDARG00000024433
paralog family 187	PVALB1	pep:novel chromosome:MEDAKA1:8:13217864:13218686:1 gene:ENSORLG00000009587 transcript:ENSORLT00000012018	Nofu_GRZ_cDNA_3_0048674	ENSORLG00000009587
paralog family 188	WNT7BA	wingless-type MMTV integration site family, member 7Ba	Nofu_GRZ_cDNA_3_0206855	ENSDARG00000022858
paralog family 188	WNT7B (1 OF 2)	wingless-type MMTV integration site family, member 7B	Nofu_GRZ_cDNA_3_0012088	ENSORLG00000002408
paralog family 189	ZGC:109888	zgc:109888	Nofu_GRZ_cDNA_3_0070081	ENSDARG00000023298
paralog family 189	ZGC:73262	zgc:73262	Nofu_GRZ_cDNA_3_0199658	ENSDARG00000055475
paralog family 190	SI:CH211-12E13	si:ch211-12e13.2	Nofu_GRZ_cDNA_3_0208329	ENSDARG00000023479
paralog family 190	SI:DKEY-88L16	si:dkey-88l16.3	Nofu_GRZ_cDNA_3_0065754	ENSDARG00000094055
paralog family 191	CACNA2D4B	calcium channel, voltage-dependent, alpha 2/delta subunit 4b	Nofu_GRZ_cDNA_3_0000460	ENSDARG00000023886
paralog family 191	CACNA2D4A	calcium channel, voltage-dependent, alpha 2/delta subunit 4	Nofu_GRZ_cDNA_3_0003069	ENSGACG00000019690
paralog family 192	MARK4A	MAP/microtubule affinity-regulating kinase 4a	Nofu_GRZ_cDNA_3_0011441	ENSDARG00000023914
paralog family 192	MARK4 (1 OF 2)	MAP/microtubule affinity-regulating kinase 4	Nofu_GRZ_cDNA_3_0007555	ENSGACG00000012485
paralog family 193	CACNA1DA	calcium channel, voltage-dependent, L type, alpha 1D subunit, a	Nofu_GRZ_cDNA_3_0175561	ENSDARG00000024004
paralog family 193	CACNA1D (1 OF 2)	calcium channel, voltage-dependent, L type, alpha 1D subunit	Nofu_GRZ_cDNA_3_0209193	ENSGACG00000005980
paralog family 194	MAMDC1	MAM domain containing 1	Nofu_GRZ_cDNA_3_0015301	ENSDARG00000024017
paralog family 194	MDGA2 (3 OF 3)	MAM domain containing glycosylphosphatidylinositol anchor 2	Nofu_GRZ_cDNA_3_0175661	ENSGACG00000012846
paralog family 195	FOXO6 (1 OF 2)	forkhead box O6	Nofu_GRZ_cDNA_3_0001899	ENSDARG00000024619
paralog family 195	FOXO6 (2 OF 2)	forkhead box O6	Nofu_GRZ_cDNA_3_0179797	ENSORLG00000014219
paralog family 196	EZR	ezrin	Nofu_GRZ_cDNA_3_0165299	ENSDARG00000025091
paralog family 196	EZRL	ezrin	Nofu_GRZ_cDNA_3_0159557	ENSORLG00000018142
paralog family 197	SI:CH211-157C18	si:ch211-157c18.2	Nofu_GRZ_cDNA_3_0175967	ENSDARG00000025108
paralog family 197	SI:CH211-66G24	si:ch211-66g24.1	Nofu_GRZ_cDNA_3_0001798	ENSDARG00000077633
paralog family 198	OLFCG7	olfactory receptor C family, g7	Nofu_GRZ_cDNA_3_0146363	ENSDARG00000025351
paralog family 198	V2RX1	vomeronasal 2 receptor, x1	Nofu_GRZ_cDNA_3_0126164	ENSDARG00000040632
paralog family 198	OLFCD3	olfactory receptor C family, d3	Nofu_GRZ_cDNA_3_0117315	ENSDARG00000068576
paralog family 198	OLFCQ19	pep:novel group:BROADS1:groupI:10754993:10759116:1 gene:ENSGACG00000010344 transcript:ENSGACT00000013692	Nofu_GRZ_cDNA_3_0048220	ENSGACG00000010344
paralog family 198	V2RA16	pep:novel chromosome:MEDAKA1:13:11853612:11857161:1 gene:ENSORLG00000005587 transcript:ENSORLT00000007028	Nofu_GRZ_cDNA_3_0043636	ENSORLG00000005587
paralog family 198	OLFCS2	pep:novel chromosome:MEDAKA1:13:12049879:12053252:1 gene:ENSORLG00000005734 transcript:ENSORLT00000007208	Nofu_GRZ_cDNA_3_0207344	ENSORLG00000005734
paralog family 199	ANTXR1 (1 OF 2)	anthrax toxin receptor 1	Nofu_GRZ_cDNA_3_0178803	ENSDARG00000025672
paralog family 199	ANTXR1 (2 OF 2)	anthrax toxin receptor 1	Nofu_GRZ_cDNA_3_0015455	ENSGACG00000017088
paralog family 200	CHD4 (2 OF 2)	chromodomain helicase DNA binding protein 4	Nofu_GRZ_cDNA_3_0159809	ENSDARG00000025789
paralog family 200	CHD4 (1 OF 2)	chromodomain helicase DNA binding protein 4	Nofu_GRZ_cDNA_3_0159642	ENSDARG00000063535
paralog family 201	TIAM1 (1 OF 2)	T-cell lymphoma invasion and metastasis 1	Nofu_GRZ_cDNA_3_0182871	ENSDARG00000025920
paralog family 201	TIAM1	T-cell lymphoma invasion and metastasis 1	Nofu_GRZ_cDNA_3_0207921	ENSDARG00000078430
paralog family 202	ARHGAP12	Rho GTPase activating protein 12	Nofu_GRZ_cDNA_3_0139652	ENSDARG00000026482
paralog family 202	ARHGAP12 (2 OF 2)	Rho GTPase activating protein 12	Nofu_GRZ_cDNA_3_0004855	ENSORLG00000002199
paralog family 203	MARK3 (1 OF 3)	MAP/microtubule affinity-regulating kinase 3	Nofu_GRZ_cDNA_3_0006653	ENSDARG00000026630
paralog family 203	MARK3	MAP/microtubule affinity-regulating kinase 3	Nofu_GRZ_cDNA_3_0021884	ENSORLG00000017921
paralog family 204	EHMT1B	euchromatic histone-lysine N-methyltransferase 1b	Nofu_GRZ_cDNA_3_0159588	ENSDARG00000026634
paralog family 204	EHMT1 (2 OF 2)	euchromatic histone-lysine N-methyltransferase 1	Nofu_GRZ_cDNA_3_0003172	ENSGACG00000003353
paralog family 205	ROBO1	roundabout homolog 1	Nofu_GRZ_cDNA_3_0159732	ENSDARG00000026784
paralog family 205	ROBO1 (2 OF 2)	roundabout, axon guidance receptor, homolog 1 (Drosophila)	Nofu_GRZ_cDNA_3_0176782	ENSGACG00000020311
paralog family 206	PCDH17	protocadherin 17	Nofu_GRZ_cDNA_3_0175372	ENSDARG00000027041
paralog family 206	PCDH17 (1 OF 2)	protocadherin 17	Nofu_GRZ_cDNA_3_0002175	ENSGACG00000004069
paralog family 207	HCN3 (2 OF 2)	hyperpolarization activated cyclic nucleotide-gated potassium channel 3	Nofu_GRZ_cDNA_3_0024068	ENSDARG00000027192
paralog family 207	HCN3 (1 OF 2)	hyperpolarization activated cyclic nucleotide-gated potassium channel 3	Nofu_GRZ_cDNA_3_0175622	ENSORLG00000010670
paralog family 208	KCNF1B	potassium voltage-gated channel, subfamily F, member 1b	Nofu_GRZ_cDNA_3_0033501	ENSDARG00000027285
paralog family 208	KCNF1A	potassium voltage-gated channel, subfamily F, member 1	Nofu_GRZ_cDNA_3_0011881	ENSORLG00000012699
paralog family 209	BMP1A	bone morphogenetic protein 1a	Nofu_GRZ_cDNA_3_0004584	ENSDARG00000028071
paralog family 209	BMP1 (2 OF 2)	bone morphogenetic protein 1	Nofu_GRZ_cDNA_3_0160394	ENSGACG00000017091
paralog family 210	PAX2A	paired box gene 2a	Nofu_GRZ_cDNA_3_0015672	ENSDARG00000028148
paralog family 210	PAX2B	paired box 2	Nofu_GRZ_cDNA_3_0038449	ENSORLG00000009321
paralog family 211	SLC4A2A	solute carrier family 4, anion exchanger, member 2a	Nofu_GRZ_cDNA_3_0176776	ENSDARG00000028173
paralog family 211	SLC4A2B	solute carrier family 4, anion exchanger, member 2 (erythrocyte membrane protein band 3-like 1)	Nofu_GRZ_cDNA_3_0175910	ENSGACG00000004664
paralog family 212	COL27A1 (1 OF 2)	collagen, type XXVII, alpha 1	Nofu_GRZ_cDNA_3_0000353	ENSDARG00000028236
paralog family 212	COL27A1A	collagen, type XXVII, alpha 1a	Nofu_GRZ_cDNA_3_0207532	ENSDARG00000034373
paralog family 213	AL929150	Uncharacterized protein	Nofu_GRZ_cDNA_3_0180308	ENSDARG00000028276
paralog family 213	RGS5B	pep:novel chromosome:MEDAKA1:17:16880131:16882909:-1 gene:ENSORLG00000010887 transcript:ENSORLT00000013657	Nofu_GRZ_cDNA_3_0184560	ENSORLG00000010887
paralog family 213	RGS16	pep:known chromosome:MEDAKA1:4:21682536:21683807:1 gene:ENSORLG00000012336 transcript:ENSORLT00000015443	Nofu_GRZ_cDNA_3_0039744	ENSORLG00000012336
paralog family 214	CITED3	Cbp/p300-interacting transactivator, with Glu/Asp-rich carboxy-terminal domain, 3	Nofu_GRZ_cDNA_3_0177610	ENSDARG00000028514
paralog family 214	CITED4 (2 OF 2)	Cbp/p300-interacting transactivator, with Glu/Asp-rich carboxy-terminal domain, 4	Nofu_GRZ_cDNA_3_0161544	ENSTNIG00000009805
paralog family 215	C1QL1 (1 OF 3)	complement component 1, q subcomponent-like 1	Nofu_GRZ_cDNA_3_0041654	ENSDARG00000028521
paralog family 215	C1QL1 (3 OF 3)	complement component 1, q subcomponent-like 1	Nofu_GRZ_cDNA_3_0024048	ENSGACG00000002140
paralog family 216	SGSM1 (2 OF 2)	small G protein signaling modulator 1	Nofu_GRZ_cDNA_3_0004707	ENSDARG00000028857
paralog family 216	SGSM1 (1 OF 2)	small G protein signaling modulator 1	Nofu_GRZ_cDNA_3_0006141	ENSDARG00000075376
paralog family 217	ASAP1 (1 OF 2)	ArfGAP with SH3 domain, ankyrin repeat and PH domain 1	Nofu_GRZ_cDNA_3_0025424	ENSDARG00000029463
paralog family 217	ASAP1	ArfGAP with SH3 domain, ankyrin repeat and PH domain 1	Nofu_GRZ_cDNA_3_0001178	ENSTNIG00000017139
paralog family 218	LDLR	low density lipoprotein receptor	Nofu_GRZ_cDNA_3_0001752	ENSDARG00000029476
paralog family 218	LDLR (2 OF 3)	low density lipoprotein receptor	Nofu_GRZ_cDNA_3_0010551	ENSGACG00000019500
paralog family 219	IMPDH1B	inosine 5-phosphate dehydrogenase 1b	Nofu_GRZ_cDNA_3_0179793	ENSDARG00000029524
paralog family 219	IMPDH1A	inosine 5-phosphate dehydrogenase 1a	Nofu_GRZ_cDNA_3_0193986	ENSDARG00000042336
paralog family 220	JPH3 (1 OF 2)	junctophilin 3	Nofu_GRZ_cDNA_3_0208118	ENSDARG00000029590
paralog family 220	JPH3 (2 OF 2)	junctophilin 3	Nofu_GRZ_cDNA_3_0176198	ENSDARG00000059534
paralog family 221	SLC2A15A	solute carrier family 2 (facilitated glucose transporter), member 15a	Nofu_GRZ_cDNA_3_0155492	ENSDARG00000029894
paralog family 221	SLC2A15B	pep:novel chromosome:MEDAKA1:1:32111603:32128388:1 gene:ENSORLG00000012848 transcript:ENSORLT00000016093	Nofu_GRZ_cDNA_3_0028901	ENSORLG00000012848
paralog family 222	CNGA1 (2 OF 2)	cyclic nucleotide gated channel alpha 1	Nofu_GRZ_cDNA_3_0003064	ENSDARG00000029898
paralog family 222	CNGA1 (1 OF 2)	cyclic nucleotide gated channel alpha 1	Nofu_GRZ_cDNA_3_0007538	ENSORLG00000019025
paralog family 223	DLG1L	discs, large (Drosophila) homolog 1, like	Nofu_GRZ_cDNA_3_0024996	ENSDARG00000029925
paralog family 223	DLG1	discs, large homolog 1 (Drosophila)	Nofu_GRZ_cDNA_3_0001737	ENSORLG00000011180
paralog family 224	SYNE2A	spectrin repeat containing, nuclear envelope 2a	Nofu_GRZ_cDNA_3_0000150	ENSDARG00000030107
paralog family 224	SYNE2B	spectrin repeat containing, nuclear envelope 2	Nofu_GRZ_cDNA_3_0192546	ENSGACG00000000520
paralog family 225	GRIN2BB	glutamate receptor, ionotropic, N-methyl D-aspartate 2B, genome duplicate b	Nofu_GRZ_cDNA_3_0176756	ENSDARG00000030376
paralog family 225	GRIN2B (2 OF 2)	glutamate receptor, ionotropic, N-methyl D-aspartate 2B	Nofu_GRZ_cDNA_3_0192635	ENSGACG00000007197
paralog family 226	ACSL1	acyl-CoA synthetase long-chain family member 1	Nofu_GRZ_cDNA_3_0020238	ENSDARG00000030514
paralog family 226	ACSL1 (1 OF 3)	acyl-CoA synthetase long-chain family member 1	Nofu_GRZ_cDNA_3_0004138	ENSGACG00000017662
paralog family 227	ARHGEF12 (1 OF 2)	Rho guanine nucleotide exchange factor (GEF) 12	Nofu_GRZ_cDNA_3_0159246	ENSDARG00000030532
paralog family 227	ARHGEF12 (2 OF 2)	Rho guanine nucleotide exchange factor (GEF) 12	Nofu_GRZ_cDNA_3_0000107	ENSTNIG00000010274
paralog family 228	XIRP1	xin actin-binding repeat containing 1	Nofu_GRZ_cDNA_3_0000309	ENSDARG00000030722
paralog family 228	XIRP2C	xin actin-binding repeat containing 2c	Nofu_GRZ_cDNA_3_0000289	ENSDARG00000094073
paralog family 229	CCDC80 (2 OF 2)	coiled-coil domain containing 80	Nofu_GRZ_cDNA_3_0126486	ENSDARG00000030975
paralog family 229	CCDC80	coiled-coil domain containing 80	Nofu_GRZ_cDNA_3_0004053	ENSORLG00000013452
paralog family 230	CADM1A	cell adhesion molecule 1a	Nofu_GRZ_cDNA_3_0032880	ENSDARG00000031075
paralog family 230	CADM1 (2 OF 2)	cell adhesion molecule 1	Nofu_GRZ_cDNA_3_0033729	ENSORLG00000005159
paralog family 231	NOTUM (1 OF 2)	notum pectinacetylesterase homolog (Drosophila)	Nofu_GRZ_cDNA_3_0015780	ENSDARG00000031126
paralog family 231	NOTUM (2 OF 2)	notum pectinacetylesterase homolog (Drosophila)	Nofu_GRZ_cDNA_3_0005121	ENSGACG00000019047
paralog family 232	TUBA8L2	tubulin, alpha 8 like 2	Nofu_GRZ_cDNA_3_0196934	ENSDARG00000031164
paralog family 232	TUBA4A (1 OF 3)	tubulin, alpha 4a	Nofu_GRZ_cDNA_3_0178897	ENSGACG00000014965
paralog family 233	SYT6 (1 OF 2)	synaptotagmin VI	Nofu_GRZ_cDNA_3_0097257	ENSDARG00000031463
paralog family 233	SYT6A	synaptotagmin VI	Nofu_GRZ_cDNA_3_0177106	ENSORLG00000016069
paralog family 234	EPHB3A	eph receptor B3a	Nofu_GRZ_cDNA_3_0193916	ENSDARG00000031548
paralog family 234	EPHB3 (1 OF 2)	EPH receptor B3	Nofu_GRZ_cDNA_3_0013670	ENSDARG00000033589
paralog family 235	CABZ01038514	Serine/threonine-protein kinase SBK1	Nofu_GRZ_cDNA_3_0007761	ENSDARG00000031618
paralog family 235	BSK146	pep:novel chromosome:MEDAKA1:19:20294334:20302364:-1 gene:ENSORLG00000013613 transcript:ENSORLT00000017077	Nofu_GRZ_cDNA_3_0002846	ENSORLG00000013613
paralog family 236	SI:CH211-207D6	si:ch211-207d6.2	Nofu_GRZ_cDNA_3_0052511	ENSDARG00000031658
paralog family 236	KIAA1217	KIAA1217	Nofu_GRZ_cDNA_3_0000599	ENSGACG00000003838
paralog family 237	NPR1A	natriuretic peptide receptor 1a	Nofu_GRZ_cDNA_3_0004729	ENSDARG00000031751
paralog family 237	NPR1 (1 OF 3)	natriuretic peptide receptor A/guanylate cyclase A (atrionatriuretic peptide receptor A)	Nofu_GRZ_cDNA_3_0009202	ENSGACG00000000923
paralog family 238	PTBP1B	polypyrimidine tract binding protein 1b	Nofu_GRZ_cDNA_3_0047848	ENSDARG00000031907
paralog family 238	PTBP1 (2 OF 2)	polypyrimidine tract binding protein 1	Nofu_GRZ_cDNA_3_0195693	ENSORLG00000011430
paralog family 238	PTBP1 (1 OF 2)	polypyrimidine tract binding protein 1	Nofu_GRZ_cDNA_3_0011129	ENSORLG00000014019
paralog family 239	PDE4A	phosphodiesterase 4A, cAMP-specific	Nofu_GRZ_cDNA_3_0008853	ENSDARG00000032344
paralog family 239	PDE4A (2 OF 2)	phosphodiesterase 4A, cAMP-specific	Nofu_GRZ_cDNA_3_0193389	ENSORLG00000009983
paralog family 240	SEPT8A	septin 8a	Nofu_GRZ_cDNA_3_0003557	ENSDARG00000032606
paralog family 240	SEPT8B	septin 8	Nofu_GRZ_cDNA_3_0162803	ENSGACG00000018181
paralog family 241	GRIA1B	glutamate receptor, ionotropic, AMPA 1b	Nofu_GRZ_cDNA_3_0161582	ENSDARG00000032714
paralog family 241	GRIA1A	glutamate receptor, ionotropic, AMPA 1	Nofu_GRZ_cDNA_3_0162807	ENSGACG00000018480
paralog family 242	PTPRJA	protein tyrosine phosphatase, receptor type, J a	Nofu_GRZ_cDNA_3_0109750	ENSDARG00000033042
paralog family 242	PTPRJ (3 OF 3)	protein tyrosine phosphatase, receptor type, J	Nofu_GRZ_cDNA_3_0175861	ENSGACG00000011062
paralog family 243	GPR37B	G protein-coupled receptor 37b	Nofu_GRZ_cDNA_3_0193120	ENSDARG00000033296
paralog family 243	GPR37 (1 OF 2)	G protein-coupled receptor 37 (endothelin receptor type B-like)	Nofu_GRZ_cDNA_3_0193836	ENSGACG00000008739
paralog family 244	ADAMTS15 (2 OF 2)	ADAM metallopeptidase with thrombospondin type 1 motif, 15	Nofu_GRZ_cDNA_3_0007432	ENSDARG00000033544
paralog family 244	ADAMTS15A	ADAM metallopeptidase with thrombospondin type 1 motif, 15	Nofu_GRZ_cDNA_3_0175874	ENSGACG00000020418
paralog family 245	ZGC:112054	zgc:112054	Nofu_GRZ_cDNA_3_0162356	ENSDARG00000033660
paralog family 245	CREM	cAMP responsive element modulator	Nofu_GRZ_cDNA_3_0112726	ENSORLG00000002144
paralog family 246	IGSF9BA	immunoglobulin superfamily, member 9Ba	Nofu_GRZ_cDNA_3_0175830	ENSDARG00000033845
paralog family 246	IGSF9BB	immunoglobulin superfamily, member 9Bb	Nofu_GRZ_cDNA_3_0162783	ENSDARG00000069467
paralog family 247	SID4	secreted immunoglobulin domain 4	Nofu_GRZ_cDNA_3_0062905	ENSDARG00000034273
paralog family 247	BX548021	Uncharacterized protein	Nofu_GRZ_cDNA_3_0096964	ENSDARG00000086060
paralog family 248	GRIN2AA	glutamate receptor, ionotropic, N-methyl D-aspartate 2A, a	Nofu_GRZ_cDNA_3_0192571	ENSDARG00000034493
paralog family 248	GRIN2AB	glutamate receptor, ionotropic, N-methyl D-aspartate 2A, b	Nofu_GRZ_cDNA_3_0207420	ENSDARG00000070543
paralog family 249	PER2	period homolog 2 (Drosophila)	Nofu_GRZ_cDNA_3_0162272	ENSDARG00000034503
paralog family 249	PER2 (1 OF 2)	period homolog 2 (Drosophila)	Nofu_GRZ_cDNA_3_0175780	ENSORLG00000015456
paralog family 250	RAB6BA	RAB6B, member RAS oncogene family a	Nofu_GRZ_cDNA_3_0161916	ENSDARG00000034522
paralog family 250	RAB6BB	RAB6B, member RAS oncogene family	Nofu_GRZ_cDNA_3_0025229	ENSORLG00000016290
paralog family 251	PARD3B (1 OF 2)	par-3 partitioning defective 3 homolog B (C. elegans)	Nofu_GRZ_cDNA_3_0175843	ENSDARG00000034555
paralog family 251	PARD3B (2 OF 2)	par-3 partitioning defective 3 homolog B (C. elegans)	Nofu_GRZ_cDNA_3_0008871	ENSTNIG00000014532
paralog family 252	SLC1A8A	solute carrier family 1 (glutamate transporter), member 8a	Nofu_GRZ_cDNA_3_0178875	ENSDARG00000034628
paralog family 252	SLC1A8B	pep:novel chromosome:MEDAKA1:22:5577929:5587177:-1 gene:ENSORLG00000012454 transcript:ENSORLT00000015593	Nofu_GRZ_cDNA_3_0162371	ENSORLG00000012454
paralog family 253	RARAB	retinoic acid receptor, alpha b	Nofu_GRZ_cDNA_3_0046388	ENSDARG00000034893
paralog family 253	RARAA	retinoic acid receptor, alpha	Nofu_GRZ_cDNA_3_0176263	ENSTNIG00000012850
paralog family 254	TMTC2 (1 OF 2)	transmembrane and tetratricopeptide repeat containing 2	Nofu_GRZ_cDNA_3_0185022	ENSDARG00000035273
paralog family 254	TMTC2	transmembrane and tetratricopeptide repeat containing 2	Nofu_GRZ_cDNA_3_0192826	ENSGACG00000019759
paralog family 255	HNRPL	heterogeneous nuclear ribonucleoprotein L	Nofu_GRZ_cDNA_3_0049242	ENSDARG00000035324
paralog family 255	HNRNPL2	heterogeneous nuclear ribonucleoprotein L	Nofu_GRZ_cDNA_3_0000244	ENSGACG00000012321
paralog family 256	SI:CH211-173P18	si:ch211-173p18.1	Nofu_GRZ_cDNA_3_0051323	ENSDARG00000035823
paralog family 256	CR774184	pep:novel group:BROADS1:groupXV:13218985:13236356:-1 gene:ENSGACG00000012698 transcript:ENSGACT00000016820	Nofu_GRZ_cDNA_3_0011199	ENSGACG00000012698
paralog family 257	NT5C1A (2 OF 2)	5-nucleotidase, cytosolic IA	Nofu_GRZ_cDNA_3_0161992	ENSDARG00000035883
paralog family 257	NT5C1A (1 OF 2)	5-nucleotidase, cytosolic IA	Nofu_GRZ_cDNA_3_0160814	ENSORLG00000017210
paralog family 258	ACANA	aggrecan a	Nofu_GRZ_cDNA_3_0003000	ENSDARG00000035891
paralog family 258	ACANB	aggrecan b	Nofu_GRZ_cDNA_3_0160200	ENSDARG00000045799
paralog family 259	FNDC5 (1 OF 2)	fibronectin type III domain containing 5	Nofu_GRZ_cDNA_3_0006453	ENSDARG00000035895
paralog family 259	FNDC5 (2 OF 2)	fibronectin type III domain containing 5	Nofu_GRZ_cDNA_3_0015388	ENSTNIG00000008921
paralog family 260	ITGA11A	integrin, alpha 11a	Nofu_GRZ_cDNA_3_0174975	ENSDARG00000036086
paralog family 260	ITGA11B	integrin, alpha 11	Nofu_GRZ_cDNA_3_0001180	ENSGACG00000008030
paralog family 261	NITR13	novel immune-type receptor 13	Nofu_GRZ_cDNA_3_0040805	ENSDARG00000036125
paralog family 261	NITR3C	novel immune-type receptor 8	Nofu_GRZ_cDNA_3_0047456	ENSORLG00000000348
paralog family 261	NITR9	novel immune-type receptor 9	Nofu_GRZ_cDNA_3_0076602	ENSORLG00000020617
paralog family 261	NITR2	novel immune-type receptor 2	Nofu_GRZ_cDNA_3_0053071	ENSORLG00000020625
paralog family 262	NFATC1	nuclear factor of activated T-cells, cytoplasmic, calcineurin-dependent 1	Nofu_GRZ_cDNA_3_0176159	ENSDARG00000036168
paralog family 262	NFATC1 (1 OF 2)	nuclear factor of activated T-cells, cytoplasmic, calcineurin-dependent 1	Nofu_GRZ_cDNA_3_0175006	ENSGACG00000005481
paralog family 263	CU019646	Uncharacterized protein	Nofu_GRZ_cDNA_3_0012610	ENSDARG00000036414
paralog family 263	SI:CH211-284E13	si:ch211-284e13.4	Nofu_GRZ_cDNA_3_0175431	ENSDARG00000060330
paralog family 264	AL929434	Uncharacterized protein	Nofu_GRZ_cDNA_3_0148506	ENSDARG00000036460
paralog family 264	SI:CH73-52F15	si:ch73-52f15.6	Nofu_GRZ_cDNA_3_0070597	ENSDARG00000090629
paralog family 265	RHBDF1	rhomboid 5 homolog 1 (Drosophila)	Nofu_GRZ_cDNA_3_0006198	ENSDARG00000036541
paralog family 265	RHBDF1 (2 OF 2)	rhomboid 5 homolog 1 (Drosophila)	Nofu_GRZ_cDNA_3_0177154	ENSTNIG00000012915
paralog family 266	TNNI1AL	troponin I, skeletal, slow like	Nofu_GRZ_cDNA_3_0046287	ENSDARG00000036671
paralog family 266	SI:DKEY-206M15	si:dkey-206m15.8	Nofu_GRZ_cDNA_3_0051240	ENSDARG00000092999
paralog family 267	ANPEP (4 OF 6)	alanyl (membrane) aminopeptidase	Nofu_GRZ_cDNA_3_0182892	ENSDARG00000036809
paralog family 267	ANPEPA	alanyl (membrane) aminopeptidase	Nofu_GRZ_cDNA_3_0192940	ENSGACG00000002363
paralog family 267	ANPEPB	alanyl (membrane) aminopeptidase	Nofu_GRZ_cDNA_3_0007414	ENSGACG00000014140
paralog family 267	ANPEP (2 OF 6)	alanyl (membrane) aminopeptidase	Nofu_GRZ_cDNA_3_0001060	ENSORLG00000014604
paralog family 268	SLC3A2 (1 OF 3)	solute carrier family 3 (activators of dibasic and neutral amino acid transport), member 2	Nofu_GRZ_cDNA_3_0069845	ENSDARG00000037012
paralog family 268	SLC3A2	solute carrier family 3 (activators of dibasic and neutral amino acid transport), member 2	Nofu_GRZ_cDNA_3_0012479	ENSORLG00000005367
paralog family 269	GAB1	GRB2-associated binding protein 1	Nofu_GRZ_cDNA_3_0176113	ENSDARG00000037018
paralog family 269	GAB1 (2 OF 2)	GRB2-associated binding protein 1	Nofu_GRZ_cDNA_3_0009159	ENSTNIG00000011245
paralog family 270	SI:DKEY-60A16	si:dkey-60a16.1	Nofu_GRZ_cDNA_3_0008646	ENSDARG00000037073
paralog family 270	ZGC:113019	zgc:113019	Nofu_GRZ_cDNA_3_0208206	ENSDARG00000039364
paralog family 270	SI:CH211-9D9	si:ch211-9d9.1	Nofu_GRZ_cDNA_3_0180086	ENSDARG00000041524
paralog family 270	BX537277	Uncharacterized protein	Nofu_GRZ_cDNA_3_0165549	ENSDARG00000052294
paralog family 270	WU:FC28F08	wu:fc28f08	Nofu_GRZ_cDNA_3_0053043	ENSDARG00000070059
paralog family 270	SI:DKEY-56D12	si:dkey-56d12.4	Nofu_GRZ_cDNA_3_0195091	ENSDARG00000070845
paralog family 270	SI:DKEY-20I10	si:dkey-20i10.7	Nofu_GRZ_cDNA_3_0017697	ENSDARG00000075269
paralog family 270	BX511129	Uncharacterized protein	Nofu_GRZ_cDNA_3_0108385	ENSDARG00000076893
paralog family 270	SI:DKEY-231P15	si:dkey-231p15.1	Nofu_GRZ_cDNA_3_0014824	ENSDARG00000091965
paralog family 270	SI:DKEY-50I6	si:dkey-50i6.5	Nofu_GRZ_cDNA_3_0035696	ENSDARG00000093414
paralog family 271	SLC8A4B	solute carrier family 8 (sodium/calcium exchanger), member 4b	Nofu_GRZ_cDNA_3_0178594	ENSDARG00000037145
paralog family 271	SLC8A4A	solute carrier family 8 (sodium/calcium exchanger), member 4a	Nofu_GRZ_cDNA_3_0182524	ENSDARG00000055154
paralog family 272	PTGES3A	prostaglandin E synthase 3a (cytosolic)	Nofu_GRZ_cDNA_3_0196723	ENSDARG00000037284
paralog family 272	PTGES3 (1 OF 2)	prostaglandin E synthase 3 (cytosolic)	Nofu_GRZ_cDNA_3_0009959	ENSORLG00000012236
paralog family 273	HSPA8L	heat shock protein 8-like	Nofu_GRZ_cDNA_3_0208606	ENSDARG00000037403
paralog family 273	HSPA8	heat shock protein 8	Nofu_GRZ_cDNA_3_0017421	ENSDARG00000068992
paralog family 274	CANX	calnexin	Nofu_GRZ_cDNA_3_0198896	ENSDARG00000037488
paralog family 274	CANX (2 OF 2)	calnexin	Nofu_GRZ_cDNA_3_0065478	ENSDARG00000058579
paralog family 275	GRIA4A	glutamate receptor, ionotropic, AMPA 4a	Nofu_GRZ_cDNA_3_0177791	ENSDARG00000037496
paralog family 275	GRIA4B	glutamate receptor, ionotropic, AMPA 4b	Nofu_GRZ_cDNA_3_0176180	ENSDARG00000059368
paralog family 275	GRIA4 (2 OF 3)	glutamate receptor, ionotrophic, AMPA 4	Nofu_GRZ_cDNA_3_0137996	ENSGACG00000001753
paralog family 276	PVALB8	parvalbumin 8	Nofu_GRZ_cDNA_3_0163923	ENSDARG00000037790
paralog family 276	PVALB9	parvalbumin 9	Nofu_GRZ_cDNA_3_0185077	ENSDARG00000071601
paralog family 277	COX6B1 (2 OF 2)	cytochrome c oxidase subunit VIb polypeptide 1 (ubiquitous)	Nofu_GRZ_cDNA_3_0033016	ENSDARG00000037860
paralog family 277	COX6B1 (1 OF 2)	cytochrome c oxidase subunit VIb polypeptide 1 (ubiquitous)	Nofu_GRZ_cDNA_3_0053728	ENSGACG00000008583
paralog family 278	KCNC3B	potassium voltage-gated channel, Shaw-related subfamily, member 3b	Nofu_GRZ_cDNA_3_0006590	ENSDARG00000037933
paralog family 278	KCNC3A	potassium voltage-gated channel, Shaw-related subfamily, member 3	Nofu_GRZ_cDNA_3_0178765	ENSGACG00000005755
paralog family 279	TNNT1	troponin T type 1 (skeletal, slow)	Nofu_GRZ_cDNA_3_0041635	ENSDARG00000037954
paralog family 279	TNNT1 (1 OF 2)	troponin T type 1 (skeletal, slow)	Nofu_GRZ_cDNA_3_0027962	ENSTNIG00000015187
paralog family 280	FAM83F (1 OF 2)	family with sequence similarity 83, member F	Nofu_GRZ_cDNA_3_0178346	ENSDARG00000038012
paralog family 280	FAM83FB	family with sequence similarity 83, member F	Nofu_GRZ_cDNA_3_0194304	ENSTNIG00000018819
paralog family 281	SMURF2	SMAD specific E3 ubiquitin protein ligase 2	Nofu_GRZ_cDNA_3_0000803	ENSDARG00000038067
paralog family 281	SMURF2 (2 OF 2)	SMAD specific E3 ubiquitin protein ligase 2	Nofu_GRZ_cDNA_3_0160392	ENSGACG00000018228
paralog family 282	SI:DKEY-65J6	si:dkey-65j6.2	Nofu_GRZ_cDNA_3_0175440	ENSDARG00000038119
paralog family 282	QUO	pep:novel chromosome:TETRAODON8:11:799539:805920:-1 gene:ENSTNIG00000018710 transcript:ENSTNIT00000022125	Nofu_GRZ_cDNA_3_0000748	ENSTNIG00000018710
paralog family 283	PDGFB (1 OF 3)	platelet-derived growth factor beta polypeptide	Nofu_GRZ_cDNA_3_0161519	ENSDARG00000038139
paralog family 283	PDGFB (2 OF 3)	platelet-derived growth factor beta polypeptide	Nofu_GRZ_cDNA_3_0192905	ENSTNIG00000018835
paralog family 284	PDLIM5	PDZ and LIM domain 5	Nofu_GRZ_cDNA_3_0007628	ENSDARG00000038267
paralog family 284	PDLIM5 (1 OF 2)	PDZ and LIM domain 5	Nofu_GRZ_cDNA_3_0007521	ENSTNIG00000009055
paralog family 285	NRP2B	neuropilin 2b	Nofu_GRZ_cDNA_3_0002381	ENSDARG00000038446
paralog family 285	NRP2A	neuropilin 2	Nofu_GRZ_cDNA_3_0004075	ENSORLG00000005395
paralog family 286	CASQ1 (1 OF 2)	calsequestrin 1 (fast-twitch, skeletal muscle)	Nofu_GRZ_cDNA_3_0025053	ENSDARG00000038716
paralog family 286	CASQ1 (2 OF 2)	calsequestrin 1 (fast-twitch, skeletal muscle)	Nofu_GRZ_cDNA_3_0029336	ENSTNIG00000007414
paralog family 287	RGS20	regulator of G-protein signaling 20	Nofu_GRZ_cDNA_3_0180352	ENSDARG00000038859
paralog family 287	RGS20 (2 OF 2)	regulator of G-protein signaling 20	Nofu_GRZ_cDNA_3_0184585	ENSORLG00000011462
paralog family 288	ZGC:77439	zgc:77439	Nofu_GRZ_cDNA_3_0016393	ENSDARG00000039211
paralog family 288	FP102052	Uncharacterized protein	Nofu_GRZ_cDNA_3_0078856	ENSDARG00000069333
paralog family 289	CACNG5 (1 OF 2)	calcium channel, voltage-dependent, gamma subunit 5	Nofu_GRZ_cDNA_3_0031127	ENSDARG00000039240
paralog family 289	CACNG5 (2 OF 2)	calcium channel, voltage-dependent, gamma subunit 5	Nofu_GRZ_cDNA_3_0208755	ENSGACG00000018521
paralog family 290	PRKCA	protein kinase C, alpha	Nofu_GRZ_cDNA_3_0192811	ENSDARG00000039241
paralog family 290	PRKCA (2 OF 3)	protein kinase C, alpha	Nofu_GRZ_cDNA_3_0001347	ENSGACG00000011652
paralog family 291	SI:CH73-137D22	si:ch73-137d22.1	Nofu_GRZ_cDNA_3_0183175	ENSDARG00000039257
paralog family 291	BTNL9	butyrophilin-like 9	Nofu_GRZ_cDNA_3_0010643	ENSTNIG00000000641
paralog family 292	RDH14A	retinol dehydrogenase 14a (all-trans/9-cis/11-cis)	Nofu_GRZ_cDNA_3_0185137	ENSDARG00000039299
paralog family 292	RDH14B	retinol dehydrogenase 14 (all-trans/9-cis/11-cis)	Nofu_GRZ_cDNA_3_0009985	ENSGACG00000008356
paralog family 293	NT5C2A	5-nucleotidase, cytosolic IIa	Nofu_GRZ_cDNA_3_0207754	ENSDARG00000039399
paralog family 293	NT5C2B	5-nucleotidase, cytosolic II	Nofu_GRZ_cDNA_3_0177444	ENSGACG00000018247
paralog family 294	PITPNA	phosphatidylinositol transfer protein, alpha	Nofu_GRZ_cDNA_3_0160632	ENSDARG00000039490
paralog family 294	PITPNA (1 OF 2)	phosphatidylinositol transfer protein, alpha	Nofu_GRZ_cDNA_3_0207559	ENSORLG00000005047
paralog family 295	PA2G4A	proliferation-associated 2G4, a	Nofu_GRZ_cDNA_3_0195617	ENSDARG00000039578
paralog family 295	PA2G4B	proliferation-associated 2G4, 38kDa	Nofu_GRZ_cDNA_3_0006150	ENSGACG00000009161
paralog family 296	CABZ01031613	Uncharacterized protein	Nofu_GRZ_cDNA_3_0144719	ENSDARG00000039596
paralog family 296	BX908386	Uncharacterized protein	Nofu_GRZ_cDNA_3_0055112	ENSDARG00000040740
paralog family 296	AL845428	Uncharacterized protein	Nofu_GRZ_cDNA_3_0050214	ENSDARG00000041007
paralog family 296	CR847821	Uncharacterized protein	Nofu_GRZ_cDNA_3_0045344	ENSDARG00000067688
paralog family 296	SI:CH211-182E10	si:ch211-182e10.4	Nofu_GRZ_cDNA_3_0042553	ENSDARG00000068915
paralog family 296	SI:CH73-134F24	si:ch73-134f24.1	Nofu_GRZ_cDNA_3_0080069	ENSDARG00000071864
paralog family 296	CT027690	Uncharacterized protein	Nofu_GRZ_cDNA_3_0195023	ENSDARG00000074797
paralog family 296	CABZ01033874	pep:known scaffold:Zv9:Zv9_NA681:92116:96589:-1 gene:ENSDARG00000075148 transcript:ENSDART00000112272	Nofu_GRZ_cDNA_3_0012276	ENSDARG00000075148
paralog family 296	CR318629	Uncharacterized protein	Nofu_GRZ_cDNA_3_0176587	ENSDARG00000075611
paralog family 296	CABZ01081674	Uncharacterized protein	Nofu_GRZ_cDNA_3_0178733	ENSDARG00000077989
paralog family 296	SI:CH211-166E11	si:ch211-166e11.5	Nofu_GRZ_cDNA_3_0196175	ENSDARG00000079042
paralog family 296	CU929328	Uncharacterized protein	Nofu_GRZ_cDNA_3_0090051	ENSDARG00000087047
paralog family 296	CABZ01114193	pep:known scaffold:Zv9:Zv9_NA358:1:2927:1 gene:ENSDARG00000088529 transcript:ENSDART00000128389	Nofu_GRZ_cDNA_3_0053502	ENSDARG00000088529
paralog family 296	CABZ01006178	pep:novel scaffold:Zv9:Zv9_scaffold3518:500336:503034:-1 gene:ENSDARG00000088613 transcript:ENSDART00000129935	Nofu_GRZ_cDNA_3_0078045	ENSDARG00000088613
paralog family 296	SI:CH73-264I18	si:ch73-264i18.2	Nofu_GRZ_cDNA_3_0009859	ENSDARG00000089185
paralog family 296	SI:DKEYP-101E12	si:dkeyp-101e12.1	Nofu_GRZ_cDNA_3_0181527	ENSDARG00000089794
paralog family 296	SI:CH73-366I20	si:ch73-366i20.1	Nofu_GRZ_cDNA_3_0109175	ENSDARG00000092949
paralog family 296	SI:DKEY-34K9	si:dkey-34k9.3	Nofu_GRZ_cDNA_3_0020225	ENSDARG00000095621
paralog family 297	CABZ01055869	Uncharacterized protein	Nofu_GRZ_cDNA_3_0207679	ENSDARG00000039665
paralog family 297	DSG3	desmoglein 3	Nofu_GRZ_cDNA_3_0053451	ENSTNIG00000010474
paralog family 298	SI:DKEY-120E24	si:dkey-120e24.3	Nofu_GRZ_cDNA_3_0030949	ENSDARG00000039863
paralog family 298	LIFRA	oncostatin M receptor	Nofu_GRZ_cDNA_3_0001809	ENSTNIG00000001809
paralog family 299	ARPP19B	cAMP-regulated phosphoprotein 19b	Nofu_GRZ_cDNA_3_0178264	ENSDARG00000039880
paralog family 299	ARPP19A	cAMP-regulated phosphoprotein, 19kDa	Nofu_GRZ_cDNA_3_0185009	ENSGACG00000016519
paralog family 300	ZGC:66432	zgc:66432	Nofu_GRZ_cDNA_3_0179217	ENSDARG00000040081
paralog family 300	SI:CH211-67F13	si:ch211-67f13.7	Nofu_GRZ_cDNA_3_0176972	ENSDARG00000077845
paralog family 300	ZP3C	zona pellucida glycoprotein 3c	Nofu_GRZ_cDNA_3_0051069	ENSDARG00000092919
paralog family 301	SYNCRIP	synaptotagmin binding, cytoplasmic RNA interacting protein	Nofu_GRZ_cDNA_3_0005679	ENSDARG00000040184
paralog family 301	SYNCRIPL	synaptotagmin binding, cytoplasmic RNA interacting protein	Nofu_GRZ_cDNA_3_0001565	ENSGACG00000009124
paralog family 302	YWHABL	tyrosine 3-monooxygenase/tryptophan 5-monooxygenase activation protein, beta polypeptide like	Nofu_GRZ_cDNA_3_0016850	ENSDARG00000040287
paralog family 302	YWHAI	pep:known chromosome:MEDAKA1:11:6194899:6202206:1 gene:ENSORLG00000002954 transcript:ENSORLT00000003694	Nofu_GRZ_cDNA_3_0209814	ENSORLG00000002954
paralog family 303	ZGC:101553	zgc:101553	Nofu_GRZ_cDNA_3_0035024	ENSDARG00000040427
paralog family 303	SI:DKEYP-89C11	si:dkeyp-89c11.2	Nofu_GRZ_cDNA_3_0129000	ENSDARG00000089159
paralog family 304	SLC8A2B	solute carrier family 8 (sodium-calcium exchanger), member 2b	Nofu_GRZ_cDNA_3_0002896	ENSDARG00000040625
paralog family 304	SLC8A2A	solute carrier family 8 (sodium/calcium exchanger), member 2	Nofu_GRZ_cDNA_3_0173291	ENSORLG00000000474
paralog family 305	GRIK1 (1 OF 2)	glutamate receptor, ionotropic, kainate 1	Nofu_GRZ_cDNA_3_0176390	ENSDARG00000040627
paralog family 305	GRIK1A	glutamate receptor, ionotropic, kainate 1	Nofu_GRZ_cDNA_3_0011736	ENSGACG00000020583
paralog family 306	CEACAM1	carcinoembryonic antigen-related cell adhesion molecule 1	Nofu_GRZ_cDNA_3_0176618	ENSDARG00000041119
paralog family 306	SI:CH211-264F5	si:ch211-264f5.6	Nofu_GRZ_cDNA_3_0084025	ENSDARG00000079372
paralog family 307	GRM1 (1 OF 2)	glutamate receptor, metabotropic 1	Nofu_GRZ_cDNA_3_0002757	ENSDARG00000041162
paralog family 307	GRM1A	glutamate receptor, metabotropic 1	Nofu_GRZ_cDNA_3_0180195	ENSGACG00000011646
paralog family 308	ZGC:161969	zgc:161969	Nofu_GRZ_cDNA_3_0186449	ENSDARG00000041359
paralog family 308	CABZ01041860	Uncharacterized protein	Nofu_GRZ_cDNA_3_0035573	ENSDARG00000086190
paralog family 309	SI:DKEY-283B15	si:dkey-283b15.2	Nofu_GRZ_cDNA_3_0083742	ENSDARG00000041382
paralog family 309	SI:DKEY-14O18	si:dkey-14o18.2	Nofu_GRZ_cDNA_3_0004401	ENSDARG00000062995
paralog family 310	DNAJC5GA	DnaJ (Hsp40) homolog, subfamily C, member 5 gamma a	Nofu_GRZ_cDNA_3_0196139	ENSDARG00000041896
paralog family 310	DNAJC5GB	DnaJ (Hsp40) homolog, subfamily C, member 5 gamma	Nofu_GRZ_cDNA_3_0016699	ENSTNIG00000019319
paralog family 311	DLG4 (3 OF 3)	discs, large homolog 4 (Drosophila)	Nofu_GRZ_cDNA_3_0001697	ENSDARG00000041926
paralog family 311	DLG4 (1 OF 3)	discs, large homolog 4 (Drosophila)	Nofu_GRZ_cDNA_3_0010958	ENSGACG00000001161
paralog family 312	CR855257	Uncharacterized protein	Nofu_GRZ_cDNA_3_0200799	ENSDARG00000041992
paralog family 312	CR855137	Uncharacterized protein	Nofu_GRZ_cDNA_3_0050611	ENSDARG00000055506
paralog family 313	PACSIN1B	protein kinase C and casein kinase substrate in neurons 1b	Nofu_GRZ_cDNA_3_0160911	ENSDARG00000042128
paralog family 313	PACSIN1 (2 OF 2)	protein kinase C and casein kinase substrate in neurons 1	Nofu_GRZ_cDNA_3_0159948	ENSORLG00000013207
paralog family 314	MYO6B	myosin VIb	Nofu_GRZ_cDNA_3_0161891	ENSDARG00000042141
paralog family 314	MYO6A	myosin VI	Nofu_GRZ_cDNA_3_0004376	ENSORLG00000017306
paralog family 315	ATRX	alpha thalassemia/mental retardation syndrome X-linked homolog (human)	Nofu_GRZ_cDNA_3_0000175	ENSDARG00000042236
paralog family 315	ATRX (2 OF 2)	alpha thalassemia/mental retardation syndrome X-linked	Nofu_GRZ_cDNA_3_0178531	ENSGACG00000020345
paralog family 316	ARHGEF18B	rho/rac guanine nucleotide exchange factor (GEF) 18b	Nofu_GRZ_cDNA_3_0159577	ENSDARG00000042308
paralog family 316	ARHGEF18A	Rho/Rac guanine nucleotide exchange factor (GEF) 18	Nofu_GRZ_cDNA_3_0180223	ENSGACG00000016935
paralog family 317	BCR (2 OF 2)	breakpoint cluster region	Nofu_GRZ_cDNA_3_0160894	ENSDARG00000042329
paralog family 317	BCR	breakpoint cluster region	Nofu_GRZ_cDNA_3_0178633	ENSDARG00000079286
paralog family 318	ACTC1A	actin, alpha, cardiac muscle 1a	Nofu_GRZ_cDNA_3_0027501	ENSDARG00000042535
paralog family 318	ACTC1 (1 OF 4)	actin, alpha, cardiac muscle 1	Nofu_GRZ_cDNA_3_0048163	ENSGACG00000006109
paralog family 318	ACTC1 (2 OF 4)	actin, alpha, cardiac muscle 1	Nofu_GRZ_cDNA_3_0028279	ENSGACG00000010421
paralog family 318	ACTC1B	actin, alpha, cardiac muscle 1	Nofu_GRZ_cDNA_3_0022124	ENSGACG00000016168
paralog family 318	ACTC1 (3 OF 3)	actin, alpha, cardiac muscle 1	Nofu_GRZ_cDNA_3_0052575	ENSTNIG00000017449
paralog family 319	EPS15L1 (1 OF 2)	epidermal growth factor receptor pathway substrate 15-like 1	Nofu_GRZ_cDNA_3_0013665	ENSDARG00000042670
paralog family 319	EPS15L1 (2 OF 2)	epidermal growth factor receptor pathway substrate 15-like 1	Nofu_GRZ_cDNA_3_0000714	ENSTNIG00000014899
paralog family 320	APOB	apolipoprotein B (including Ag(x) antigen)	Nofu_GRZ_cDNA_3_0159256	ENSDARG00000042780
paralog family 320	APOB (4 OF 5)	apolipoprotein B (including Ag(x) antigen)	Nofu_GRZ_cDNA_3_0000030	ENSGACG00000009649
paralog family 321	BX323819	Uncharacterized protein	Nofu_GRZ_cDNA_3_0127551	ENSDARG00000043141
paralog family 321	ADCY8	pep:novel chromosome:MEDAKA1:24:7267890:7273959:1 gene:ENSORLG00000013598 transcript:ENSORLT00000017058	Nofu_GRZ_cDNA_3_0003816	ENSORLG00000013598
paralog family 322	KCNH5A	potassium voltage-gated channel, subfamily H (eag-related), member 5a	Nofu_GRZ_cDNA_3_0051107	ENSDARG00000043220
paralog family 322	KCNH5 (2 OF 2)	potassium voltage-gated channel, subfamily H (eag-related), member 5	Nofu_GRZ_cDNA_3_0066845	ENSORLG00000018033
paralog family 323	CKBB	creatine kinase, brain b	Nofu_GRZ_cDNA_3_0031643	ENSDARG00000043257
paralog family 323	CKBA	creatine kinase, brain	Nofu_GRZ_cDNA_3_0030531	ENSORLG00000017908
paralog family 324	CALR	calreticulin	Nofu_GRZ_cDNA_3_0111615	ENSDARG00000043276
paralog family 324	CALRL	calreticulin 3	Nofu_GRZ_cDNA_3_0022885	ENSGACG00000016898
paralog family 325	FNDC4 (1 OF 2)	fibronectin type III domain containing 4	Nofu_GRZ_cDNA_3_0194039	ENSDARG00000043396
paralog family 325	FNDC4 (2 OF 2)	fibronectin type III domain containing 4	Nofu_GRZ_cDNA_3_0194100	ENSTNIG00000010616
paralog family 326	SLC8A1B	solute carrier family 8 (sodium/calcium exchanger), member 1b	Nofu_GRZ_cDNA_3_0000530	ENSDARG00000043406
paralog family 326	SLC8A1A	solute carrier family 8 (sodium/calcium exchanger), member 1	Nofu_GRZ_cDNA_3_0002303	ENSGACG00000019885
paralog family 327	TNFAIP2 (1 OF 3)	tumor necrosis factor, alpha-induced protein 2	Nofu_GRZ_cDNA_3_0176824	ENSDARG00000043416
paralog family 327	TNFAIP2	tumor necrosis factor, alpha-induced protein 2	Nofu_GRZ_cDNA_3_0161852	ENSORLG00000017937
paralog family 328	CLTCA	clathrin, heavy polypeptide a (Hc)	Nofu_GRZ_cDNA_3_0176794	ENSDARG00000043493
paralog family 328	CLTCB	clathrin, heavy chain (Hc)	Nofu_GRZ_cDNA_3_0159151	ENSGACG00000006708
paralog family 328	CLTC (3 OF 3)	clathrin, heavy chain (Hc)	Nofu_GRZ_cDNA_3_0072283	ENSTNIG00000005142
paralog family 329	CADPS	Ca2+-dependent activator protein for secretion	Nofu_GRZ_cDNA_3_0176841	ENSDARG00000043661
paralog family 329	CADPS (2 OF 2)	Ca++-dependent secretion activator	Nofu_GRZ_cDNA_3_0001317	ENSDARG00000070567
paralog family 330	NRXN3A	neurexin 3a	Nofu_GRZ_cDNA_3_0006209	ENSDARG00000043746
paralog family 330	NRXN3B	neurexin 3	Nofu_GRZ_cDNA_3_0007320	ENSGACG00000005280
paralog family 331	CASKIN2 (3 OF 3)	CASK interacting protein 2	Nofu_GRZ_cDNA_3_0034071	ENSDARG00000043818
paralog family 331	CASKIN2 (1 OF 2)	CASK interacting protein 2	Nofu_GRZ_cDNA_3_0000230	ENSTNIG00000006501
paralog family 332	KLF7L	Kruppel-like factor 7 (ubiquitous), like	Nofu_GRZ_cDNA_3_0175839	ENSDARG00000043821
paralog family 332	KLF7	Kruppel-like factor 7 (ubiquitous)	Nofu_GRZ_cDNA_3_0192810	ENSGACG00000014720
paralog family 333	LOXL2B	lysyl oxidase-like 2b	Nofu_GRZ_cDNA_3_0003161	ENSDARG00000044074
paralog family 333	LOXL2A	lysyl oxidase-like 2	Nofu_GRZ_cDNA_3_0000828	ENSGACG00000008420
paralog family 334	LRRC8DB	leucine rich repeat containing 8 family, member Db	Nofu_GRZ_cDNA_3_0003955	ENSDARG00000044146
paralog family 334	LRRC8DA	leucine rich repeat containing 8 family, member D	Nofu_GRZ_cDNA_3_0006591	ENSGACG00000015695
paralog family 335	GRID1 (1 OF 2)	glutamate receptor, ionotropic, delta 1	Nofu_GRZ_cDNA_3_0005079	ENSDARG00000044161
paralog family 335	GRID1 (2 OF 2)	glutamate receptor, ionotropic, delta 1	Nofu_GRZ_cDNA_3_0176135	ENSDARG00000074583
paralog family 336	RBMS3	RNA binding motif, single stranded interacting protein	Nofu_GRZ_cDNA_3_0179866	ENSDARG00000044574
paralog family 336	RBMS3 (1 OF 2)	RNA binding motif, single stranded interacting protein 3	Nofu_GRZ_cDNA_3_0119790	ENSGACG00000003155
paralog family 337	MYO7AB	myosin VIIAb	Nofu_GRZ_cDNA_3_0176236	ENSDARG00000044632
paralog family 337	MYO7AA	myosin VIIAa	Nofu_GRZ_cDNA_3_0192564	ENSDARG00000061937
paralog family 338	SLC4A4B	solute carrier family 4, sodium bicarbonate cotransporter, member 4b	Nofu_GRZ_cDNA_3_0175773	ENSDARG00000044808
paralog family 338	SLC4A4A	solute carrier family 4, sodium bicarbonate cotransporter, member 4	Nofu_GRZ_cDNA_3_0022164	ENSGACG00000014471
paralog family 339	SLIT1A	slit homolog 1a (Drosophila)	Nofu_GRZ_cDNA_3_0000313	ENSDARG00000044954
paralog family 339	SLIT1B	slit homolog 1 (Drosophila)	Nofu_GRZ_cDNA_3_0006487	ENSORLG00000000055
paralog family 340	SHISA9	shisa homolog 9 (Xenopus laevis)	Nofu_GRZ_cDNA_3_0011285	ENSDARG00000045145
paralog family 340	SHISA9 (1 OF 2)	shisa homolog 9 (Xenopus laevis)	Nofu_GRZ_cDNA_3_0011476	ENSORLG00000005079
paralog family 341	SEPX1B	selenoprotein X, 1b	Nofu_GRZ_cDNA_3_0054882	ENSDARG00000045160
paralog family 341	SEPX1A	selenoprotein X, 1	Nofu_GRZ_cDNA_3_0027650	ENSORLG00000009231
paralog family 342	SMYHC3	slow myosin heavy chain 3	Nofu_GRZ_cDNA_3_0165156	ENSDARG00000045242
paralog family 342	VMHC	ventricular myosin heavy chain	Nofu_GRZ_cDNA_3_0029822	ENSDARG00000079564
paralog family 342	CR450736	Uncharacterized protein	Nofu_GRZ_cDNA_3_0095407	ENSDARG00000092902
paralog family 342	SI:CH211-24N20	si:ch211-24n20.3	Nofu_GRZ_cDNA_3_0080432	ENSDARG00000093715
paralog family 342	VMHCL	ventricular myosin heavy chain	Nofu_GRZ_cDNA_3_0034382	ENSORLG00000013244
paralog family 343	FGD6	FYVE, RhoGEF and PH domain containing 6	Nofu_GRZ_cDNA_3_0002005	ENSDARG00000045528
paralog family 343	FGD6 (2 OF 2)	FYVE, RhoGEF and PH domain containing 6	Nofu_GRZ_cDNA_3_0178645	ENSGACG00000010186
paralog family 344	PPP6R2	protein phosphatase 6, regulatory subunit 2	Nofu_GRZ_cDNA_3_0175815	ENSDARG00000045540
paralog family 344	PPP6R2 (2 OF 2)	protein phosphatase 6, regulatory subunit 2	Nofu_GRZ_cDNA_3_0006576	ENSGACG00000012874
paralog family 345	SI:DKEY-180P18	si:dkey-180p18.9	Nofu_GRZ_cDNA_3_0199370	ENSDARG00000045598
paralog family 345	AKR1B1	pep:novel chromosome:MEDAKA1:23:4014961:4020334:-1 gene:ENSORLG00000010199 transcript:ENSORLT00000012790	Nofu_GRZ_cDNA_3_0208152	ENSORLG00000010199
paralog family 346	ADM2	adrenomedullin 2	Nofu_GRZ_cDNA_3_0208059	ENSDARG00000045708
paralog family 346	ADM2 (2 OF 2)	adrenomedullin 2	Nofu_GRZ_cDNA_3_0168833	ENSORLG00000009147
paralog family 347	ZGC:113263	zgc:113263	Nofu_GRZ_cDNA_3_0070351	ENSDARG00000045842
paralog family 347	TINF2	TERF1 (TRF1)-interacting nuclear factor 2	Nofu_GRZ_cDNA_3_0207571	ENSDARG00000054473
paralog family 348	SLC6A1 (2 OF 2)	solute carrier family 6 (neurotransmitter transporter, GABA), member 1	Nofu_GRZ_cDNA_3_0209412	ENSDARG00000045944
paralog family 348	SLC6A1 (1 OF 2)	solute carrier family 6 (neurotransmitter transporter, GABA), member 1	Nofu_GRZ_cDNA_3_0015715	ENSGACG00000007265
paralog family 349	ZGC:153704	zgc:153704	Nofu_GRZ_cDNA_3_0080064	ENSDARG00000045979
paralog family 349	PTGDS	pep:novel chromosome:MEDAKA1:20:12893156:12894664:-1 gene:ENSORLG00000007143 transcript:ENSORLT00000008962	Nofu_GRZ_cDNA_3_0057861	ENSORLG00000007143
paralog family 349	LCN15	pep:known chromosome:MEDAKA1:12:15328079:15330904:1 gene:ENSORLG00000010319 transcript:ENSORLT00000012931	Nofu_GRZ_cDNA_3_0050225	ENSORLG00000010319
paralog family 350	BRD1 (1 OF 2)	bromodomain containing 1	Nofu_GRZ_cDNA_3_0160352	ENSDARG00000051798
paralog family 350	BRD1	bromodomain containing 1	Nofu_GRZ_cDNA_3_0003488	ENSGACG00000019009
paralog family 351	NOTCH1B	notch homolog 1b	Nofu_GRZ_cDNA_3_0178542	ENSDARG00000052094
paralog family 351	NOTCH1 (2 OF 2)	notch 1	Nofu_GRZ_cDNA_3_0000210	ENSGACG00000016083
paralog family 352	UBN2 (2 OF 3)	ubinuclein 2	Nofu_GRZ_cDNA_3_0002941	ENSDARG00000052315
paralog family 352	UBN2	ubinuclein 2	Nofu_GRZ_cDNA_3_0175379	ENSDARG00000063062
paralog family 353	CABZ01064861	Uncharacterized protein	Nofu_GRZ_cDNA_3_0138693	ENSDARG00000052643
paralog family 353	CABZ01045045	Uncharacterized protein	Nofu_GRZ_cDNA_3_0096318	ENSDARG00000089721
paralog family 354	CA10 (1 OF 2)	carbonic anhydrase X	Nofu_GRZ_cDNA_3_0039073	ENSDARG00000052644
paralog family 354	CA10 (2 OF 2)	carbonic anhydrase X	Nofu_GRZ_cDNA_3_0155085	ENSGACG00000000484
paralog family 355	ARHGAP23 (1 OF 2)	Rho GTPase activating protein 23	Nofu_GRZ_cDNA_3_0000573	ENSDARG00000052950
paralog family 355	ARHGAP23 (2 OF 2)	Rho GTPase activating protein 23	Nofu_GRZ_cDNA_3_0162500	ENSGACG00000015304
paralog family 356	PPP2CB	protein phosphatase 2 (formerly 2A), catalytic subunit, beta isoform	Nofu_GRZ_cDNA_3_0028921	ENSDARG00000053020
paralog family 356	Q4RS32_TETNG	Serine/threonine-protein phosphatase	Nofu_GRZ_cDNA_3_0182858	ENSTNIG00000016093
paralog family 357	ZGC:66156	zgc:66156	Nofu_GRZ_cDNA_3_0149228	ENSDARG00000053207
paralog family 357	MYHC4	pep:novel scaffold:MEDAKA1:scaffold2438:13186:14540:-1 gene:ENSORLG00000018534 transcript:ENSORLT00000023179	Nofu_GRZ_cDNA_3_0046508	ENSORLG00000018534
paralog family 357	CABZ01079178	Uncharacterized protein	Nofu_GRZ_cDNA_3_0029604	ENSDARG00000093467
paralog family 357	MYHA	myosin, heavy chain a	Nofu_GRZ_cDNA_3_0148206	ENSDARG00000095930
paralog family 357	MYHB	pep:novel scaffold:BROADS1:scaffold_27:4411504:4430437:1 gene:ENSGACG00000001528 transcript:ENSGACT00000001998	Nofu_GRZ_cDNA_3_0002654	ENSGACG00000001528
paralog family 357	CABZ01079179	pep:novel chromosome:TETRAODON8:Un_random:88294759:88297683:-1 gene:ENSTNIG00000007014 transcript:ENSTNIT00000009992	Nofu_GRZ_cDNA_3_0046857	ENSTNIG00000007014
paralog family 358	SULT2ST2	sulfotransferase family 2, cytosolic sulfotransferase 2	Nofu_GRZ_cDNA_3_0162550	ENSDARG00000053331
paralog family 358	SULT2A1	sulfotransferase family, cytosolic, 2A, dehydroepiandrosterone (DHEA)-preferring, member 1	Nofu_GRZ_cDNA_3_0040227	ENSGACG00000005973
paralog family 359	ADAM10A	a disintegrin and metalloprotease domain 10a	Nofu_GRZ_cDNA_3_0160410	ENSDARG00000053468
paralog family 359	ADAM10B	ADAM metallopeptidase domain 10	Nofu_GRZ_cDNA_3_0001262	ENSGACG00000006135
paralog family 360	CREB1	cAMP responsive element binding protein 1	Nofu_GRZ_cDNA_3_0177803	ENSDARG00000053586
paralog family 360	CREB1 (2 OF 2)	cAMP responsive element binding protein 1	Nofu_GRZ_cDNA_3_0007522	ENSORLG00000002359
paralog family 361	PYCR1	pyrroline-5-carboxylate reductase 1	Nofu_GRZ_cDNA_3_0042315	ENSDARG00000053965
paralog family 361	ZGC:110655	zgc:110655	Nofu_GRZ_cDNA_3_0175662	ENSDARG00000086821
paralog family 362	MUSTN1 (1 OF 2)	musculoskeletal, embryonic nuclear protein 1	Nofu_GRZ_cDNA_3_0210286	ENSDARG00000054026
paralog family 362	MUSTN1 (2 OF 2)	musculoskeletal, embryonic nuclear protein 1	Nofu_GRZ_cDNA_3_0063386	ENSORLG00000007763
paralog family 363	GIMAP7 (69 OF 116)	GTPase, IMAP family member 7	Nofu_GRZ_cDNA_3_0114768	ENSDARG00000054160
paralog family 363	GIMAP7 (40 OF 116)	GTPase, IMAP family member 7	Nofu_GRZ_cDNA_3_0189762	ENSDARG00000056443
paralog family 363	GIMAP7 (17 OF 116)	GTPase, IMAP family member 7	Nofu_GRZ_cDNA_3_0155942	ENSDARG00000086016
paralog family 363	GIMAP7 (99 OF 116)	GTPase, IMAP family member 7	Nofu_GRZ_cDNA_3_0178165	ENSGACG00000004019
paralog family 363	GIMAP7 (3 OF 31)	GTPase, IMAP family member 7	Nofu_GRZ_cDNA_3_0009912	ENSORLG00000011672
paralog family 363	GIMAP7 (27 OF 31)	GTPase, IMAP family member 7	Nofu_GRZ_cDNA_3_0193695	ENSGACG00000006740
paralog family 363	GIMAP7 (12 OF 31)	GTPase, IMAP family member 7	Nofu_GRZ_cDNA_3_0194778	ENSGACG00000008318
paralog family 363	GIMAP7 (66 OF 116)	GTPase, IMAP family member 7	Nofu_GRZ_cDNA_3_0181349	ENSGACG00000013053
paralog family 363	GIMAP7 (1 OF 31)	GTPase, IMAP family member 7	Nofu_GRZ_cDNA_3_0033074	ENSGACG00000018003
paralog family 363	GIMAP7 (90 OF 116)	GTPase, IMAP family member 7	Nofu_GRZ_cDNA_3_0031632	ENSGACG00000018877
paralog family 363	GIMAP7 (71 OF 116)	GTPase, IMAP family member 7	Nofu_GRZ_cDNA_3_0182956	ENSGACG00000018970
paralog family 363	GIMAP7 (96 OF 116)	GTPase, IMAP family member 7	Nofu_GRZ_cDNA_3_0007210	ENSGACG00000019475
paralog family 363	GIMAP7 (97 OF 116)	GTPase, IMAP family member 7	Nofu_GRZ_cDNA_3_0156147	ENSORLG00000002024
paralog family 363	GIMAP7 (24 OF 27)	GTPase, IMAP family member 7	Nofu_GRZ_cDNA_3_0181502	ENSORLG00000002537
paralog family 363	GIMAP7 (31 OF 31)	GTPase, IMAP family member 7	Nofu_GRZ_cDNA_3_0171320	ENSORLG00000007170
paralog family 363	GIMAP7 (104 OF 116)	GTPase, IMAP family member 7	Nofu_GRZ_cDNA_3_0175624	ENSORLG00000007812
paralog family 363	GIMAP7 (103 OF 116)	GTPase, IMAP family member 7	Nofu_GRZ_cDNA_3_0207888	ENSORLG00000009882
paralog family 363	GIMAP7 (21 OF 116)	GTPase, IMAP family member 7	Nofu_GRZ_cDNA_3_0017493	ENSORLG00000011354
paralog family 363	GIMAP7 (86 OF 116)	GTPase, IMAP family member 7	Nofu_GRZ_cDNA_3_0043503	ENSORLG00000013294
paralog family 363	GIMAP7 (24 OF 116)	GTPase, IMAP family member 7	Nofu_GRZ_cDNA_3_0043630	ENSORLG00000014629
paralog family 363	GIMAP7 (83 OF 116)	GTPase, IMAP family member 7	Nofu_GRZ_cDNA_3_0176521	ENSORLG00000017091
paralog family 363	GIMAP7 (21 OF 27)	GTPase, IMAP family member 7	Nofu_GRZ_cDNA_3_0180274	ENSTNIG00000006134
paralog family 363	GIMAP7 (102 OF 116)	GTPase, IMAP family member 7	Nofu_GRZ_cDNA_3_0182882	ENSTNIG00000011496
paralog family 364	OXCT1B	3-oxoacid CoA transferase 1b	Nofu_GRZ_cDNA_3_0120553	ENSDARG00000054319
paralog family 364	OXCT1A	3-oxoacid CoA transferase 2	Nofu_GRZ_cDNA_3_0165616	ENSORLG00000004169
paralog family 365	EPHA4A	eph receptor A4a	Nofu_GRZ_cDNA_3_0185103	ENSDARG00000054454
paralog family 365	EPHA4L	EPH receptor A4	Nofu_GRZ_cDNA_3_0182249	ENSGACG00000015381
paralog family 366	OR116-1	odorant receptor, family F, subfamily 116, member 1	Nofu_GRZ_cDNA_3_0143469	ENSDARG00000054734
paralog family 366	OR115-14	odorant receptor, family F, subfamily115, member 14	Nofu_GRZ_cDNA_3_0018811	ENSDARG00000094235
paralog family 366	OR119-2	pep:novel chromosome:MEDAKA1:13:8171811:8173292:-1 gene:ENSORLG00000003979 transcript:ENSORLT00000004971	Nofu_GRZ_cDNA_3_0159041	ENSORLG00000003979
paralog family 367	TP53BP2 (2 OF 2)	tumor protein p53 binding protein, 2	Nofu_GRZ_cDNA_3_0017903	ENSDARG00000054858
paralog family 367	TP53BP2 (1 OF 2)	tumor protein p53 binding protein, 2	Nofu_GRZ_cDNA_3_0002649	ENSORLG00000007284
paralog family 368	MYLK4	myosin light chain kinase family, member 4	Nofu_GRZ_cDNA_3_0011249	ENSDARG00000055412
paralog family 368	MYLK4 (2 OF 2)	myosin light chain kinase family, member 4	Nofu_GRZ_cDNA_3_0005152	ENSDARG00000091260
paralog family 369	GRK7B	G protein-coupled receptor kinase 7b	Nofu_GRZ_cDNA_3_0127807	ENSDARG00000055534
paralog family 369	GRK7A	OlGRK-C	Nofu_GRZ_cDNA_3_0010012	ENSORLG00000004709
paralog family 370	STAT5	signal transducer and activator of transcription 5.2	Nofu_GRZ_cDNA_3_0069797	ENSDARG00000055588
paralog family 370	STAT5A	signal transducer and activator of transcription 5A	Nofu_GRZ_cDNA_3_0207728	ENSTNIG00000011707
paralog family 371	S100T	S100 calcium binding protein T	Nofu_GRZ_cDNA_3_0066958	ENSDARG00000055589
paralog family 371	S100S	pep:novel chromosome:MEDAKA1:11:366322:366778:-1 gene:ENSORLG00000000472 transcript:ENSORLT00000000578	Nofu_GRZ_cDNA_3_0034472	ENSORLG00000000472
paralog family 372	CRK	v-crk sarcoma virus CT10 oncogene homolog (avian)	Nofu_GRZ_cDNA_3_0004591	ENSDARG00000055635
paralog family 372	CRK (2 OF 2)	v-crk sarcoma virus CT10 oncogene homolog (avian)	Nofu_GRZ_cDNA_3_0193028	ENSGACG00000020781
paralog family 373	ZC3H7B	zinc finger CCCH-type containing 7B	Nofu_GRZ_cDNA_3_0159157	ENSDARG00000055930
paralog family 373	ZC3H7B (2 OF 3)	zinc finger CCCH-type containing 7B	Nofu_GRZ_cDNA_3_0003539	ENSORLG00000014127
paralog family 374	FRYB	furry homolog b (Drosophila)	Nofu_GRZ_cDNA_3_0175414	ENSDARG00000056001
paralog family 374	FRYA	furry homolog (Drosophila)	Nofu_GRZ_cDNA_3_0000112	ENSGACG00000011469
paralog family 375	CTTNBP2NL	CTTNBP2 N-terminal like	Nofu_GRZ_cDNA_3_0207475	ENSDARG00000056091
paralog family 375	CTTNBP2NL (1 OF 2)	CTTNBP2 N-terminal like	Nofu_GRZ_cDNA_3_0007374	ENSTNIG00000007036
paralog family 376	KITB	kit receptor b	Nofu_GRZ_cDNA_3_0178033	ENSDARG00000056133
paralog family 376	KITA	v-kit Hardy-Zuckerman 4 feline sarcoma viral oncogene homolog	Nofu_GRZ_cDNA_3_0003202	ENSORLG00000000569
paralog family 377	NCAM1A	neural cell adhesion molecule 1a	Nofu_GRZ_cDNA_3_0003650	ENSDARG00000056181
paralog family 377	NCAM1B	neural cell adhesion molecule 1	Nofu_GRZ_cDNA_3_0014311	ENSGACG00000010697
paralog family 378	PLD1A	phospholipase D1a	Nofu_GRZ_cDNA_3_0000739	ENSDARG00000056228
paralog family 378	PLD1 (2 OF 2)	phospholipase D1, phosphatidylcholine-specific	Nofu_GRZ_cDNA_3_0001370	ENSDARG00000057125
paralog family 379	VAT1	vesicle amine transport protein 1 homolog (T californica)	Nofu_GRZ_cDNA_3_0177286	ENSDARG00000056481
paralog family 379	VAT1 (2 OF 2)	vesicle amine transport protein 1 homolog (T. californica)	Nofu_GRZ_cDNA_3_0193914	ENSORLG00000004547
paralog family 380	MCF2B	MCF.2 cell line derived transforming sequence b	Nofu_GRZ_cDNA_3_0004117	ENSDARG00000056603
paralog family 380	MCF2A	MCF.2 cell line derived transforming sequence	Nofu_GRZ_cDNA_3_0162325	ENSGACG00000017190
paralog family 381	RPGRA	retinitis pigmentosa GTPase regulator a	Nofu_GRZ_cDNA_3_0012935	ENSDARG00000056617
paralog family 381	RPGRB	retinitis pigmentosa GTPase regulator	Nofu_GRZ_cDNA_3_0162677	ENSGACG00000015556
paralog family 382	GFRA4 (2 OF 2)	GDNF family receptor alpha 4	Nofu_GRZ_cDNA_3_0032525	ENSDARG00000056651
paralog family 382	GFRA4 (1 OF 2)	GDNF family receptor alpha 4	Nofu_GRZ_cDNA_3_0208445	ENSGACG00000017518
paralog family 383	SLC22A7 (2 OF 5)	solute carrier family 22 (organic anion transporter), member 7	Nofu_GRZ_cDNA_3_0079389	ENSDARG00000056652
paralog family 383	SLC22A7 (2 OF 2)	solute carrier family 22 (organic anion transporter), member 7	Nofu_GRZ_cDNA_3_0007649	ENSORLG00000019459
paralog family 384	FYCO1 (1 OF 2)	FYVE and coiled-coil domain containing 1	Nofu_GRZ_cDNA_3_0000538	ENSDARG00000056689
paralog family 384	FYCO1 (2 OF 2)	FYVE and coiled-coil domain containing 1	Nofu_GRZ_cDNA_3_0003350	ENSGACG00000017179
paralog family 385	PHC2	polyhomeotic-like 2 (Drosophila)	Nofu_GRZ_cDNA_3_0194610	ENSDARG00000056695
paralog family 385	PHC2 (2 OF 2)	polyhomeotic homolog 2 (Drosophila)	Nofu_GRZ_cDNA_3_0004683	ENSGACG00000004874
paralog family 386	ZGC:172079	zgc:172079	Nofu_GRZ_cDNA_3_0055528	ENSDARG00000056762
paralog family 386	SI:CH211-137I24	si:ch211-137i24.10	Nofu_GRZ_cDNA_3_0070270	ENSDARG00000057706
paralog family 387	JAZF1B	JAZF zinc finger 1b	Nofu_GRZ_cDNA_3_0014569	ENSDARG00000056793
paralog family 387	JAZF1A	pep:novel chromosome:TETRAODON8:21:2943600:2950680:1 gene:ENSTNIG00000009204 transcript:ENSTNIT00000012255	Nofu_GRZ_cDNA_3_0092736	ENSTNIG00000009204
paralog family 388	TAX1BP1B	Tax1 (human T-cell leukemia virus type I) binding protein 1b	Nofu_GRZ_cDNA_3_0194628	ENSDARG00000056856
paralog family 388	TAX1BP1 (2 OF 2)	Tax1 (human T-cell leukemia virus type I) binding protein 1	Nofu_GRZ_cDNA_3_0175963	ENSORLG00000005098
paralog family 389	NFASC (2 OF 2)	neurofascin	Nofu_GRZ_cDNA_3_0159689	ENSDARG00000056910
paralog family 389	NFASCA	neurofascin	Nofu_GRZ_cDNA_3_0003563	ENSGACG00000011458
paralog family 390	TMEM88A	transmembrane protein 88 a	Nofu_GRZ_cDNA_3_0058535	ENSDARG00000056920
paralog family 390	TMEM88B	transmembrane protein 88 b	Nofu_GRZ_cDNA_3_0162387	ENSDARG00000069388
paralog family 391	DSCAML1	Down syndrome cell adhesion molecule like 1	Nofu_GRZ_cDNA_3_0001075	ENSDARG00000057052
paralog family 391	DSCAML1 (1 OF 2)	Down syndrome cell adhesion molecule like 1	Nofu_GRZ_cDNA_3_0154984	ENSGACG00000020362
paralog family 392	RNF180	ring finger protein 180	Nofu_GRZ_cDNA_3_0068411	ENSDARG00000057101
paralog family 392	RNF180 (1 OF 2)	ring finger protein 180	Nofu_GRZ_cDNA_3_0016540	ENSDARG00000073720
paralog family 393	CMAS	cytidine monophosphate N-acetylneuraminic acid synthetase	Nofu_GRZ_cDNA_3_0053878	ENSDARG00000057334
paralog family 393	CMAS (2 OF 3)	cytidine monophosphate N-acetylneuraminic acid synthetase	Nofu_GRZ_cDNA_3_0027951	ENSGACG00000018796
paralog family 394	UGT5B4	UDP glucuronosyltransferase 5 family, polypeptide B4	Nofu_GRZ_cDNA_3_0194867	ENSDARG00000057612
paralog family 394	UGT5E1	pep:novel group:BROADS1:groupXII:15230657:15232415:1 gene:ENSGACG00000011442 transcript:ENSGACT00000015163	Nofu_GRZ_cDNA_3_0048518	ENSGACG00000011442
paralog family 394	UGT5A3	pep:novel group:BROADS1:groupXIII:19663737:19665671:-1 gene:ENSGACG00000014675 transcript:ENSGACT00000019413	Nofu_GRZ_cDNA_3_0011180	ENSGACG00000014675
paralog family 394	UGT5F1	pep:novel group:BROADS1:groupII:16359260:16361403:1 gene:ENSGACG00000016579 transcript:ENSGACT00000021935	Nofu_GRZ_cDNA_3_0178735	ENSGACG00000016579
paralog family 394	UGT5G1	pep:novel group:BROADS1:groupVII:9000841:9002980:1 gene:ENSGACG00000019954 transcript:ENSGACT00000026417	Nofu_GRZ_cDNA_3_0193909	ENSGACG00000019954
paralog family 394	UGT5D1	pep:novel group:BROADS1:groupVII:20248462:20250782:1 gene:ENSGACG00000020566 transcript:ENSGACT00000027243	Nofu_GRZ_cDNA_3_0009243	ENSGACG00000020566
paralog family 395	DBP2	D site of albumin promoter (albumin D-box) binding protein 2	Nofu_GRZ_cDNA_3_0195172	ENSDARG00000057652
paralog family 395	DBP1	D site of albumin promoter (albumin D-box) binding protein 1	Nofu_GRZ_cDNA_3_0025384	ENSDARG00000063014
paralog family 396	NUDT4A	nudix (nucleoside diphosphate linked moiety X)-type motif 4a	Nofu_GRZ_cDNA_3_0018424	ENSDARG00000057767
paralog family 396	NUDT4B	nudix (nucleoside diphosphate linked moiety X)-type motif 4	Nofu_GRZ_cDNA_3_0161471	ENSORLG00000013532
paralog family 397	GJA10 (2 OF 2)	connexin 52.7	Nofu_GRZ_cDNA_3_0163963	ENSDARG00000057792
paralog family 397	GJA10 (1 OF 2)	gap junction protein, alpha 10, 62kDa	Nofu_GRZ_cDNA_3_0110244	ENSORLG00000017923
paralog family 398	TSC1B	tuberous sclerosis 1b	Nofu_GRZ_cDNA_3_0003941	ENSDARG00000057918
paralog family 398	TSC1 (2 OF 2)	tuberous sclerosis 1	Nofu_GRZ_cDNA_3_0193597	ENSTNIG00000006044
paralog family 399	DIDO1	death inducer-obliterator 1	Nofu_GRZ_cDNA_3_0000419	ENSDARG00000057940
paralog family 399	DIDO1 (2 OF 2)	death inducer-obliterator 1	Nofu_GRZ_cDNA_3_0176943	ENSGACG00000015205
paralog family 400	ZNF385C	zinc finger protein 385C	Nofu_GRZ_cDNA_3_0178604	ENSDARG00000058154
paralog family 400	ZNF385C (3 OF 3)	zinc finger protein 385C	Nofu_GRZ_cDNA_3_0208176	ENSORLG00000013941
paralog family 401	ABI2 (1 OF 2)	abl-interactor 2	Nofu_GRZ_cDNA_3_0002588	ENSDARG00000058207
paralog family 401	ABI2 (2 OF 2)	abl-interactor 2	Nofu_GRZ_cDNA_3_0025521	ENSORLG00000000002
paralog family 402	ADCY2A	adenylate cyclase 2a	Nofu_GRZ_cDNA_3_0175120	ENSDARG00000058392
paralog family 402	ADCY2 (2 OF 3)	adenylate cyclase 2 (brain)	Nofu_GRZ_cDNA_3_0181626	ENSTNIG00000009256
paralog family 403	CGN (2 OF 2)	cingulin	Nofu_GRZ_cDNA_3_0000774	ENSDARG00000058690
paralog family 403	CGN (1 OF 2)	cingulin	Nofu_GRZ_cDNA_3_0208018	ENSGACG00000012120
paralog family 404	CAST	calpastatin	Nofu_GRZ_cDNA_3_0011868	ENSDARG00000058693
paralog family 404	CAST (1 OF 2)	calpastatin	Nofu_GRZ_cDNA_3_0060075	ENSORLG00000008537
paralog family 405	ZGC:66097	zgc:66097	Nofu_GRZ_cDNA_3_0019999	ENSDARG00000058799
paralog family 405	ZGC:165344	pep:novel chromosome:TETRAODON8:11:9111889:9117739:-1 gene:ENSTNIG00000005699 transcript:ENSTNIT00000008576	Nofu_GRZ_cDNA_3_0024963	ENSTNIG00000005699
paralog family 406	CABZ01112358	Uncharacterized protein	Nofu_GRZ_cDNA_3_0192714	ENSDARG00000058941
paralog family 406	PCDH1G22	pep:novel group:BROADS1:groupIV:9835442:9850760:-1 gene:ENSGACG00000017901 transcript:ENSGACT00000023696	Nofu_GRZ_cDNA_3_0013726	ENSGACG00000017901
paralog family 407	JAM2A	junctional adhesion molecule 2a	Nofu_GRZ_cDNA_3_0024610	ENSDARG00000058996
paralog family 407	JAM2B	junctional adhesion molecule 2	Nofu_GRZ_cDNA_3_0178065	ENSORLG00000012572
paralog family 408	CDX1B	caudal type homeobox 1 b	Nofu_GRZ_cDNA_3_0162044	ENSDARG00000058999
paralog family 408	CDX1A	pep:novel group:BROADS1:groupIV:10892004:10894626:-1 gene:ENSGACG00000018004 transcript:ENSGACT00000023830	Nofu_GRZ_cDNA_3_0194402	ENSGACG00000018004
paralog family 409	MAPRE3 (1 OF 3)	microtubule-associated protein, RP/EB family, member 3	Nofu_GRZ_cDNA_3_0196064	ENSDARG00000059344
paralog family 409	MAPRE3A	microtubule-associated protein, RP/EB family, member 3	Nofu_GRZ_cDNA_3_0013419	ENSGACG00000011419
paralog family 410	PTRFB	polymerase I and transcript release factor b	Nofu_GRZ_cDNA_3_0017909	ENSDARG00000059362
paralog family 410	PTRFA	polymerase I and transcript release factor	Nofu_GRZ_cDNA_3_0209920	ENSORLG00000004080
paralog family 411	TEAD1B	TEA domain family member 1b	Nofu_GRZ_cDNA_3_0015647	ENSDARG00000059483
paralog family 411	TEAD1A	TEA domain family member 1 (SV40 transcriptional enhancer factor)	Nofu_GRZ_cDNA_3_0176848	ENSGACG00000003385
paralog family 412	NTRK2B	neurotrophic tyrosine kinase, receptor, type 2b	Nofu_GRZ_cDNA_3_0161692	ENSDARG00000059645
paralog family 412	NTRK2A	neurotrophic tyrosine kinase, receptor, type 2a	Nofu_GRZ_cDNA_3_0000486	ENSDARG00000059897
paralog family 413	KDM2AA	lysine (K)-specific demethylase 2Aa	Nofu_GRZ_cDNA_3_0175268	ENSDARG00000059653
paralog family 413	KDM2A (1 OF 2)	lysine (K)-specific demethylase 2A	Nofu_GRZ_cDNA_3_0160586	ENSGACG00000017741
paralog family 414	SCN10A	sodium channel, voltage-gated, type X, alpha subunit	Nofu_GRZ_cDNA_3_0047783	ENSGACG00000012613
paralog family 414	CABZ01063402	pep:novel chromosome:TETRAODON8:Un_random:11035646:11061621:-1 gene:ENSTNIG00000006684 transcript:ENSTNIT00000009638	Nofu_GRZ_cDNA_3_0178115	ENSTNIG00000006684
paralog family 415	ARHGEF15 (2 OF 2)	Rho guanine nucleotide exchange factor (GEF) 15	Nofu_GRZ_cDNA_3_0020528	ENSDARG00000059742
paralog family 415	ARHGEF15 (1 OF 2)	Rho guanine nucleotide exchange factor (GEF) 15	Nofu_GRZ_cDNA_3_0176592	ENSTNIG00000002556
paralog family 416	SRCIN1 (1 OF 2)	SRC kinase signaling inhibitor 1	Nofu_GRZ_cDNA_3_0000340	ENSDARG00000059773
paralog family 416	SRCIN1 (2 OF 2)	SRC kinase signaling inhibitor 1	Nofu_GRZ_cDNA_3_0002323	ENSGACG00000004377
paralog family 417	SHRPRBCK1R	sharpin and rbck1 related	Nofu_GRZ_cDNA_3_0176038	ENSDARG00000059871
paralog family 417	SHARPIN (2 OF 2)	SHANK-associated RH domain interactor	Nofu_GRZ_cDNA_3_0063361	ENSGACG00000002544
paralog family 418	SV2A	synaptic vesicle glycoprotein 2A	Nofu_GRZ_cDNA_3_0002217	ENSDARG00000059945
paralog family 418	SV2A (2 OF 2)	synaptic vesicle glycoprotein 2A	Nofu_GRZ_cDNA_3_0159189	ENSGACG00000003844
paralog family 419	PLCH2 (1 OF 2)	phospholipase C, eta 2	Nofu_GRZ_cDNA_3_0038020	ENSDARG00000059960
paralog family 419	PLCH2 (2 OF 2)	phospholipase C, eta 2	Nofu_GRZ_cDNA_3_0034356	ENSORLG00000003935
paralog family 420	FBXO11	F-box protein 11	Nofu_GRZ_cDNA_3_0021713	ENSDARG00000059973
paralog family 420	FBXO11 (2 OF 2)	F-box protein 11	Nofu_GRZ_cDNA_3_0181571	ENSGACG00000002737
paralog family 421	NSD1A	nuclear receptor binding SET domain protein 1a	Nofu_GRZ_cDNA_3_0000191	ENSDARG00000060016
paralog family 421	NSD1B	nuclear receptor binding SET domain protein 1b	Nofu_GRZ_cDNA_3_0159145	ENSDARG00000060705
paralog family 422	C14H5ORF24 (1 OF 2)	chromosome 5 open reading frame 24	Nofu_GRZ_cDNA_3_0035799	ENSDARG00000060018
paralog family 422	C21H5ORF24 (2 OF 2)	chromosome 5 open reading frame 24	Nofu_GRZ_cDNA_3_0019443	ENSTNIG00000001939
paralog family 423	ARID1AB	AT rich interactive domain 1Ab (SWI-like)	Nofu_GRZ_cDNA_3_0159288	ENSDARG00000060073
paralog family 423	ARID1AA	AT rich interactive domain 1A (SWI-like)	Nofu_GRZ_cDNA_3_0002848	ENSGACG00000007244
paralog family 424	CRB2B	crumbs homolog 2b	Nofu_GRZ_cDNA_3_0175763	ENSDARG00000060081
paralog family 424	CRB2A	crumbs homolog 2a	Nofu_GRZ_cDNA_3_0002047	ENSDARG00000060106
paralog family 425	SI:CH211-193E13	si:ch211-193e13.4	Nofu_GRZ_cDNA_3_0012511	ENSDARG00000060096
paralog family 425	SI:CH211-87L2	si:ch211-87l2.1	Nofu_GRZ_cDNA_3_0082904	ENSDARG00000077871
paralog family 426	SH3PXD2AA	SH3 and PX domains 2Aa	Nofu_GRZ_cDNA_3_0000611	ENSDARG00000060148
paralog family 426	SH3PXD2A (1 OF 2)	SH3 and PX domains 2A	Nofu_GRZ_cDNA_3_0000842	ENSORLG00000006049
paralog family 427	PSMD11A	proteasome (prosome, macropain) 216S subunit, non-ATPase, 11a	Nofu_GRZ_cDNA_3_0008070	ENSDARG00000060150
paralog family 427	PSMD11B	proteasome (prosome, macropain) 26S subunit, non-ATPase, 11	Nofu_GRZ_cDNA_3_0011624	ENSORLG00000012079
paralog family 428	MAP7D1 (1 OF 3)	MAP7 domain containing 1	Nofu_GRZ_cDNA_3_0026199	ENSDARG00000060304
paralog family 428	MAP7D1B	zgc:172238	Nofu_GRZ_cDNA_3_0177478	ENSDARG00000062543
paralog family 429	THBS2A	thrombospondin 2a	Nofu_GRZ_cDNA_3_0000953	ENSDARG00000060410
paralog family 429	THBS2B	thrombospondin 2b	Nofu_GRZ_cDNA_3_0003961	ENSDARG00000073810
paralog family 430	CACNA1H (1 OF 2)	calcium channel, voltage-dependent, T type, alpha 1H subunit	Nofu_GRZ_cDNA_3_0175954	ENSDARG00000060496
paralog family 430	CACNA1H (2 OF 2)	calcium channel, voltage-dependent, T type, alpha 1H subunit	Nofu_GRZ_cDNA_3_0010788	ENSDARG00000070528
paralog family 431	TNFRSF9A	tumor necrosis factor receptor superfamily, member 9a	Nofu_GRZ_cDNA_3_0022019	ENSDARG00000060498
paralog family 431	TNFRSF4 (3 OF 3)	tumor necrosis factor receptor superfamily, member 4	Nofu_GRZ_cDNA_3_0076791	ENSDARG00000086534
paralog family 432	ANTXR2A	anthrax toxin receptor 2a	Nofu_GRZ_cDNA_3_0160601	ENSDARG00000060520
paralog family 432	ANTXR2 (2 OF 2)	anthrax toxin receptor 2	Nofu_GRZ_cDNA_3_0031005	ENSTNIG00000013226
paralog family 433	IPO13	importin 13	Nofu_GRZ_cDNA_3_0008285	ENSDARG00000060618
paralog family 433	IPO13 (2 OF 2)	importin 13	Nofu_GRZ_cDNA_3_0002542	ENSGACG00000016242
paralog family 434	USP43 (2 OF 2)	ubiquitin specific peptidase 43	Nofu_GRZ_cDNA_3_0179715	ENSDARG00000060632
paralog family 434	USP43 (1 OF 2)	ubiquitin specific peptidase 43	Nofu_GRZ_cDNA_3_0175923	ENSDARG00000088072
paralog family 435	CLSTN2 (1 OF 2)	calsyntenin 2	Nofu_GRZ_cDNA_3_0001520	ENSDARG00000060637
paralog family 435	CLSTN2 (2 OF 2)	calsyntenin 2	Nofu_GRZ_cDNA_3_0023938	ENSTNIG00000014318
paralog family 436	NID1 (2 OF 2)	nidogen 1	Nofu_GRZ_cDNA_3_0002882	ENSDARG00000060675
paralog family 436	NID1A	nidogen 1	Nofu_GRZ_cDNA_3_0129685	ENSTNIG00000016660
paralog family 437	MLL4B	myeloid/lymphoid or mixed-lineage leukemia 4b	Nofu_GRZ_cDNA_3_0192552	ENSDARG00000060697
paralog family 437	MLL4A	myeloid/lymphoid or mixed-lineage leukemia 4a	Nofu_GRZ_cDNA_3_0176024	ENSDARG00000062962
paralog family 438	TAOK3 (1 OF 2)	TAO kinase 3	Nofu_GRZ_cDNA_3_0026201	ENSDARG00000060751
paralog family 438	TAOK3	TAO kinase 3	Nofu_GRZ_cDNA_3_0207550	ENSORLG00000008152
paralog family 439	PXN (3 OF 3)	paxillin	Nofu_GRZ_cDNA_3_0002470	ENSDARG00000060766
paralog family 439	PXN	paxillin	Nofu_GRZ_cDNA_3_0026419	ENSTNIG00000011006
paralog family 440	PFKMB	phosphofructokinase, muscle b	Nofu_GRZ_cDNA_3_0006285	ENSDARG00000060797
paralog family 440	PFKMA	phosphofructokinase, muscle	Nofu_GRZ_cDNA_3_0194229	ENSGACG00000008357
paralog family 441	DYNC1I1	dynein, cytoplasmic 1, intermediate chain 1	Nofu_GRZ_cDNA_3_0179917	ENSDARG00000060948
paralog family 441	DYNC1I1 (1 OF 2)	dynein, cytoplasmic 1, intermediate chain 1	Nofu_GRZ_cDNA_3_0009314	ENSGACG00000006745
paralog family 442	FAM160A1	family with sequence similarity 160, member A1	Nofu_GRZ_cDNA_3_0192633	ENSDARG00000061021
paralog family 442	FAM160A1 (2 OF 2)	family with sequence similarity 160, member A1	Nofu_GRZ_cDNA_3_0003678	ENSTNIG00000011247
paralog family 443	VEZF1	vascular endothelial zinc finger 1	Nofu_GRZ_cDNA_3_0010729	ENSDARG00000061030
paralog family 443	VEZF1 (2 OF 2)	vascular endothelial zinc finger 1	Nofu_GRZ_cDNA_3_0025262	ENSTNIG00000011836
paralog family 444	NIPBLB	nipped-b homolog b (Drosophila)	Nofu_GRZ_cDNA_3_0159612	ENSDARG00000061052
paralog family 444	NIPBLA	Nipped-B homolog (Drosophila)	Nofu_GRZ_cDNA_3_0175319	ENSORLG00000005446
paralog family 445	DAPK2 (1 OF 2)	death-associated protein kinase 2	Nofu_GRZ_cDNA_3_0002933	ENSDARG00000061096
paralog family 445	DAPK2 (2 OF 2)	death-associated protein kinase 2	Nofu_GRZ_cDNA_3_0016935	ENSORLG00000007399
paralog family 446	SENP7 (2 OF 2)	SUMO1/sentrin specific peptidase 7	Nofu_GRZ_cDNA_3_0182806	ENSDARG00000061138
paralog family 446	SENP7 (1 OF 2)	SUMO1/sentrin specific peptidase 7	Nofu_GRZ_cDNA_3_0180830	ENSDARG00000062148
paralog family 447	ZNF740	zinc finger protein 740	Nofu_GRZ_cDNA_3_0047958	ENSDARG00000061174
paralog family 447	ZNF740 (2 OF 2)	zinc finger protein 740	Nofu_GRZ_cDNA_3_0006660	ENSTNIG00000006418
paralog family 448	SLC41A3	solute carrier family 41, member 3	Nofu_GRZ_cDNA_3_0194471	ENSDARG00000061272
paralog family 448	SLC41A3 (1 OF 2)	solute carrier family 41, member 3	Nofu_GRZ_cDNA_3_0023333	ENSGACG00000010825
paralog family 449	CREBBPA	CREB binding protein a	Nofu_GRZ_cDNA_3_0000138	ENSDARG00000061308
paralog family 449	CREBBP (1 OF 3)	CREB binding protein	Nofu_GRZ_cDNA_3_0207513	ENSDARG00000063102
paralog family 450	SAMD5 (1 OF 2)	sterile alpha motif domain containing 5	Nofu_GRZ_cDNA_3_0037228	ENSDARG00000061342
paralog family 450	SAMD5 (2 OF 2)	sterile alpha motif domain containing 5	Nofu_GRZ_cDNA_3_0074616	ENSTNIG00000019310
paralog family 451	NRXN2A	neurexin 2a	Nofu_GRZ_cDNA_3_0005399	ENSDARG00000061454
paralog family 451	NRXN2 (1 OF 2)	neurexin 2	Nofu_GRZ_cDNA_3_0014319	ENSGACG00000020030
paralog family 451	NRXN2 (3 OF 3)	neurexin 2	Nofu_GRZ_cDNA_3_0010595	ENSTNIG00000010867
paralog family 452	SEMA5B	sema domain, seven thrombospondin repeats (type 1 and type 1-like), transmembrane domain (TM) and short cytoplasmic domain, (semaphorin) 5B	Nofu_GRZ_cDNA_3_0002842	ENSDARG00000061471
paralog family 452	SEMA5B (2 OF 2)	sema domain, seven thrombospondin repeats (type 1 and type 1-like), transmembrane domain (TM) and short cytoplasmic domain, (semaphorin) 5B	Nofu_GRZ_cDNA_3_0192884	ENSGACG00000014799
paralog family 453	BX649337	Uncharacterized protein	Nofu_GRZ_cDNA_3_0050509	ENSDARG00000061496
paralog family 453	ZGC:194679	zgc:194679	Nofu_GRZ_cDNA_3_0180060	ENSDARG00000073723
paralog family 454	STIM1B	stromal interaction molecule 1b	Nofu_GRZ_cDNA_3_0161536	ENSDARG00000061560
paralog family 454	STIM1	stromal interaction molecule 1	Nofu_GRZ_cDNA_3_0175758	ENSORLG00000004046
paralog family 455	MYO1C	myosin IC	Nofu_GRZ_cDNA_3_0209448	ENSDARG00000061579
paralog family 455	MYO1C (2 OF 2)	myosin IC	Nofu_GRZ_cDNA_3_0002574	ENSGACG00000020364
paralog family 456	SORBS2 (1 OF 2)	sorbin and SH3 domain containing 2	Nofu_GRZ_cDNA_3_0139853	ENSDARG00000061603
paralog family 456	SORBS2A	sorbin and SH3 domain containing 2	Nofu_GRZ_cDNA_3_0022123	ENSGACG00000016870
paralog family 457	MYO5AA	myosin VAa	Nofu_GRZ_cDNA_3_0002562	ENSDARG00000061635
paralog family 457	MYO5AB	myosin VA (heavy chain 12, myoxin)	Nofu_GRZ_cDNA_3_0182897	ENSGACG00000006025
paralog family 458	ARVCFB	armadillo repeat gene deleted in velocardiofacial syndrome b	Nofu_GRZ_cDNA_3_0003703	ENSDARG00000061688
paralog family 458	ARVCFA	armadillo repeat gene deleted in velocardiofacial syndrome	Nofu_GRZ_cDNA_3_0059877	ENSGACG00000016852
paralog family 459	RAPH1 (1 OF 2)	Ras association (RalGDS/AF-6) and pleckstrin homology domains 1	Nofu_GRZ_cDNA_3_0178636	ENSDARG00000061732
paralog family 459	RAPH1 (2 OF 2)	Ras association (RalGDS/AF-6) and pleckstrin homology domains 1	Nofu_GRZ_cDNA_3_0003067	ENSTNIG00000011537
paralog family 460	ANK3A	ankyrin 3a	Nofu_GRZ_cDNA_3_0003066	ENSDARG00000061736
paralog family 460	ANK3	ankyrin 3, node of Ranvier (ankyrin G)	Nofu_GRZ_cDNA_3_0000600	ENSDARG00000077582
paralog family 461	KDM6A	lysine (K)-specific demethylase 6A	Nofu_GRZ_cDNA_3_0003414	ENSDARG00000061759
paralog family 461	KDM6AL	pep:novel chromosome:TETRAODON8:3:5808742:5822771:1 gene:ENSTNIG00000014541 transcript:ENSTNIT00000017785	Nofu_GRZ_cDNA_3_0159525	ENSTNIG00000014541
paralog family 462	AHNAK	AHNAK nucleoprotein	Nofu_GRZ_cDNA_3_0006747	ENSDARG00000061764
paralog family 462	BX511245	pep:novel chromosome:MEDAKA1:1:896402:899264:-1 gene:ENSORLG00000000089 transcript:ENSORLT00000000108	Nofu_GRZ_cDNA_3_0036975	ENSORLG00000000089
paralog family 463	FMN2B	formin 2b	Nofu_GRZ_cDNA_3_0194437	ENSDARG00000061778
paralog family 463	FMN2 (2 OF 2)	formin 2	Nofu_GRZ_cDNA_3_0021190	ENSGACG00000010110
paralog family 464	KIF1A (1 OF 2)	kinesin family member 1A	Nofu_GRZ_cDNA_3_0000433	ENSDARG00000061817
paralog family 464	KIF1AB	kinesin family member 1A	Nofu_GRZ_cDNA_3_0001879	ENSGACG00000013708
paralog family 465	UNC13A (1 OF 5)	unc-13 homolog A (C. elegans)	Nofu_GRZ_cDNA_3_0003465	ENSDARG00000061829
paralog family 465	UNC13A (5 OF 5)	unc-13 homolog A (C. elegans)	Nofu_GRZ_cDNA_3_0000893	ENSORLG00000015199
paralog family 466	COL15A1B	collagen, type XV, alpha 1b	Nofu_GRZ_cDNA_3_0009482	ENSDARG00000061848
paralog family 466	COL15A1 (2 OF 3)	collagen, type XV, alpha 1	Nofu_GRZ_cDNA_3_0159241	ENSGACG00000000564
paralog family 467	MYO18L1	myosin XVIII-like 1	Nofu_GRZ_cDNA_3_0002972	ENSDARG00000061862
paralog family 467	MYO18L2	myosin XVIIIA	Nofu_GRZ_cDNA_3_0159402	ENSGACG00000020305
paralog family 468	FHOD3 (1 OF 2)	formin homology 2 domain containing 3	Nofu_GRZ_cDNA_3_0001055	ENSDARG00000061904
paralog family 468	FHOD3 (2 OF 2)	formin homology 2 domain containing 3	Nofu_GRZ_cDNA_3_0002802	ENSDARG00000063682
paralog family 469	GOLGB1	golgi autoantigen, golgin subfamily b, macrogolgin (with transmembrane signal), 1	Nofu_GRZ_cDNA_3_0000043	ENSDARG00000061951
paralog family 469	GOLGB1 (2 OF 2)	golgin B1	Nofu_GRZ_cDNA_3_0193149	ENSGACG00000017622
paralog family 470	SEMA6B (1 OF 2)	sema domain, transmembrane domain (TM), and cytoplasmic domain, (semaphorin) 6B	Nofu_GRZ_cDNA_3_0175555	ENSDARG00000061976
paralog family 470	SEMA6B (2 OF 2)	sema domain, transmembrane domain (TM), and cytoplasmic domain, (semaphorin) 6B	Nofu_GRZ_cDNA_3_0192558	ENSGACG00000015346
paralog family 471	ABTB2 (1 OF 2)	ankyrin repeat and BTB (POZ) domain containing 2	Nofu_GRZ_cDNA_3_0000385	ENSDARG00000062000
paralog family 471	ABTB2 (2 OF 2)	ankyrin repeat and BTB (POZ) domain containing 2	Nofu_GRZ_cDNA_3_0180098	ENSORLG00000000065
paralog family 472	SI:CH211-250O15	si:ch211-250o15.1	Nofu_GRZ_cDNA_3_0178648	ENSDARG00000062040
paralog family 472	CR855996	Uncharacterized protein	Nofu_GRZ_cDNA_3_0011505	ENSDARG00000079235
paralog family 473	HIPK3 (1 OF 2)	homeodomain interacting protein kinase 3	Nofu_GRZ_cDNA_3_0177588	ENSDARG00000062082
paralog family 473	HIPK3 (2 OF 2)	homeodomain interacting protein kinase 3	Nofu_GRZ_cDNA_3_0159664	ENSORLG00000012316
paralog family 474	CLCN1A	chloride channel 1a	Nofu_GRZ_cDNA_3_0160646	ENSDARG00000062084
paralog family 474	CLCN1B	chloride channel 1, skeletal muscle	Nofu_GRZ_cDNA_3_0176211	ENSGACG00000010357
paralog family 475	PAPD7	PAP associated domain containing 7	Nofu_GRZ_cDNA_3_0002453	ENSDARG00000062114
paralog family 475	PAPD7 (2 OF 2)	PAP associated domain containing 7	Nofu_GRZ_cDNA_3_0029480	ENSGACG00000006531
paralog family 476	KCNAB2 (2 OF 2)	potassium voltage-gated channel, shaker-related subfamily, beta member 2	Nofu_GRZ_cDNA_3_0174719	ENSDARG00000062134
paralog family 476	KCNAB2	potassium voltage-gated channel, shaker-related subfamily, beta member 2	Nofu_GRZ_cDNA_3_0192824	ENSTNIG00000014799
paralog family 477	CAMSAP1L1	calmodulin regulated spectrin-associated protein 1-like 1	Nofu_GRZ_cDNA_3_0000921	ENSDARG00000062173
paralog family 477	CAMSAP1L1 (2 OF 2)	calmodulin regulated spectrin-associated protein 1-like 1	Nofu_GRZ_cDNA_3_0176201	ENSGACG00000015109
paralog family 478	TRPC4 (1 OF 2)	transient receptor potential cation channel, subfamily C, member 4	Nofu_GRZ_cDNA_3_0163686	ENSDARG00000062183
paralog family 478	TRPC4 (2 OF 2)	transient receptor potential cation channel, subfamily C, member 4	Nofu_GRZ_cDNA_3_0002152	ENSGACG00000020568
paralog family 479	WFS1 (1 OF 2)	Wolfram syndrome 1 (wolframin)	Nofu_GRZ_cDNA_3_0006448	ENSDARG00000062341
paralog family 479	WFS1B	Wolfram syndrome 1 (wolframin)	Nofu_GRZ_cDNA_3_0192522	ENSGACG00000017874
paralog family 480	C25H11ORF41 (3 OF 3)	chromosome 11 open reading frame 41	Nofu_GRZ_cDNA_3_0176622	ENSDARG00000062477
paralog family 480	C18H11ORF41 (2 OF 3)	chromosome 11 open reading frame 41	Nofu_GRZ_cDNA_3_0003489	ENSGACG00000003338
paralog family 480	C18H11ORF41 (1 OF 3)	chromosome 11 open reading frame 41	Nofu_GRZ_cDNA_3_0000830	ENSORLG00000009699
paralog family 481	LYVE1	lymphatic vessel endothelial hyaluronic acid receptor 1	Nofu_GRZ_cDNA_3_0059422	ENSDARG00000062483
paralog family 481	LYVE1 (1 OF 2)	lymphatic vessel endothelial hyaluronan receptor 1	Nofu_GRZ_cDNA_3_0046215	ENSDARG00000075833
paralog family 482	BCL11BA	B-cell CLL/lymphoma 11Ba (zinc finger protein)	Nofu_GRZ_cDNA_3_0175831	ENSDARG00000062510
paralog family 482	BCL11B (2 OF 2)	B-cell CLL/lymphoma 11B (zinc finger protein)	Nofu_GRZ_cDNA_3_0020690	ENSORLG00000010488
paralog family 483	LPAR6	lysophosphatidic acid receptor 6	Nofu_GRZ_cDNA_3_0192531	ENSDARG00000062552
paralog family 483	LPAR6 (2 OF 2)	lysophosphatidic acid receptor 6	Nofu_GRZ_cDNA_3_0162305	ENSTNIG00000011785
paralog family 484	NLGN3A	neuroligin 3a	Nofu_GRZ_cDNA_3_0008556	ENSDARG00000062581
paralog family 484	NLGN3B	neuroligin 3	Nofu_GRZ_cDNA_3_0012027	ENSGACG00000020370
paralog family 485	PLEC (2 OF 2)	plectin	Nofu_GRZ_cDNA_3_0000279	ENSDARG00000062590
paralog family 485	PLEC (1 OF 2)	plectin	Nofu_GRZ_cDNA_3_0000436	ENSORLG00000020714
paralog family 486	ABCA4 (1 OF 2)	ATP-binding cassette, sub-family A (ABC1), member 4	Nofu_GRZ_cDNA_3_0000411	ENSDARG00000062661
paralog family 486	ABCA4A	ATP-binding cassette, sub-family A (ABC1), member 4	Nofu_GRZ_cDNA_3_0050277	ENSORLG00000005598
paralog family 487	MEGF11	multiple EGF-like-domains 11	Nofu_GRZ_cDNA_3_0002261	ENSDARG00000062686
paralog family 487	MEGF11 (1 OF 2)	multiple EGF-like-domains 11	Nofu_GRZ_cDNA_3_0033070	ENSTNIG00000004765
paralog family 488	PCDH1 (2 OF 2)	protocadherin 1	Nofu_GRZ_cDNA_3_0002603	ENSDARG00000062720
paralog family 488	PCDH1 (1 OF 2)	protocadherin 1	Nofu_GRZ_cDNA_3_0001682	ENSGACG00000016360
paralog family 489	DENND4A	DENN/MADD domain containing 4A	Nofu_GRZ_cDNA_3_0175443	ENSDARG00000062721
paralog family 489	DENND4A (1 OF 2)	DENN/MADD domain containing 4A	Nofu_GRZ_cDNA_3_0000798	ENSTNIG00000018805
paralog family 490	PNPLA7A	patatin-like phospholipase domain containing 7a	Nofu_GRZ_cDNA_3_0181616	ENSDARG00000062986
paralog family 490	PNPLA7 (1 OF 2)	patatin-like phospholipase domain containing 7	Nofu_GRZ_cDNA_3_0011535	ENSGACG00000003644
paralog family 491	CACNG7A	calcium channel, voltage-dependent, gamma subunit 7a	Nofu_GRZ_cDNA_3_0009493	ENSDARG00000063006
paralog family 491	CACNG7B	calcium channel, voltage-dependent, gamma subunit 7b	Nofu_GRZ_cDNA_3_0023207	ENSDARG00000070624
paralog family 492	SHANK3B	SH3 and multiple ankyrin repeat domains 3b	Nofu_GRZ_cDNA_3_0176002	ENSDARG00000063054
paralog family 492	SHANK3A	SH3 and multiple ankyrin repeat domains 3a	Nofu_GRZ_cDNA_3_0003190	ENSDARG00000063332
paralog family 493	FFAR2 (3 OF 4)	free fatty acid receptor 2	Nofu_GRZ_cDNA_3_0133528	ENSDARG00000063088
paralog family 493	FFAR2 (2 OF 4)	free fatty acid receptor 2	Nofu_GRZ_cDNA_3_0027304	ENSORLG00000015031
paralog family 494	SLC4A10 (2 OF 2)	solute carrier family 4, sodium bicarbonate transporter, member 10	Nofu_GRZ_cDNA_3_0006283	ENSDARG00000063133
paralog family 494	SLC4A10 (1 OF 2)	solute carrier family 4, sodium bicarbonate transporter, member 10	Nofu_GRZ_cDNA_3_0022695	ENSORLG00000016849
paralog family 495	SHISA7	shisa homolog 7 (Xenopus laevis)	Nofu_GRZ_cDNA_3_0175857	ENSDARG00000063144
paralog family 495	SHISA7 (2 OF 2)	shisa homolog 7 (Xenopus laevis)	Nofu_GRZ_cDNA_3_0000506	ENSTNIG00000008097
paralog family 496	ERBB4A	v-erb-a erythroblastic leukemia viral oncogene homolog 4a (avian)	Nofu_GRZ_cDNA_3_0176064	ENSDARG00000063207
paralog family 496	ERBB4B	v-erb-a erythroblastic leukemia viral oncogene homolog 4 (avian)	Nofu_GRZ_cDNA_3_0004920	ENSGACG00000006497
paralog family 497	XPO1B	exportin 1 (CRM1 homolog, yeast) b	Nofu_GRZ_cDNA_3_0160259	ENSDARG00000063229
paralog family 497	XPO1A	exportin 1 (CRM1 homolog, yeast)	Nofu_GRZ_cDNA_3_0160260	ENSGACG00000019736
paralog family 498	HECW2 (1 OF 2)	HECT, C2 and WW domain containing E3 ubiquitin protein ligase 2	Nofu_GRZ_cDNA_3_0192539	ENSDARG00000063253
paralog family 498	HECW2A	HECT, C2 and WW domain containing E3 ubiquitin protein ligase 2	Nofu_GRZ_cDNA_3_0159180	ENSGACG00000001668
paralog family 499	MYH9A	myosin, heavy polypeptide 9a, non-muscle	Nofu_GRZ_cDNA_3_0164976	ENSDARG00000063295
paralog family 499	MYH9 (1 OF 2)	myosin, heavy chain 9, non-muscle	Nofu_GRZ_cDNA_3_0195442	ENSGACG00000006070
paralog family 500	PCLO (1 OF 2)	piccolo (presynaptic cytomatrix protein)	Nofu_GRZ_cDNA_3_0000086	ENSDARG00000063299
paralog family 500	PCLO (2 OF 2)	piccolo (presynaptic cytomatrix protein)	Nofu_GRZ_cDNA_3_0175499	ENSGACG00000012685
paralog family 501	INPP4A	inositol polyphosphate-4-phosphatase, type I	Nofu_GRZ_cDNA_3_0005888	ENSDARG00000063352
paralog family 501	INPP4A (1 OF 2)	inositol polyphosphate-4-phosphatase, type I, 107kDa	Nofu_GRZ_cDNA_3_0016012	ENSGACG00000014988
paralog family 502	KIAA1549 (1 OF 2)	si:ch211-1e14.1	Nofu_GRZ_cDNA_3_0000912	ENSDARG00000063361
paralog family 502	KIAA1549 (2 OF 2)	KIAA1549	Nofu_GRZ_cDNA_3_0001628	ENSGACG00000000660
paralog family 503	PVRL2L	poliovirus receptor-related 2 like	Nofu_GRZ_cDNA_3_0004985	ENSDARG00000063390
paralog family 503	PVRL2	poliovirus receptor-related 2 (herpesvirus entry mediator B)	Nofu_GRZ_cDNA_3_0004387	ENSGACG00000009560
paralog family 504	AKT3 (1 OF 2)	v-akt murine thymoma viral oncogene homolog 3 (protein kinase B, gamma)	Nofu_GRZ_cDNA_3_0207745	ENSDARG00000063400
paralog family 504	AKT3 (2 OF 2)	v-akt murine thymoma viral oncogene homolog 3 (protein kinase B, gamma)	Nofu_GRZ_cDNA_3_0000922	ENSORLG00000001445
paralog family 505	ANO2	anoctamin 2	Nofu_GRZ_cDNA_3_0178582	ENSDARG00000063524
paralog family 505	ANO2 (2 OF 2)	anoctamin 2	Nofu_GRZ_cDNA_3_0193075	ENSGACG00000013149
paralog family 506	SLC25A15A	solute carrier family 25 (mitochondrial carrier, ornithine transporter) member 15a	Nofu_GRZ_cDNA_3_0026606	ENSDARG00000063539
paralog family 506	SLC25A15B	solute carrier family 25 (mitochondrial carrier, ornithine transporter) member 2	Nofu_GRZ_cDNA_3_0176351	ENSGACG00000020400
paralog family 507	SI:CH1073-219N12	si:ch1073-219n12.1	Nofu_GRZ_cDNA_3_0001830	ENSDARG00000063580
paralog family 507	SI:CH211-269I23	si:ch211-269i23.2	Nofu_GRZ_cDNA_3_0109225	ENSDARG00000074575
paralog family 508	HIPK1 (1 OF 2)	homeodomain interacting protein kinase 1	Nofu_GRZ_cDNA_3_0193013	ENSDARG00000063594
paralog family 508	HIPK1 (2 OF 2)	homeodomain interacting protein kinase 1	Nofu_GRZ_cDNA_3_0193346	ENSGACG00000007904
paralog family 509	YWHAG1	3-monooxygenase/tryptophan 5-monooxygenase activation protein, gamma polypeptide 1	Nofu_GRZ_cDNA_3_0007468	ENSDARG00000067626
paralog family 509	YWHAG2	tyrosine 3-monooxygenase/tryptophan 5-monooxygenase activation protein, gamma polypeptide	Nofu_GRZ_cDNA_3_0004281	ENSORLG00000004338
paralog family 510	TRIM47 (33 OF 84)	tripartite motif containing 47	Nofu_GRZ_cDNA_3_0014273	ENSDARG00000067872
paralog family 510	BTR21	tripartite motif containing 47	Nofu_GRZ_cDNA_3_0025145	ENSGACG00000001037
paralog family 510	TRIM25L	tripartite motif containing 47	Nofu_GRZ_cDNA_3_0175841	ENSGACG00000014150
paralog family 510	TRIM47 (16 OF 22)	tripartite motif containing 47	Nofu_GRZ_cDNA_3_0162953	ENSGACG00000017196
paralog family 510	FTR82	tripartite motif containing 47	Nofu_GRZ_cDNA_3_0161472	ENSGACG00000020218
paralog family 510	FTR83	tripartite motif containing 47	Nofu_GRZ_cDNA_3_0016778	ENSGACG00000020219
paralog family 510	FTR73	tripartite motif containing 47	Nofu_GRZ_cDNA_3_0183013	ENSORLG00000005894
paralog family 510	TRIM47 (63 OF 84)	tripartite motif containing 47	Nofu_GRZ_cDNA_3_0029208	ENSORLG00000013971
paralog family 510	TRIM47 (84 OF 84)	tripartite motif containing 47	Nofu_GRZ_cDNA_3_0160942	ENSORLG00000015701
paralog family 510	TRIM47 (32 OF 37)	tripartite motif containing 47	Nofu_GRZ_cDNA_3_0176917	ENSORLG00000016506
paralog family 510	TRIM47 (33 OF 37)	tripartite motif containing 47	Nofu_GRZ_cDNA_3_0016434	ENSTNIG00000008665
paralog family 511	PURB	purine-rich element binding protein B	Nofu_GRZ_cDNA_3_0165622	ENSDARG00000068013
paralog family 511	PURB (2 OF 2)	purine-rich element binding protein B	Nofu_GRZ_cDNA_3_0164685	ENSDARG00000068822
paralog family 512	CU138508	Uncharacterized protein	Nofu_GRZ_cDNA_3_0059765	ENSDARG00000068066
paralog family 512	BX005250	pep:novel scaffold:BROADS1:scaffold_47:1264458:1265643:-1 gene:ENSGACG00000000900 transcript:ENSGACT00000001163	Nofu_GRZ_cDNA_3_0053586	ENSGACG00000000900
paralog family 513	CH25HL1	cholesterol 25-hydroxylase like 1, member 2	Nofu_GRZ_cDNA_3_0182551	ENSDARG00000068138
paralog family 513	CH25HL2	pep:novel chromosome:MEDAKA1:12:2516940:2518239:-1 gene:ENSORLG00000002205 transcript:ENSORLT00000002740	Nofu_GRZ_cDNA_3_0151173	ENSORLG00000002205
paralog family 514	CNGB1A	cyclic nucleotide gated channel beta 1a	Nofu_GRZ_cDNA_3_0007407	ENSDARG00000068242
paralog family 514	CNGB1 (2 OF 2)	cyclic nucleotide gated channel beta 1	Nofu_GRZ_cDNA_3_0175348	ENSTNIG00000008817
paralog family 515	TNNT3B	troponin T3b, skeletal, fast	Nofu_GRZ_cDNA_3_0006455	ENSDARG00000068457
paralog family 515	TNNT3 (2 OF 2)	troponin T type 3 (skeletal, fast)	Nofu_GRZ_cDNA_3_0023878	ENSORLG00000019668
paralog family 516	SI:ZFOS-1762D12	si:zfos-1762d12.1	Nofu_GRZ_cDNA_3_0159900	ENSDARG00000068515
paralog family 516	SI:CH211-219A15	si:ch211-219a15.4	Nofu_GRZ_cDNA_3_0119095	ENSDARG00000068951
paralog family 517	RSF1 (1 OF 3)	remodeling and spacing factor 1	Nofu_GRZ_cDNA_3_0175342	ENSDARG00000068640
paralog family 517	RSF1 (3 OF 3)	remodeling and spacing factor 1	Nofu_GRZ_cDNA_3_0174953	ENSORLG00000002117
paralog family 518	URAH	HIU hydrolase	Nofu_GRZ_cDNA_3_0048590	ENSDARG00000068644
paralog family 518	CABZ01117575	5-hydroxyisourate hydrolase-like	Nofu_GRZ_cDNA_3_0076242	ENSDARG00000089331
paralog family 519	FAM83H (2 OF 2)	family with sequence similarity 83, member H	Nofu_GRZ_cDNA_3_0160255	ENSDARG00000068849
paralog family 519	FAM83H (1 OF 2)	family with sequence similarity 83, member H	Nofu_GRZ_cDNA_3_0159713	ENSTNIG00000009177
paralog family 520	COL2A1A	collagen type II, alpha-1a	Nofu_GRZ_cDNA_3_0180210	ENSDARG00000069093
paralog family 520	COL2A1 (1 OF 2)	collagen, type II, alpha 1	Nofu_GRZ_cDNA_3_0001367	ENSORLG00000005102
paralog family 521	EBF1 (3 OF 3)	early B-cell factor 1	Nofu_GRZ_cDNA_3_0208436	ENSDARG00000069196
paralog family 521	EBF1 (1 OF 2)	early B-cell factor 1	Nofu_GRZ_cDNA_3_0054225	ENSORLG00000002342
paralog family 522	REC8 (1 OF 2)	REC8 homolog (yeast)	Nofu_GRZ_cDNA_3_0104384	ENSDARG00000069260
paralog family 522	REC8 (2 OF 2)	REC8 homolog (yeast)	Nofu_GRZ_cDNA_3_0164621	ENSGACG00000011670
paralog family 523	LPHN2 (1 OF 2)	latrophilin 2	Nofu_GRZ_cDNA_3_0000359	ENSDARG00000069356
paralog family 523	LPHN2 (2 OF 2)	latrophilin 2	Nofu_GRZ_cDNA_3_0000534	ENSTNIG00000008517
paralog family 524	NRN1LA	neuritin 1-like a	Nofu_GRZ_cDNA_3_0040402	ENSDARG00000069368
paralog family 524	NRN1LB	neuritin 1-like	Nofu_GRZ_cDNA_3_0065630	ENSORLG00000008906
paralog family 525	LRRC4 (2 OF 2)	leucine rich repeat containing 4.1	Nofu_GRZ_cDNA_3_0175686	ENSDARG00000069402
paralog family 525	LRRC4 (1 OF 2)	leucine rich repeat containing 4	Nofu_GRZ_cDNA_3_0000954	ENSGACG00000012638
paralog family 526	ZGC:194990	zgc:194990	Nofu_GRZ_cDNA_3_0063754	ENSDARG00000069407
paralog family 526	SI:CH211-114C12	si:ch211-114c12.5	Nofu_GRZ_cDNA_3_0064059	ENSDARG00000092931
paralog family 526	CR352258	pep:novel group:BROADS1:groupXI:12827394:12831883:1 gene:ENSGACG00000013279 transcript:ENSGACT00000017588	Nofu_GRZ_cDNA_3_0036010	ENSGACG00000013279
paralog family 527	CX34	connexin 34.5	Nofu_GRZ_cDNA_3_0097244	ENSDARG00000069411
paralog family 527	Q4RF69_TETNG	Gap junction protein	Nofu_GRZ_cDNA_3_0185641	ENSTNIG00000019150
paralog family 527	Q4RF66_TETNG	Gap junction protein	Nofu_GRZ_cDNA_3_0031759	ENSTNIG00000019153
paralog family 528	COL17A1A	collagen, type XVII, alpha 1a	Nofu_GRZ_cDNA_3_0195522	ENSDARG00000069415
paralog family 528	COL17A1B	collagen, type XVII, alpha 1	Nofu_GRZ_cDNA_3_0028935	ENSORLG00000006149
paralog family 529	ZGC:162780	zgc:162780	Nofu_GRZ_cDNA_3_0179126	ENSDARG00000069548
paralog family 529	ZGC:162396	zgc:162396	Nofu_GRZ_cDNA_3_0020616	ENSDARG00000069549
paralog family 530	CHRM5B	cholinergic receptor, muscarinic 5b	Nofu_GRZ_cDNA_3_0012914	ENSDARG00000069598
paralog family 530	CHRM5A	cholinergic receptor, muscarinic 5	Nofu_GRZ_cDNA_3_0160285	ENSGACG00000006035
paralog family 531	CDC34A	cell division cycle 34 homolog (S. cerevisiae) a	Nofu_GRZ_cDNA_3_0046833	ENSDARG00000069708
paralog family 531	CDC34B	cell division cycle 34 homolog (S. cerevisiae)	Nofu_GRZ_cDNA_3_0004070	ENSORLG00000014979
paralog family 532	SI:DKEY-27F16	si:dkey-27f16.4	Nofu_GRZ_cDNA_3_0174999	ENSDARG00000069710
paralog family 532	C6ORF27	Uncharacterized protein	Nofu_GRZ_cDNA_3_0180004	ENSDARG00000086717
paralog family 533	CUL5A	cullin 5a	Nofu_GRZ_cDNA_3_0129993	ENSDARG00000069742
paralog family 533	CUL5B	cullin 5	Nofu_GRZ_cDNA_3_0161382	ENSGACG00000020785
paralog family 534	SYNGAP1 (1 OF 2)	synaptic Ras GTPase activating protein 1	Nofu_GRZ_cDNA_3_0000992	ENSDARG00000069765
paralog family 534	SYNGAP1 (2 OF 2)	synaptic Ras GTPase activating protein 1	Nofu_GRZ_cDNA_3_0000291	ENSGACG00000003919
paralog family 535	CSPG5A	chondroitin sulfate proteoglycan 5a	Nofu_GRZ_cDNA_3_0016946	ENSDARG00000069981
paralog family 535	CSPG5B	chondroitin sulfate proteoglycan 5 (neuroglycan C)	Nofu_GRZ_cDNA_3_0035374	ENSTNIG00000006435
paralog family 536	DCHS1 (2 OF 2)	dachsous 1 (Drosophila)	Nofu_GRZ_cDNA_3_0175672	ENSDARG00000070025
paralog family 536	DCHS1	dachsous 1 (Drosophila)	Nofu_GRZ_cDNA_3_0159277	ENSDARG00000079850
paralog family 537	LRP8	low density lipoprotein receptor-related protein 8, apolipoprotein e receptor	Nofu_GRZ_cDNA_3_0159771	ENSDARG00000070074
paralog family 537	LRP8 (2 OF 2)	low density lipoprotein receptor-related protein 8, apolipoprotein e receptor	Nofu_GRZ_cDNA_3_0192825	ENSGACG00000016207
paralog family 538	STOX2	storkhead box 2	Nofu_GRZ_cDNA_3_0176267	ENSDARG00000070162
paralog family 538	STOX2 (2 OF 2)	storkhead box 2	Nofu_GRZ_cDNA_3_0000727	ENSGACG00000019586
paralog family 539	GRIA2A	glutamate receptor, ionotropic, AMPA 2a	Nofu_GRZ_cDNA_3_0000156	ENSDARG00000070173
paralog family 539	GRIA2B	glutamate receptor, ionotropic, AMPA 2	Nofu_GRZ_cDNA_3_0175385	ENSORLG00000020342
paralog family 540	NHSA	Nance-Horan syndrome a (human)	Nofu_GRZ_cDNA_3_0105797	ENSDARG00000070227
paralog family 540	NHS (2 OF 2)	Nance-Horan syndrome (congenital cataracts and dental anomalies)	Nofu_GRZ_cDNA_3_0160375	ENSGACG00000015098
paralog family 540	NHS (1 OF 2)	Nance-Horan syndrome (congenital cataracts and dental anomalies)	Nofu_GRZ_cDNA_3_0000715	ENSORLG00000016347
paralog family 541	FOXF2B	forkhead box F2b	Nofu_GRZ_cDNA_3_0172688	ENSDARG00000070389
paralog family 541	FOXQ1A	forkhead box F2	Nofu_GRZ_cDNA_3_0178044	ENSGACG00000005011
paralog family 542	C16H9ORF5 (2 OF 2)	chromosome 9 open reading frame 5	Nofu_GRZ_cDNA_3_0015785	ENSDARG00000070455
paralog family 542	C16H9ORF5 (1 OF 2)	chromosome 9 open reading frame 5	Nofu_GRZ_cDNA_3_0014482	ENSORLG00000008707
paralog family 543	ZGC:195001	zgc:195001	Nofu_GRZ_cDNA_3_0065480	ENSDARG00000070484
paralog family 543	CU896602	Uncharacterized protein	Nofu_GRZ_cDNA_3_0065331	ENSDARG00000090549
paralog family 544	CACNA1I	calcium channel, voltage-dependent, T type, alpha 1I subunit	Nofu_GRZ_cDNA_3_0174926	ENSDARG00000070522
paralog family 544	CACNA1I (1 OF 2)	calcium channel, voltage-dependent, T type, alpha 1I subunit	Nofu_GRZ_cDNA_3_0079063	ENSTNIG00000018818
paralog family 545	HEY1	hairy/enhancer-of-split related with YRPW motif 1	Nofu_GRZ_cDNA_3_0181122	ENSDARG00000070538
paralog family 545	HEY1 (2 OF 2)	hairy/enhancer-of-split related with YRPW motif 1	Nofu_GRZ_cDNA_3_0182878	ENSORLG00000008268
paralog family 546	FAM131B (2 OF 2)	cr855317.1	Nofu_GRZ_cDNA_3_0012710	ENSDARG00000070575
paralog family 546	FAM131B (1 OF 2)	family with sequence similarity 131, member B	Nofu_GRZ_cDNA_3_0180249	ENSDARG00000070952
paralog family 547	EDN2	endothelin 2	Nofu_GRZ_cDNA_3_0080875	ENSDARG00000070578
paralog family 547	EDN2 (2 OF 2)	endothelin 2	Nofu_GRZ_cDNA_3_0032385	ENSGACG00000013549
paralog family 548	GRIN2DB	glutamate receptor, ionotropic, N-methyl D-aspartate 2D, b	Nofu_GRZ_cDNA_3_0003889	ENSDARG00000070620
paralog family 548	GRIN2DA	glutamate receptor, ionotropic, N-methyl D-aspartate 2D, a	Nofu_GRZ_cDNA_3_0181835	ENSDARG00000086207
paralog family 549	CACNG8B	calcium channel, voltage-dependent, gamma subunit 8b	Nofu_GRZ_cDNA_3_0193454	ENSDARG00000070626
paralog family 549	CACNG8A	calcium channel, voltage-dependent, gamma subunit 8	Nofu_GRZ_cDNA_3_0175863	ENSTNIG00000018191
paralog family 550	CPNE5	copine V	Nofu_GRZ_cDNA_3_0159154	ENSDARG00000070919
paralog family 550	CPNE5 (2 OF 2)	copine V	Nofu_GRZ_cDNA_3_0036389	ENSORLG00000006371
paralog family 551	SNX1	sorting nexin 1	Nofu_GRZ_cDNA_3_0176290	ENSDARG00000071031
paralog family 551	SNX1 (1 OF 2)	sorting nexin 1	Nofu_GRZ_cDNA_3_0004284	ENSORLG00000001567
paralog family 552	LDHBB	lactate dehydrogenase Bb	Nofu_GRZ_cDNA_3_0027713	ENSDARG00000071076
paralog family 552	LDHB (2 OF 2)	lactate dehydrogenase B	Nofu_GRZ_cDNA_3_0002996	ENSORLG00000009988
paralog family 553	ACTN2	actinin, alpha 2	Nofu_GRZ_cDNA_3_0055093	ENSDARG00000071090
paralog family 553	ACTN2 (2 OF 2)	actinin, alpha 2	Nofu_GRZ_cDNA_3_0005005	ENSGACG00000010178
paralog family 554	ABI3BP (1 OF 2)	ABI family, member 3 (NESH) binding protein	Nofu_GRZ_cDNA_3_0007315	ENSDARG00000071095
paralog family 554	ABI3BP (2 OF 2)	ABI family, member 3 (NESH) binding protein	Nofu_GRZ_cDNA_3_0002313	ENSGACG00000002775
paralog family 555	XIRP2A	xin actin-binding repeat containing 2a	Nofu_GRZ_cDNA_3_0177388	ENSDARG00000071113
paralog family 555	XIRP2B	xin actin-binding repeat containing 2b	Nofu_GRZ_cDNA_3_0175506	ENSDARG00000091090
paralog family 556	CIC (2 OF 2)	capicua homolog (Drosophila)	Nofu_GRZ_cDNA_3_0177337	ENSDARG00000071150
paralog family 556	CIC	capicua homolog (Drosophila)	Nofu_GRZ_cDNA_3_0179760	ENSGACG00000009452
paralog family 557	SDPRB	serum deprivation response b	Nofu_GRZ_cDNA_3_0003474	ENSDARG00000071196
paralog family 557	SDPRA	serum deprivation response	Nofu_GRZ_cDNA_3_0005867	ENSGACG00000002310
paralog family 558	AL929007	Uncharacterized protein	Nofu_GRZ_cDNA_3_0065778	ENSDARG00000071353
paralog family 558	CR388002	Uncharacterized protein	Nofu_GRZ_cDNA_3_0028527	ENSDARG00000088299
paralog family 559	DPYD (1 OF 5)	dihydropyrimidine dehydrogenase	Nofu_GRZ_cDNA_3_0149238	ENSDARG00000071482
paralog family 559	DPYD	dihydropyrimidine dehydrogenase	Nofu_GRZ_cDNA_3_0180282	ENSGACG00000014875
paralog family 560	SLCO5A1 (1 OF 2)	solute carrier organic anion transporter family, member 5A1	Nofu_GRZ_cDNA_3_0001039	ENSDARG00000071685
paralog family 560	SLCO5A1 (2 OF 2)	solute carrier organic anion transporter family, member 5A1	Nofu_GRZ_cDNA_3_0048301	ENSTNIG00000007996
paralog family 561	RASGRF1	Ras protein-specific guanine nucleotide-releasing factor 1	Nofu_GRZ_cDNA_3_0159334	ENSDARG00000073824
paralog family 561	RASGRF1 (1 OF 2)	Ras protein-specific guanine nucleotide-releasing factor 1	Nofu_GRZ_cDNA_3_0050998	ENSORLG00000012565
paralog family 562	SI:DKEYP-123A12	si:dkeyp-123a12.2	Nofu_GRZ_cDNA_3_0040644	ENSDARG00000073825
paralog family 562	CABZ01054391	pep:known scaffold:Zv9:Zv9_NA899:52040:62760:-1 gene:ENSDARG00000074616 transcript:ENSDART00000105198	Nofu_GRZ_cDNA_3_0009869	ENSDARG00000074616
paralog family 562	CU694442	Uncharacterized protein	Nofu_GRZ_cDNA_3_0012138	ENSDARG00000075820
paralog family 562	CU928191	Uncharacterized protein	Nofu_GRZ_cDNA_3_0012978	ENSDARG00000078912
paralog family 562	CABZ01069013	Uncharacterized protein	Nofu_GRZ_cDNA_3_0180836	ENSDARG00000086752
paralog family 562	CR927050	Uncharacterized protein	Nofu_GRZ_cDNA_3_0021999	ENSDARG00000087380
paralog family 562	BX005245	Uncharacterized protein	Nofu_GRZ_cDNA_3_0002263	ENSDARG00000088153
paralog family 562	CABZ01040931	Uncharacterized protein	Nofu_GRZ_cDNA_3_0009048	ENSDARG00000089514
paralog family 562	SI:CH211-207E19	si:ch211-207e19.2	Nofu_GRZ_cDNA_3_0032855	ENSDARG00000090859
paralog family 562	CR457441	Uncharacterized protein	Nofu_GRZ_cDNA_3_0009558	ENSDARG00000091847
paralog family 562	SI:DKEY-165B20	si:dkey-165b20.2	Nofu_GRZ_cDNA_3_0162420	ENSDARG00000091984
paralog family 562	SI:CH211-76M11	si:ch211-76m11.3	Nofu_GRZ_cDNA_3_0005125	ENSDARG00000092284
paralog family 562	BX649417	Uncharacterized protein	Nofu_GRZ_cDNA_3_0049981	ENSDARG00000093332
paralog family 562	SI:DKEY-121N8	si:dkey-121n8.7	Nofu_GRZ_cDNA_3_0133390	ENSDARG00000094067
paralog family 562	SI:CH211-205A14	si:ch211-205a14.1	Nofu_GRZ_cDNA_3_0175678	ENSDARG00000095055
paralog family 562	SI:DKEY-240N22	si:dkey-240n22.1	Nofu_GRZ_cDNA_3_0025927	ENSDARG00000095696
paralog family 563	CISD1 (2 OF 2)	CDGSH iron sulfur domain 1	Nofu_GRZ_cDNA_3_0053620	ENSDARG00000073845
paralog family 563	CISD1	CDGSH iron sulfur domain 1	Nofu_GRZ_cDNA_3_0030433	ENSDARG00000079516
paralog family 564	SLC41A2 (1 OF 2)	solute carrier family 41, member 2	Nofu_GRZ_cDNA_3_0192706	ENSDARG00000073881
paralog family 564	SLC41A2 (2 OF 2)	solute carrier family 41, member 2	Nofu_GRZ_cDNA_3_0002491	ENSGACG00000013493
paralog family 565	MYT1	myelin transcription factor 1	Nofu_GRZ_cDNA_3_0193417	ENSDARG00000074030
paralog family 565	MYT1 (1 OF 2)	myelin transcription factor 1	Nofu_GRZ_cDNA_3_0006669	ENSDARG00000089464
paralog family 566	MUC2 (1 OF 3)	mucin 2, oligomeric mucus/gel-forming	Nofu_GRZ_cDNA_3_0163596	ENSDARG00000074142
paralog family 566	MUC2 (2 OF 3)	mucin 2, oligomeric mucus/gel-forming	Nofu_GRZ_cDNA_3_0068180	ENSORLG00000005986
paralog family 567	MYO10L3	myosin X-like 3	Nofu_GRZ_cDNA_3_0159235	ENSDARG00000074143
paralog family 567	BX539326	Uncharacterized protein	Nofu_GRZ_cDNA_3_0207952	ENSDARG00000074723
paralog family 568	ARHGAP32 (1 OF 2)	Rho GTPase activating protein 32	Nofu_GRZ_cDNA_3_0000493	ENSDARG00000074184
paralog family 568	ARHGAP32 (2 OF 2)	Rho GTPase activating protein 32	Nofu_GRZ_cDNA_3_0175494	ENSDARG00000075334
paralog family 569	PRR12 (1 OF 2)	proline rich 12	Nofu_GRZ_cDNA_3_0000080	ENSDARG00000074229
paralog family 569	PRR12 (2 OF 2)	proline rich 12	Nofu_GRZ_cDNA_3_0181840	ENSGACG00000004828
paralog family 570	ARHGEF10L	Rho guanine nucleotide exchange factor (GEF) 10-like	Nofu_GRZ_cDNA_3_0160144	ENSDARG00000074244
paralog family 570	ARHGEF10L (2 OF 2)	Rho guanine nucleotide exchange factor (GEF) 10-like	Nofu_GRZ_cDNA_3_0002128	ENSGACG00000004412
paralog family 571	SPEN	spen homolog, transcriptional regulator (Drosophila)	Nofu_GRZ_cDNA_3_0182290	ENSDARG00000074245
paralog family 571	SPEN (2 OF 2)	spen homolog, transcriptional regulator (Drosophila)	Nofu_GRZ_cDNA_3_0178502	ENSGACG00000001176
paralog family 572	LIMCH1 (2 OF 2)	LIM and calponin homology domains 1	Nofu_GRZ_cDNA_3_0012578	ENSDARG00000074275
paralog family 572	LIMCH1 (1 OF 2)	LIM and calponin homology domains 1	Nofu_GRZ_cDNA_3_0007622	ENSTNIG00000013052
paralog family 573	C8H22ORF36 (1 OF 2)	chromosome 22 open reading frame 36	Nofu_GRZ_cDNA_3_0012646	ENSDARG00000074308
paralog family 573	C10H22ORF36 (2 OF 2)	chromosome 22 open reading frame 36	Nofu_GRZ_cDNA_3_0161765	ENSDARG00000091128
paralog family 574	HCN4 (2 OF 2)	hyperpolarization activated cyclic nucleotide-gated potassium channel 4	Nofu_GRZ_cDNA_3_0179926	ENSDARG00000074419
paralog family 574	HCN4	hyperpolarization activated cyclic nucleotide-gated potassium channel 4	Nofu_GRZ_cDNA_3_0074677	ENSTNIG00000011958
paralog family 575	PFKFB1 (1 OF 2)	6-phosphofructo-2-kinase/fructose-2,6-biphosphatase 1	Nofu_GRZ_cDNA_3_0209120	ENSDARG00000074457
paralog family 575	PFKFB1	6-phosphofructo-2-kinase/fructose-2,6-biphosphatase 1	Nofu_GRZ_cDNA_3_0005566	ENSGACG00000011410
paralog family 576	CNKSR2	connector enhancer of kinase suppressor of Ras 2	Nofu_GRZ_cDNA_3_0002771	ENSDARG00000074480
paralog family 576	CNKSR2 (1 OF 2)	connector enhancer of kinase suppressor of Ras 2	Nofu_GRZ_cDNA_3_0003637	ENSORLG00000008187
paralog family 577	ZMIZ1	zinc finger, MIZ-type containing 1	Nofu_GRZ_cDNA_3_0193052	ENSDARG00000074502
paralog family 577	ZMIZ1 (2 OF 2)	zinc finger, MIZ-type containing 1	Nofu_GRZ_cDNA_3_0176688	ENSGACG00000002299
paralog family 578	MAP6 (1 OF 2)	microtubule-associated protein 6	Nofu_GRZ_cDNA_3_0017014	ENSDARG00000074521
paralog family 578	MAP6 (2 OF 2)	microtubule-associated protein 6	Nofu_GRZ_cDNA_3_0027648	ENSTNIG00000003291
paralog family 579	SPAG9 (1 OF 2)	sperm associated antigen 9	Nofu_GRZ_cDNA_3_0006751	ENSDARG00000074531
paralog family 579	SPAG9 (2 OF 2)	sperm associated antigen 9	Nofu_GRZ_cDNA_3_0001155	ENSGACG00000004995
paralog family 580	CR293502	Uncharacterized protein	Nofu_GRZ_cDNA_3_0086602	ENSDARG00000074539
paralog family 580	CABZ01008481	Uncharacterized protein	Nofu_GRZ_cDNA_3_0004223	ENSDARG00000093292
paralog family 581	PCDH2AA3	protocadherin 2 alpha a 3	Nofu_GRZ_cDNA_3_0039201	ENSDARG00000074595
paralog family 581	PCDH2AA1	protocadherin 2 alpha a 1	Nofu_GRZ_cDNA_3_0046951	ENSDARG00000076583
paralog family 581	AL929558	Uncharacterized protein	Nofu_GRZ_cDNA_3_0082195	ENSDARG00000088380
paralog family 581	CR847851	Uncharacterized protein	Nofu_GRZ_cDNA_3_0135947	ENSDARG00000088522
paralog family 582	CLCN2 (1 OF 3)	chloride channel 2	Nofu_GRZ_cDNA_3_0193385	ENSDARG00000074681
paralog family 582	CLCN2 (2 OF 3)	chloride channel 2	Nofu_GRZ_cDNA_3_0008259	ENSORLG00000016571
paralog family 583	PCDH2G3	pep:novel group:BROADS1:groupIV:10011240:10014333:-1 gene:ENSGACG00000017914 transcript:ENSGACT00000023710	Nofu_GRZ_cDNA_3_0014885	ENSGACG00000017914
paralog family 583	BX119910	Uncharacterized protein	Nofu_GRZ_cDNA_3_0099187	ENSDARG00000076777
paralog family 583	CT573264	Uncharacterized protein	Nofu_GRZ_cDNA_3_0007598	ENSDARG00000077867
paralog family 583	BX005294	Uncharacterized protein	Nofu_GRZ_cDNA_3_0163657	ENSDARG00000090614
paralog family 583	PCDH2G29	pep:novel scaffold:BROADS1:scaffold_1255:1122:3917:-1 gene:ENSGACG00000018689 transcript:ENSGACT00000024747	Nofu_GRZ_cDNA_3_0194621	ENSGACG00000018689
paralog family 583	PCDH2G16	pep:novel chromosome:TETRAODON8:1:6699691:6705254:1 gene:ENSTNIG00000004211 transcript:ENSTNIT00000002529	Nofu_GRZ_cDNA_3_0015590	ENSTNIG00000004211
paralog family 584	ANK1 (2 OF 2)	ankyrin 1, erythrocytic	Nofu_GRZ_cDNA_3_0009584	ENSDARG00000074777
paralog family 584	ANK1 (1 OF 2)	ankyrin 1, erythrocytic	Nofu_GRZ_cDNA_3_0006009	ENSGACG00000008464
paralog family 585	TAOK2 (1 OF 2)	TAO kinase 2	Nofu_GRZ_cDNA_3_0003723	ENSDARG00000074899
paralog family 585	TAOK2 (2 OF 2)	TAO kinase 2	Nofu_GRZ_cDNA_3_0000928	ENSDARG00000079261
paralog family 586	ITCH (2 OF 2)	itchy E3 ubiquitin protein ligase homolog (mouse)	Nofu_GRZ_cDNA_3_0176163	ENSDARG00000074903
paralog family 586	ITCH (1 OF 2)	itchy E3 ubiquitin protein ligase homolog (mouse)	Nofu_GRZ_cDNA_3_0208065	ENSORLG00000001036
paralog family 587	CAMK1D (1 OF 2)	calcium/calmodulin-dependent protein kinase ID	Nofu_GRZ_cDNA_3_0184650	ENSDARG00000074905
paralog family 587	CAMK1D	calcium/calmodulin-dependent protein kinase ID	Nofu_GRZ_cDNA_3_0161521	ENSORLG00000003942
paralog family 588	FMNL2B	formin-like 2b	Nofu_GRZ_cDNA_3_0000620	ENSDARG00000075041
paralog family 588	FMNL2A	formin-like 2	Nofu_GRZ_cDNA_3_0034123	ENSTNIG00000016480
paralog family 589	RASGRF2 (1 OF 2)	Ras protein-specific guanine nucleotide-releasing factor 2	Nofu_GRZ_cDNA_3_0159816	ENSDARG00000075054
paralog family 589	RASGRF2	Ras protein-specific guanine nucleotide-releasing factor 2	Nofu_GRZ_cDNA_3_0001368	ENSORLG00000003190
paralog family 590	DAB2IP	DAB2 interacting protein	Nofu_GRZ_cDNA_3_0207530	ENSDARG00000075110
paralog family 590	DAB2IP (1 OF 2)	DAB2 interacting protein	Nofu_GRZ_cDNA_3_0002331	ENSORLG00000003707
paralog family 591	ARHGAP21 (1 OF 2)	Rho GTPase activating protein 21	Nofu_GRZ_cDNA_3_0001978	ENSDARG00000075328
paralog family 591	ARHGAP21B	Rho GTPase activating protein 21	Nofu_GRZ_cDNA_3_0005058	ENSGACG00000013399
paralog family 592	CR392354	Uncharacterized protein	Nofu_GRZ_cDNA_3_0005843	ENSDARG00000075388
paralog family 592	CT027696	Uncharacterized protein	Nofu_GRZ_cDNA_3_0119529	ENSDARG00000075563
paralog family 592	CABZ01032351	Uncharacterized protein	Nofu_GRZ_cDNA_3_0135409	ENSDARG00000076088
paralog family 592	ZGC:174680	zgc:174680	Nofu_GRZ_cDNA_3_0013995	ENSDARG00000077110
paralog family 592	BX927290	Uncharacterized protein	Nofu_GRZ_cDNA_3_0176922	ENSDARG00000078499
paralog family 592	CU929163	Uncharacterized protein	Nofu_GRZ_cDNA_3_0212813	ENSDARG00000088982
paralog family 593	MYOM2 (2 OF 2)	myomesin (M-protein) 2, 165kDa	Nofu_GRZ_cDNA_3_0002655	ENSDARG00000075433
paralog family 593	MYOM2 (1 OF 2)	myomesin (M-protein) 2, 165kDa	Nofu_GRZ_cDNA_3_0024940	ENSGACG00000016045
paralog family 594	MLL3B	myeloid/lymphoid or mixed-lineage leukemia 3b	Nofu_GRZ_cDNA_3_0159205	ENSDARG00000075560
paralog family 594	MLL3 (2 OF 2)	myeloid/lymphoid or mixed-lineage leukemia 3	Nofu_GRZ_cDNA_3_0175423	ENSORLG00000003857
paralog family 595	TNFAIP8L2A	tumor necrosis factor, alpha-induced protein 8, like 2a	Nofu_GRZ_cDNA_3_0090903	ENSDARG00000075592
paralog family 595	TNFAIP8L2	tumor necrosis factor, alpha-induced protein 8-like 2	Nofu_GRZ_cDNA_3_0029455	ENSORLG00000015829
paralog family 596	OVGP1 (4 OF 4)	oviductal glycoprotein 1, 120kDa	Nofu_GRZ_cDNA_3_0186891	ENSDARG00000075745
paralog family 596	OVGP1 (3 OF 5)	oviductal glycoprotein 1, 120kDa	Nofu_GRZ_cDNA_3_0031691	ENSGACG00000003565
paralog family 596	OVGP1 (2 OF 5)	oviductal glycoprotein 1, 120kDa	Nofu_GRZ_cDNA_3_0195832	ENSGACG00000003535
paralog family 596	OVGP1 (4 OF 5)	oviductal glycoprotein 1, 120kDa	Nofu_GRZ_cDNA_3_0018696	ENSORLG00000010585
paralog family 596	OVGP1 (1 OF 5)	oviductal glycoprotein 1, 120kDa	Nofu_GRZ_cDNA_3_0033792	ENSORLG00000010628
paralog family 597	BX510940	Uncharacterized protein	Nofu_GRZ_cDNA_3_0045267	ENSDARG00000075757
paralog family 597	SI:DKEY-71L1	si:dkey-71l1.7	Nofu_GRZ_cDNA_3_0051696	ENSDARG00000088260
paralog family 598	IQSEC3 (1 OF 2)	IQ motif and Sec7 domain 3	Nofu_GRZ_cDNA_3_0004036	ENSDARG00000075792
paralog family 598	IQSEC3 (2 OF 2)	IQ motif and Sec7 domain 3	Nofu_GRZ_cDNA_3_0207791	ENSGACG00000013060
paralog family 599	SORCS3 (1 OF 2)	sortilin-related VPS10 domain containing receptor 3	Nofu_GRZ_cDNA_3_0184126	ENSDARG00000075865
paralog family 599	SORCS3 (2 OF 2)	sortilin-related VPS10 domain containing receptor 3	Nofu_GRZ_cDNA_3_0000773	ENSGACG00000009390
paralog family 600	MKL1 (2 OF 2)	megakaryoblastic leukemia (translocation) 1	Nofu_GRZ_cDNA_3_0165800	ENSDARG00000075867
paralog family 600	MKL1 (1 OF 2)	megakaryoblastic leukemia (translocation) 1	Nofu_GRZ_cDNA_3_0160599	ENSGACG00000005014
paralog family 601	SALL1B	sal-like 1b (Drosophila)	Nofu_GRZ_cDNA_3_0008492	ENSDARG00000075891
paralog family 601	SALL1A	sal-like 1 (Drosophila)	Nofu_GRZ_cDNA_3_0001251	ENSGACG00000016702
paralog family 602	HIVEP3 (2 OF 3)	human immunodeficiency virus type I enhancer binding protein 3	Nofu_GRZ_cDNA_3_0000981	ENSDARG00000075928
paralog family 602	HIVEP3 (1 OF 3)	human immunodeficiency virus type I enhancer binding protein 3	Nofu_GRZ_cDNA_3_0007735	ENSTNIG00000009667
paralog family 603	ADAMTS22	ADAM metallopeptidase with thrombospondin type 1 motif, 22	Nofu_GRZ_cDNA_3_0006129	ENSDARG00000075930
paralog family 603	ADAMTS2 (2 OF 2)	ADAM metallopeptidase with thrombospondin type 1 motif, 2	Nofu_GRZ_cDNA_3_0001361	ENSTNIG00000004746
paralog family 604	KIF5C	kinesin family member 5C	Nofu_GRZ_cDNA_3_0004571	ENSDARG00000076027
paralog family 604	KIF5C (1 OF 2)	kinesin family member 5C	Nofu_GRZ_cDNA_3_0160837	ENSGACG00000015060
paralog family 605	CACNB3B	calcium channel, voltage-dependent, beta 3b	Nofu_GRZ_cDNA_3_0163603	ENSDARG00000076030
paralog family 605	CACNB3A	calcium channel, voltage-dependent, beta 3 subunit	Nofu_GRZ_cDNA_3_0032741	ENSORLG00000012349
paralog family 606	CR318663	Protein FAM100A	Nofu_GRZ_cDNA_3_0164567	ENSDARG00000076069
paralog family 606	SI:CH211-202H22	si:ch211-202h22.8	Nofu_GRZ_cDNA_3_0179627	ENSDARG00000078138
paralog family 607	GRID2IP (2 OF 2)	glutamate receptor, ionotropic, delta 2 (Grid2) interacting protein	Nofu_GRZ_cDNA_3_0178948	ENSDARG00000076103
paralog family 607	GRID2IP (1 OF 2)	glutamate receptor, ionotropic, delta 2 (Grid2) interacting protein	Nofu_GRZ_cDNA_3_0000706	ENSTNIG00000012909
paralog family 608	SI:CH211-160B11	si:ch211-160b11.4	Nofu_GRZ_cDNA_3_0028168	ENSDARG00000076122
paralog family 608	SI:DKEYP-75B4	si:dkeyp-75b4.10	Nofu_GRZ_cDNA_3_0065582	ENSDARG00000079043
paralog family 609	SI:CH211-74M13	si:ch211-74m13.3	Nofu_GRZ_cDNA_3_0007514	ENSDARG00000076144
paralog family 609	CR354432	pep:novel group:BROADS1:groupXI:13495817:13498365:1 gene:ENSGACG00000013770 transcript:ENSGACT00000018224	Nofu_GRZ_cDNA_3_0030225	ENSGACG00000013770
paralog family 610	PPP1R3D (1 OF 2)	protein phosphatase 1, regulatory (inhibitor) subunit 3D	Nofu_GRZ_cDNA_3_0074697	ENSDARG00000076248
paralog family 610	PPP1R3DA	protein phosphatase 1, regulatory (inhibitor) subunit 3D	Nofu_GRZ_cDNA_3_0033709	ENSTNIG00000000771
paralog family 611	ANO8 (2 OF 2)	anoctamin 8	Nofu_GRZ_cDNA_3_0175665	ENSDARG00000076265
paralog family 611	ANO8 (1 OF 2)	anoctamin 8	Nofu_GRZ_cDNA_3_0176276	ENSGACG00000007802
paralog family 612	C5H9ORF172 (1 OF 2)	chromosome 9 open reading frame 172	Nofu_GRZ_cDNA_3_0162398	ENSDARG00000076268
paralog family 612	C8H9ORF172 (2 OF 2)	chromosome 9 open reading frame 172	Nofu_GRZ_cDNA_3_0002866	ENSDARG00000076873
paralog family 613	TENC1A	tensin like C1 domain containing phosphatase a	Nofu_GRZ_cDNA_3_0000050	ENSDARG00000076292
paralog family 613	TENC1 (2 OF 2)	tensin like C1 domain containing phosphatase (tensin 2)	Nofu_GRZ_cDNA_3_0001704	ENSGACG00000007995
paralog family 614	EMILIN3 (1 OF 2)	elastin microfibril interfacer 3	Nofu_GRZ_cDNA_3_0160527	ENSDARG00000076299
paralog family 614	EMILIN3	elastin microfibril interfacer 3	Nofu_GRZ_cDNA_3_0012878	ENSTNIG00000012493
paralog family 615	SORCS1	sortilin-related VPS10 domain containing receptor 1	Nofu_GRZ_cDNA_3_0178446	ENSDARG00000076333
paralog family 615	SORCS1 (3 OF 3)	sortilin-related VPS10 domain containing receptor 1	Nofu_GRZ_cDNA_3_0022234	ENSGACG00000009419
paralog family 616	CR450714	Uncharacterized protein	Nofu_GRZ_cDNA_3_0195383	ENSDARG00000076381
paralog family 616	SI:DKEY-178E17	si:dkey-178e17.1	Nofu_GRZ_cDNA_3_0050961	ENSDARG00000080000
paralog family 617	MCTP1 (1 OF 2)	multiple C2 domains, transmembrane 1	Nofu_GRZ_cDNA_3_0004970	ENSDARG00000076404
paralog family 617	MCTP1B	multiple C2 domains, transmembrane 1	Nofu_GRZ_cDNA_3_0185095	ENSORLG00000001062
paralog family 618	SI:DKEYP-117B11	si:dkeyp-117b11.2	Nofu_GRZ_cDNA_3_0004997	ENSDARG00000076419
paralog family 618	SI:CH211-10D23	si:ch211-10d23.5	Nofu_GRZ_cDNA_3_0203133	ENSDARG00000095510
paralog family 619	EP300A	E1A binding protein p300 a	Nofu_GRZ_cDNA_3_0175552	ENSDARG00000076430
paralog family 619	EP300B	E1A binding protein p300	Nofu_GRZ_cDNA_3_0025539	ENSORLG00000013972
paralog family 620	SI:RP71-56I13	si:rp71-56i13.1	Nofu_GRZ_cDNA_3_0121050	ENSDARG00000076438
paralog family 620	CR626889	Uncharacterized protein	Nofu_GRZ_cDNA_3_0178853	ENSDARG00000086272
paralog family 620	SI:CH211-103F14	si:ch211-103f14.3	Nofu_GRZ_cDNA_3_0093992	ENSDARG00000088315
paralog family 621	BAI1 (1 OF 3)	brain-specific angiogenesis inhibitor 1	Nofu_GRZ_cDNA_3_0029184	ENSDARG00000076460
paralog family 621	BAI1 (3 OF 3)	brain-specific angiogenesis inhibitor 1	Nofu_GRZ_cDNA_3_0001821	ENSDARG00000078529
paralog family 621	BAI1 (2 OF 3)	brain-specific angiogenesis inhibitor 1	Nofu_GRZ_cDNA_3_0005984	ENSORLG00000003761
paralog family 622	USP53B	ubiquitin specific peptidase 53b	Nofu_GRZ_cDNA_3_0175070	ENSDARG00000076499
paralog family 622	USP53 (1 OF 2)	ubiquitin specific peptidase 53	Nofu_GRZ_cDNA_3_0002910	ENSGACG00000019533
paralog family 623	GRM8 (2 OF 2)	glutamate receptor, metabotropic 8	Nofu_GRZ_cDNA_3_0176299	ENSDARG00000076508
paralog family 623	GRM8 (1 OF 2)	glutamate receptor, metabotropic 8	Nofu_GRZ_cDNA_3_0178602	ENSDARG00000077654
paralog family 624	ABHD8 (2 OF 2)	abhydrolase domain containing 8	Nofu_GRZ_cDNA_3_0038529	ENSDARG00000076620
paralog family 624	ABHD8 (1 OF 2)	abhydrolase domain containing 8	Nofu_GRZ_cDNA_3_0160731	ENSORLG00000008706
paralog family 625	KCNV2 (1 OF 2)	potassium channel, subfamily V, member 2	Nofu_GRZ_cDNA_3_0187318	ENSDARG00000076644
paralog family 625	KCNV2 (2 OF 2)	potassium channel, subfamily V, member 2	Nofu_GRZ_cDNA_3_0208604	ENSGACG00000012807
paralog family 626	MYO9AL1	myosin IXa-like 1	Nofu_GRZ_cDNA_3_0175639	ENSDARG00000076729
paralog family 626	MYO9A (2 OF 2)	myosin IXA	Nofu_GRZ_cDNA_3_0033183	ENSORLG00000001682
paralog family 627	EPHB1	EPH receptor B1	Nofu_GRZ_cDNA_3_0179290	ENSDARG00000076757
paralog family 627	EPHB1 (2 OF 2)	EPH receptor B1	Nofu_GRZ_cDNA_3_0007156	ENSORLG00000011003
paralog family 628	STARD13 (1 OF 2)	StAR-related lipid transfer (START) domain containing 13	Nofu_GRZ_cDNA_3_0003632	ENSDARG00000076868
paralog family 628	STARD13 (2 OF 2)	StAR-related lipid transfer (START) domain containing 13	Nofu_GRZ_cDNA_3_0000381	ENSGACG00000020555
paralog family 629	MAGI3 (1 OF 2)	membrane associated guanylate kinase, WW and PDZ domain containing 3	Nofu_GRZ_cDNA_3_0177278	ENSDARG00000076916
paralog family 629	MAGI3 (2 OF 2)	membrane associated guanylate kinase, WW and PDZ domain containing 3	Nofu_GRZ_cDNA_3_0003604	ENSGACG00000004771
paralog family 630	SMARCA4	SWI/SNF related, matrix associated, actin dependent regulator of chromatin, subfamily a, member 4	Nofu_GRZ_cDNA_3_0001632	ENSDARG00000077226
paralog family 630	SMARCA4 (1 OF 2)	SWI/SNF related, matrix associated, actin dependent regulator of chromatin, subfamily a, member 4	Nofu_GRZ_cDNA_3_0181858	ENSGACG00000016033
paralog family 631	RFX7 (1 OF 2)	regulatory factor X, 7	Nofu_GRZ_cDNA_3_0159486	ENSDARG00000077237
paralog family 631	RFX7 (2 OF 2)	regulatory factor X, 7	Nofu_GRZ_cDNA_3_0207709	ENSGACG00000006090
paralog family 632	GAS1A	growth arrest-specific 1a	Nofu_GRZ_cDNA_3_0002095	ENSDARG00000077298
paralog family 632	GAS1 (3 OF 3)	growth arrest-specific 1	Nofu_GRZ_cDNA_3_0159192	ENSORLG00000014341
paralog family 632	GAS1B	growth arrest-specific 1	Nofu_GRZ_cDNA_3_0039226	ENSTNIG00000013447
paralog family 633	NLGN2A	neuroligin 2a	Nofu_GRZ_cDNA_3_0001935	ENSDARG00000077329
paralog family 633	NLGN2B	neuroligin 2b	Nofu_GRZ_cDNA_3_0176056	ENSDARG00000079251
paralog family 634	B4GALNT1 (1 OF 2)	beta-1,4-N-acetyl-galactosaminyl transferase 1	Nofu_GRZ_cDNA_3_0004804	ENSDARG00000077352
paralog family 634	B4GALNT1A	beta-1,4-N-acetyl-galactosaminyl transferase 1	Nofu_GRZ_cDNA_3_0178204	ENSGACG00000008972
paralog family 635	REREA	arginine-glutamic acid dipeptide (RE) repeats a	Nofu_GRZ_cDNA_3_0193175	ENSDARG00000077353
paralog family 635	REREB	arginine-glutamic acid dipeptide (RE) repeats	Nofu_GRZ_cDNA_3_0160074	ENSGACG00000001510
paralog family 636	BPTF	bromodomain PHD finger transcription factor	Nofu_GRZ_cDNA_3_0159217	ENSDARG00000077361
paralog family 636	BPTF (1 OF 2)	bromodomain PHD finger transcription factor	Nofu_GRZ_cDNA_3_0178508	ENSGACG00000018507
paralog family 637	BRSK1 (2 OF 2)	BR serine/threonine kinase 1	Nofu_GRZ_cDNA_3_0037304	ENSDARG00000077545
paralog family 637	BRSK1 (1 OF 2)	BR serine/threonine kinase 1	Nofu_GRZ_cDNA_3_0000431	ENSTNIG00000015189
paralog family 638	GRIN2C (2 OF 2)	glutamate receptor, ionotropic, N-methyl D-aspartate 2C	Nofu_GRZ_cDNA_3_0175497	ENSDARG00000077560
paralog family 638	GRIN2CA	glutamate receptor, ionotropic, N-methyl D-aspartate 2Ca	Nofu_GRZ_cDNA_3_0001200	ENSDARG00000078149
paralog family 639	CLIC5 (2 OF 3)	chloride intracellular channel 5	Nofu_GRZ_cDNA_3_0017094	ENSDARG00000077625
paralog family 639	CLIC5 (3 OF 3)	chloride intracellular channel 5	Nofu_GRZ_cDNA_3_0160823	ENSGACG00000014937
paralog family 640	IQSEC2	IQ motif and Sec7 domain 2	Nofu_GRZ_cDNA_3_0178909	ENSDARG00000077709
paralog family 640	IQSEC2 (1 OF 2)	IQ motif and Sec7 domain 2	Nofu_GRZ_cDNA_3_0000052	ENSORLG00000018604
paralog family 641	USP54 (2 OF 2)	ubiquitin specific peptidase 54	Nofu_GRZ_cDNA_3_0002827	ENSDARG00000077749
paralog family 641	USP54A	ubiquitin specific peptidase 54	Nofu_GRZ_cDNA_3_0175529	ENSGACG00000010981
paralog family 642	CSMD3 (1 OF 4)	CUB and Sushi multiple domains 3	Nofu_GRZ_cDNA_3_0001403	ENSGACG00000003938
paralog family 642	CSMD3 (4 OF 4)	CUB and Sushi multiple domains 3	Nofu_GRZ_cDNA_3_0000036	ENSGACG00000006307
paralog family 643	HEPACAM (2 OF 2)	hepatic and glial cell adhesion molecule	Nofu_GRZ_cDNA_3_0179721	ENSDARG00000077945
paralog family 643	HEPACAM	hepatic and glial cell adhesion molecule	Nofu_GRZ_cDNA_3_0194315	ENSORLG00000007545
paralog family 644	CDH24 (1 OF 2)	cadherin 24, type 2	Nofu_GRZ_cDNA_3_0000966	ENSDARG00000077996
paralog family 644	CDH24 (2 OF 2)	cadherin 24, type 2	Nofu_GRZ_cDNA_3_0160240	ENSTNIG00000006994
paralog family 645	DTX4 (2 OF 2)	deltex homolog 4 (Drosophila)	Nofu_GRZ_cDNA_3_0177547	ENSDARG00000078016
paralog family 645	DTX4 (1 OF 2)	deltex homolog 4 (Drosophila)	Nofu_GRZ_cDNA_3_0006666	ENSGACG00000016328
paralog family 646	KALRN (1 OF 2)	kalirin, RhoGEF kinase	Nofu_GRZ_cDNA_3_0159563	ENSDARG00000078117
paralog family 646	KALRN (2 OF 2)	kalirin, RhoGEF kinase	Nofu_GRZ_cDNA_3_0177041	ENSGACG00000010486
paralog family 647	SLITRK3 (1 OF 2)	SLIT and NTRK-like family, member 3	Nofu_GRZ_cDNA_3_0002518	ENSDARG00000078123
paralog family 647	SLITRK3 (2 OF 2)	SLIT and NTRK-like family, member 3	Nofu_GRZ_cDNA_3_0003223	ENSGACG00000009924
paralog family 648	WDR47	WD repeat domain 47	Nofu_GRZ_cDNA_3_0000265	ENSDARG00000078136
paralog family 648	WDR47 (2 OF 2)	WD repeat domain 47	Nofu_GRZ_cDNA_3_0177866	ENSORLG00000006856
paralog family 649	BX537305	Uncharacterized protein	Nofu_GRZ_cDNA_3_0159485	ENSDARG00000078141
paralog family 649	ELFN1	pep:novel group:BROADS1:groupIX:4324010:4328331:1 gene:ENSGACG00000016502 transcript:ENSGACT00000021831	Nofu_GRZ_cDNA_3_0001211	ENSGACG00000016502
paralog family 650	SI:CH211-218G4	si:ch211-218g4.2	Nofu_GRZ_cDNA_3_0178657	ENSDARG00000078145
paralog family 650	ARHGAP39	Rho GTPase activating protein 39	Nofu_GRZ_cDNA_3_0005433	ENSORLG00000013769
paralog family 651	MAP7 (2 OF 2)	microtubule-associated protein 7	Nofu_GRZ_cDNA_3_0003622	ENSDARG00000078241
paralog family 651	MAP7 (1 OF 2)	microtubule-associated protein 7	Nofu_GRZ_cDNA_3_0002776	ENSORLG00000016611
paralog family 652	GGT5 (1 OF 2)	gamma-glutamyltransferase 5	Nofu_GRZ_cDNA_3_0012949	ENSDARG00000078258
paralog family 652	GGT5	gamma-glutamyltransferase 5	Nofu_GRZ_cDNA_3_0177098	ENSGACG00000012577
paralog family 653	LIPE (1 OF 2)	lipase, hormone-sensitive	Nofu_GRZ_cDNA_3_0176291	ENSDARG00000078373
paralog family 653	LIPE (2 OF 2)	lipase, hormone-sensitive	Nofu_GRZ_cDNA_3_0162094	ENSORLG00000009156
paralog family 654	PARP6 (1 OF 4)	poly (ADP-ribose) polymerase family, member 6	Nofu_GRZ_cDNA_3_0012077	ENSDARG00000078528
paralog family 654	PARP6 (1 OF 2)	poly (ADP-ribose) polymerase family, member 6	Nofu_GRZ_cDNA_3_0005762	ENSGACG00000016620
paralog family 654	PARP6B	poly (ADP-ribose) polymerase family, member 6	Nofu_GRZ_cDNA_3_0179621	ENSORLG00000004924
paralog family 655	INPP5JA	inositol polyphosphate-5-phosphatase Ja	Nofu_GRZ_cDNA_3_0175417	ENSDARG00000078542
paralog family 655	INPP5JB	inositol polyphosphate-5-phosphatase Jb	Nofu_GRZ_cDNA_3_0179259	ENSDARG00000093359
paralog family 656	SI:CH1073-184J22	si:ch1073-184j22.2	Nofu_GRZ_cDNA_3_0151475	ENSDARG00000078598
paralog family 656	CABZ01071036	Uncharacterized protein	Nofu_GRZ_cDNA_3_0038358	ENSDARG00000088800
paralog family 657	EFHA2 (1 OF 2)	EF-hand domain family, member A2	Nofu_GRZ_cDNA_3_0023039	ENSDARG00000078599
paralog family 657	EFHA2 (2 OF 2)	EF-hand domain family, member A2	Nofu_GRZ_cDNA_3_0061964	ENSGACG00000018610
paralog family 658	PNP5A	purine nucleoside phosphorylase 5a	Nofu_GRZ_cDNA_3_0010058	ENSDARG00000078619
paralog family 658	PNP5B	purine nucleoside phosphorylase	Nofu_GRZ_cDNA_3_0065158	ENSORLG00000002737
paralog family 659	ZFYVE1	zinc finger, FYVE domain containing 1	Nofu_GRZ_cDNA_3_0160614	ENSDARG00000078652
paralog family 659	ZFYVE1 (2 OF 2)	zinc finger, FYVE domain containing 1	Nofu_GRZ_cDNA_3_0002512	ENSGACG00000005932
paralog family 660	DENND3A	DENN/MADD domain containing 3a	Nofu_GRZ_cDNA_3_0160364	ENSDARG00000078797
paralog family 660	DENND3B	DENN/MADD domain containing 3	Nofu_GRZ_cDNA_3_0059287	ENSORLG00000008599
paralog family 661	SI:DKEY-220O5	si:dkey-220o5.1	Nofu_GRZ_cDNA_3_0194158	ENSDARG00000078815
paralog family 661	GRK5	pep:novel chromosome:TETRAODON8:4:3321848:3325932:-1 gene:ENSTNIG00000013589 transcript:ENSTNIT00000016802	Nofu_GRZ_cDNA_3_0178590	ENSTNIG00000013589
paralog family 662	CRYGM2F	pep:novel chromosome:MEDAKA1:6:372751:374265:-1 gene:ENSORLG00000000271 transcript:ENSORLT00000000332	Nofu_GRZ_cDNA_3_0038433	ENSORLG00000000271
paralog family 662	SI:DKEY-57A22	si:dkey-57a22.15	Nofu_GRZ_cDNA_3_0199531	ENSDARG00000093318
paralog family 663	ALPK3 (1 OF 2)	alpha-kinase 3	Nofu_GRZ_cDNA_3_0184118	ENSDARG00000078989
paralog family 663	ALPK3 (2 OF 2)	alpha-kinase 3	Nofu_GRZ_cDNA_3_0001469	ENSGACG00000016438
paralog family 664	NOG3	noggin 3	Nofu_GRZ_cDNA_3_0203304	ENSDARG00000079003
paralog family 664	NOG1	noggin	Nofu_GRZ_cDNA_3_0178028	ENSGACG00000014414
paralog family 665	ABCA1B	ATP-binding cassette, sub-family A (ABC1), member 1B	Nofu_GRZ_cDNA_3_0159146	ENSDARG00000079009
paralog family 665	ABCA1A	ATP-binding cassette, sub-family A (ABC1), member 1	Nofu_GRZ_cDNA_3_0192518	ENSGACG00000018583
paralog family 666	HBAA1	hemoglobin alpha adult-1	Nofu_GRZ_cDNA_3_0048406	ENSDARG00000079078
paralog family 666	HBAE1	Hemoglobin embryonic subunit alpha	Nofu_GRZ_cDNA_3_0083569	ENSORLG00000005210
paralog family 667	TANC2	tetratricopeptide repeat, ankyrin repeat and coiled-coil containing 2	Nofu_GRZ_cDNA_3_0159973	ENSDARG00000079097
paralog family 667	TANC2 (1 OF 2)	tetratricopeptide repeat, ankyrin repeat and coiled-coil containing 2	Nofu_GRZ_cDNA_3_0000134	ENSGACG00000003442
paralog family 668	ANKRD43 (1 OF 2)	ankyrin repeat domain 43	Nofu_GRZ_cDNA_3_0017091	ENSDARG00000079125
paralog family 668	ANKRD43 (2 OF 2)	ankyrin repeat domain 43	Nofu_GRZ_cDNA_3_0018006	ENSTNIG00000018199
paralog family 669	CU694253	Uncharacterized protein	Nofu_GRZ_cDNA_3_0191910	ENSDARG00000079129
paralog family 669	OPN4X1	pep:novel group:BROADS1:groupXIII:7518802:7523668:1 gene:ENSGACG00000007757 transcript:ENSGACT00000010310	Nofu_GRZ_cDNA_3_0004588	ENSGACG00000007757
paralog family 670	TESK1 (2 OF 2)	testis-specific kinase 1	Nofu_GRZ_cDNA_3_0153431	ENSDARG00000079281
paralog family 670	TESK1 (1 OF 2)	testis-specific kinase 1	Nofu_GRZ_cDNA_3_0193343	ENSORLG00000007663
paralog family 671	AND2	actinodin2	Nofu_GRZ_cDNA_3_0178851	ENSDARG00000079302
paralog family 671	AND1	pep:novel group:BROADS1:groupXXI:11198042:11199747:1 gene:ENSGACG00000005377 transcript:ENSGACT00000007127	Nofu_GRZ_cDNA_3_0013944	ENSGACG00000005377
paralog family 672	PHLDB1 (1 OF 2)	pleckstrin homology-like domain, family B, member 1	Nofu_GRZ_cDNA_3_0005846	ENSDARG00000079378
paralog family 672	PHLDB1 (2 OF 2)	pleckstrin homology-like domain, family B, member 1	Nofu_GRZ_cDNA_3_0007234	ENSGACG00000020415
paralog family 673	PPP2R2BB	protein phosphatase 2, regulatory subunit B, beta b	Nofu_GRZ_cDNA_3_0058037	ENSDARG00000079583
paralog family 673	PPP2R2BA	pep:novel group:BROADS1:groupIV:14005470:14021244:1 gene:ENSGACG00000018440 transcript:ENSGACT00000024429	Nofu_GRZ_cDNA_3_0207570	ENSGACG00000018440
paralog family 674	SALL3	sal-like 3 (Drosophila)	Nofu_GRZ_cDNA_3_0159343	ENSDARG00000079613
paralog family 674	SALL3 (2 OF 2)	sal-like 3 (Drosophila)	Nofu_GRZ_cDNA_3_0177636	ENSGACG00000002533
paralog family 675	FAM177A1	family with sequence similarity 177, member A1	Nofu_GRZ_cDNA_3_0017369	ENSDARG00000079636
paralog family 675	FAM177A1 (1 OF 2)	family with sequence similarity 177, member A1	Nofu_GRZ_cDNA_3_0199166	ENSTNIG00000009710
paralog family 676	ASB13	ankyrin repeat and SOCS box-containing 13	Nofu_GRZ_cDNA_3_0022099	ENSDARG00000079698
paralog family 676	ASB13 (1 OF 3)	ankyrin repeat and SOCS box containing 13	Nofu_GRZ_cDNA_3_0196246	ENSORLG00000003855
paralog family 676	ASB13 (2 OF 2)	ankyrin repeat and SOCS box containing 13	Nofu_GRZ_cDNA_3_0005203	ENSORLG00000012022
paralog family 677	KIF13BA	kinesin family member 13Ba	Nofu_GRZ_cDNA_3_0175702	ENSDARG00000079731
paralog family 677	KIF13B (2 OF 2)	kinesin family member 13B	Nofu_GRZ_cDNA_3_0001549	ENSTNIG00000019168
paralog family 678	EFNA2 (2 OF 2)	ephrin-A2	Nofu_GRZ_cDNA_3_0176536	ENSDARG00000079740
paralog family 678	EFNA2	ephrin-A2	Nofu_GRZ_cDNA_3_0003894	ENSTNIG00000019259
paralog family 679	KCNMA1A	potassium large conductance calcium-activated channel, subfamily M, alpha member 1a	Nofu_GRZ_cDNA_3_0006048	ENSDARG00000079840
paralog family 679	KCNMA1 (1 OF 2)	potassium large conductance calcium-activated channel, subfamily M, alpha member 1	Nofu_GRZ_cDNA_3_0014069	ENSGACG00000002248
paralog family 680	CU611036	Uncharacterized protein	Nofu_GRZ_cDNA_3_0071084	ENSDARG00000079888
paralog family 680	SLC2A11	solute carrier family 2 (facilitated glucose transporter), member 11	Nofu_GRZ_cDNA_3_0051715	ENSORLG00000019991
paralog family 681	PHLDB2 (2 OF 2)	pleckstrin homology-like domain, family B, member 2	Nofu_GRZ_cDNA_3_0160100	ENSDARG00000079889
paralog family 681	PHLDB2 (1 OF 2)	pleckstrin homology-like domain, family B, member 2	Nofu_GRZ_cDNA_3_0006977	ENSORLG00000006747
paralog family 682	TSPAN5	tetraspanin 5	Nofu_GRZ_cDNA_3_0005445	ENSDARG00000086033
paralog family 682	TSPAN5 (1 OF 2)	tetraspanin 5	Nofu_GRZ_cDNA_3_0019652	ENSTNIG00000010574
paralog family 683	CU928208	Uncharacterized protein	Nofu_GRZ_cDNA_3_0182578	ENSDARG00000086169
paralog family 683	AL954372	Uncharacterized protein	Nofu_GRZ_cDNA_3_0019733	ENSDARG00000087176
paralog family 684	AL935181	Uncharacterized protein	Nofu_GRZ_cDNA_3_0207901	ENSDARG00000086261
paralog family 684	SI:DKEY-102M7	si:dkey-102m7.1	Nofu_GRZ_cDNA_3_0058346	ENSDARG00000090527
paralog family 685	CALD1	caldesmon 1	Nofu_GRZ_cDNA_3_0193360	ENSDARG00000086391
paralog family 685	CALD1 (1 OF 2)	caldesmon 1	Nofu_GRZ_cDNA_3_0195597	ENSORLG00000010644
paralog family 686	MAST3 (1 OF 2)	microtubule associated serine/threonine kinase 3	Nofu_GRZ_cDNA_3_0178591	ENSDARG00000086505
paralog family 686	MAST3 (2 OF 2)	microtubule associated serine/threonine kinase 3	Nofu_GRZ_cDNA_3_0003627	ENSTNIG00000011069
paralog family 687	LRRC16B	leucine rich repeat containing 16B	Nofu_GRZ_cDNA_3_0175640	ENSDARG00000086990
paralog family 687	LRRC16B (1 OF 2)	leucine rich repeat containing 16B	Nofu_GRZ_cDNA_3_0176218	ENSORLG00000002020
paralog family 688	RAMP2 (1 OF 2)	receptor (G protein-coupled) activity modifying protein 2	Nofu_GRZ_cDNA_3_0162245	ENSDARG00000087020
paralog family 688	RAMP2	receptor (G protein-coupled) activity modifying protein 2	Nofu_GRZ_cDNA_3_0018065	ENSORLG00000004263
paralog family 689	SI:DKEYP-3F10	si:dkeyp-3f10.17	Nofu_GRZ_cDNA_3_0077106	ENSDARG00000087254
paralog family 689	OR137-9	pep:novel scaffold:BROADS1:scaffold_89:217238:218346:-1 gene:ENSGACG00000000020 transcript:ENSGACT00000000028	Nofu_GRZ_cDNA_3_0092735	ENSGACG00000000020
paralog family 689	OR131-2	pep:novel chromosome:MEDAKA1:13:9134034:9135673:1 gene:ENSORLG00000004234 transcript:ENSORLT00000005302	Nofu_GRZ_cDNA_3_0078897	ENSORLG00000004234
paralog family 689	Q2PR64_TETNG	Odorant receptor	Nofu_GRZ_cDNA_3_0093723	ENSTNIG00000001281
paralog family 690	ZGC:63568	zgc:63568	Nofu_GRZ_cDNA_3_0065867	ENSDARG00000087262
paralog family 690	ADH8	alcohol dehydrogenase Class VI	Nofu_GRZ_cDNA_3_0038451	ENSORLG00000017646
paralog family 690	ADH8B	pep:novel chromosome:TETRAODON8:10:2555595:2558651:-1 gene:ENSTNIG00000005640 transcript:ENSTNIT00000008511	Nofu_GRZ_cDNA_3_0015982	ENSTNIG00000005640
paralog family 691	MAZ (2 OF 2)	MYC-associated zinc finger protein (purine-binding transcription factor)	Nofu_GRZ_cDNA_3_0013246	ENSDARG00000087330
paralog family 691	MAZ (1 OF 2)	MYC-associated zinc finger protein (purine-binding transcription factor)	Nofu_GRZ_cDNA_3_0180875	ENSGACG00000007577
paralog family 692	SERBP1 (3 OF 3)	SERPINE1 mRNA binding protein 1	Nofu_GRZ_cDNA_3_0181841	ENSDARG00000087421
paralog family 692	SERBP1	SERPINE1 mRNA binding protein 1	Nofu_GRZ_cDNA_3_0051443	ENSORLG00000015043
paralog family 693	CABZ01032951	pep:known scaffold:Zv9:Zv9_NA436:6118:19636:1 gene:ENSDARG00000087520 transcript:ENSDART00000124007	Nofu_GRZ_cDNA_3_0153327	ENSDARG00000087520
paralog family 693	SLC47A2	pep:novel group:BROADS1:groupIX:12487665:12496855:-1 gene:ENSGACG00000018491 transcript:ENSGACT00000024499	Nofu_GRZ_cDNA_3_0182038	ENSGACG00000018491
paralog family 693	SLC47A1	pep:novel group:BROADS1:groupVII:21446434:21456144:-1 gene:ENSGACG00000020614 transcript:ENSGACT00000027318	Nofu_GRZ_cDNA_3_0009947	ENSGACG00000020614
paralog family 694	GPR112 (2 OF 2)	G protein-coupled receptor 112	Nofu_GRZ_cDNA_3_0175895	ENSDARG00000087813
paralog family 694	GPR112	G protein-coupled receptor 112	Nofu_GRZ_cDNA_3_0047289	ENSORLG00000001727
paralog family 695	C25H1ORF51 (2 OF 2)	chromosome 1 open reading frame 51	Nofu_GRZ_cDNA_3_0013680	ENSDARG00000088171
paralog family 695	C19H1ORF51 (1 OF 2)	chromosome 1 open reading frame 51	Nofu_GRZ_cDNA_3_0161008	ENSGACG00000003287
paralog family 695	C1ORF51 (1 OF 2)	chromosome 1 open reading frame 51	Nofu_GRZ_cDNA_3_0208331	ENSORLG00000010295
paralog family 696	SHISA8 (1 OF 2)	shisa homolog 8 (Xenopus laevis)	Nofu_GRZ_cDNA_3_0005027	ENSDARG00000088204
paralog family 696	SHISA8 (2 OF 2)	shisa homolog 8 (Xenopus laevis)	Nofu_GRZ_cDNA_3_0067682	ENSORLG00000013264
paralog family 697	RAB11FIP5 (1 OF 2)	RAB11 family interacting protein 5 (class I)	Nofu_GRZ_cDNA_3_0000633	ENSDARG00000088248
paralog family 697	RAB11FIP5	RAB11 family interacting protein 5 (class I)	Nofu_GRZ_cDNA_3_0009195	ENSTNIG00000010548
paralog family 698	TCAP (2 OF 2)	titin-cap (telethonin)	Nofu_GRZ_cDNA_3_0050506	ENSDARG00000088319
paralog family 698	TCAP	titin-cap (telethonin)	Nofu_GRZ_cDNA_3_0045931	ENSTNIG00000001747
paralog family 699	SI:DKEY-4C2	si:dkey-4c2.6	Nofu_GRZ_cDNA_3_0165699	ENSDARG00000088539
paralog family 699	SI:DKEY-165A24	pep:novel chromosome:TETRAODON8:Un_random:109071:109976:-1 gene:ENSTNIG00000001046 transcript:ENSTNIT00000000721	Nofu_GRZ_cDNA_3_0072981	ENSTNIG00000001046
paralog family 700	C19H1ORF172 (2 OF 2)	chromosome 1 open reading frame 172	Nofu_GRZ_cDNA_3_0162123	ENSDARG00000088588
paralog family 700	C16H1ORF172 (1 OF 2)	chromosome 1 open reading frame 172	Nofu_GRZ_cDNA_3_0029795	ENSTNIG00000009654
paralog family 701	MAST1 (2 OF 2)	microtubule associated serine/threonine kinase 1	Nofu_GRZ_cDNA_3_0176380	ENSDARG00000088789
paralog family 701	MAST1 (1 OF 2)	microtubule associated serine/threonine kinase 1	Nofu_GRZ_cDNA_3_0005653	ENSTNIG00000004534
paralog family 702	PPP1R3A (1 OF 2)	protein phosphatase 1, regulatory (inhibitor) subunit 3A	Nofu_GRZ_cDNA_3_0192610	ENSDARG00000088813
paralog family 702	PPP1R3A (2 OF 2)	protein phosphatase 1, regulatory (inhibitor) subunit 3A	Nofu_GRZ_cDNA_3_0193604	ENSORLG00000010500
paralog family 703	CIT (1 OF 2)	citron (rho-interacting, serine/threonine kinase 21)	Nofu_GRZ_cDNA_3_0174972	ENSDARG00000088825
paralog family 703	CIT (2 OF 2)	citron (rho-interacting, serine/threonine kinase 21)	Nofu_GRZ_cDNA_3_0003401	ENSDARG00000089856
paralog family 704	GPR64 (2 OF 2)	G protein-coupled receptor 64	Nofu_GRZ_cDNA_3_0162538	ENSDARG00000088937
paralog family 704	GPR64 (1 OF 2)	G protein-coupled receptor 64	Nofu_GRZ_cDNA_3_0178543	ENSTNIG00000013621
paralog family 705	IL17RD (2 OF 2)	interleukin 17 receptor D	Nofu_GRZ_cDNA_3_0181867	ENSDARG00000089004
paralog family 705	IL17RD	interleukin 17 receptor D	Nofu_GRZ_cDNA_3_0210583	ENSORLG00000017397
paralog family 706	LACTBL1 (2 OF 2)	lactamase, beta-like 1	Nofu_GRZ_cDNA_3_0105624	ENSDARG00000089063
paralog family 706	LACTBL1 (1 OF 2)	lactamase, beta-like 1	Nofu_GRZ_cDNA_3_0175284	ENSORLG00000017083
paralog family 707	SI:DKEY-83F18	si:dkey-83f18.5	Nofu_GRZ_cDNA_3_0139263	ENSDARG00000089067
paralog family 707	CR381673	Uncharacterized protein	Nofu_GRZ_cDNA_3_0058980	ENSDARG00000090092
paralog family 707	SI:DKEY-11O15	si:dkey-11o15.8	Nofu_GRZ_cDNA_3_0165724	ENSDARG00000092303
paralog family 708	COL23A1 (2 OF 3)	collagen, type XXIII, alpha 1	Nofu_GRZ_cDNA_3_0064858	ENSDARG00000089078
paralog family 708	COL23A1	collagen, type XXIII, alpha 1	Nofu_GRZ_cDNA_3_0003858	ENSTNIG00000010509
paralog family 709	CU041398	Uncharacterized protein	Nofu_GRZ_cDNA_3_0163827	ENSDARG00000089082
paralog family 709	BX927253	pep:novel chromosome:TETRAODON8:Un_random:30815847:30831055:-1 gene:ENSTNIG00000000350 transcript:ENSTNIT00000003209	Nofu_GRZ_cDNA_3_0207544	ENSTNIG00000000350
paralog family 710	BA1	ba1 globin	Nofu_GRZ_cDNA_3_0066340	ENSDARG00000089087
paralog family 710	HBBE2	Adult beta-type globinBeta-type globin	Nofu_GRZ_cDNA_3_0069817	ENSORLG00000003020
paralog family 710	Q8AYQ6_ORYLA	Beta-type globin	Nofu_GRZ_cDNA_3_0081352	ENSORLG00000005230
paralog family 711	MMD2 (1 OF 2)	monocyte to macrophage differentiation-associated 2	Nofu_GRZ_cDNA_3_0180113	ENSDARG00000089090
paralog family 711	MMD2	monocyte to macrophage differentiation-associated 2	Nofu_GRZ_cDNA_3_0008000	ENSGACG00000007947
paralog family 712	BX927064	retinol dehydrogenase 12-like	Nofu_GRZ_cDNA_3_0057677	ENSDARG00000089205
paralog family 712	RDH12L	pep:known chromosome:MEDAKA1:20:21586535:21591120:1 gene:ENSORLG00000012778 transcript:ENSORLT00000016002	Nofu_GRZ_cDNA_3_0030315	ENSORLG00000012778
paralog family 713	SI:DKEY-114C15	si:dkey-114c15.7	Nofu_GRZ_cDNA_3_0032732	ENSDARG00000089271
paralog family 713	KIAA2022	KIAA2022	Nofu_GRZ_cDNA_3_0159117	ENSGACG00000018242
paralog family 714	LPHN1 (1 OF 2)	latrophilin 1	Nofu_GRZ_cDNA_3_0175253	ENSDARG00000089292
paralog family 714	LPHN1 (2 OF 2)	latrophilin 1	Nofu_GRZ_cDNA_3_0001420	ENSGACG00000018787
paralog family 715	CIZ1	CDKN1A interacting zinc finger protein 1	Nofu_GRZ_cDNA_3_0177611	ENSDARG00000089461
paralog family 715	CIZ1 (2 OF 2)	CDKN1A interacting zinc finger protein 1	Nofu_GRZ_cDNA_3_0159814	ENSORLG00000007023
paralog family 716	CU693369	Uncharacterized protein	Nofu_GRZ_cDNA_3_0209981	ENSDARG00000089534
paralog family 716	CCL25B	pep:novel chromosome:TETRAODON8:1:15288914:15290646:-1 gene:ENSTNIG00000015479 transcript:ENSTNIT00000018776	Nofu_GRZ_cDNA_3_0052714	ENSTNIG00000015479
paralog family 717	ISM2 (1 OF 2)	isthmin 2 homolog (zebrafish)	Nofu_GRZ_cDNA_3_0208992	ENSDARG00000089691
paralog family 717	ISM2	isthmin 2 homolog (zebrafish)	Nofu_GRZ_cDNA_3_0194151	ENSGACG00000005405
paralog family 718	PCDH18A	protocadherin 18a	Nofu_GRZ_cDNA_3_0002234	ENSDARG00000089805
paralog family 718	PCDH18B	protocadherin 18	Nofu_GRZ_cDNA_3_0159736	ENSGACG00000019611
paralog family 719	SI:CH73-343M12	si:ch73-343m12.1	Nofu_GRZ_cDNA_3_0065629	ENSDARG00000089847
paralog family 719	MUC5AC	mucin 5AC, oligomeric mucus/gel-forming	Nofu_GRZ_cDNA_3_0002626	ENSORLG00000006050
paralog family 720	CU861453	hypothetical protein LOC100000883	Nofu_GRZ_cDNA_3_0011114	ENSDARG00000089889
paralog family 720	RPZ	pep:novel group:BROADS1:groupXX:15894758:15898490:1 gene:ENSGACG00000013209 transcript:ENSGACT00000017496	Nofu_GRZ_cDNA_3_0177340	ENSGACG00000013209
paralog family 720	RPZ4	pep:novel group:BROADS1:groupXX:15964599:15965774:1 gene:ENSGACG00000013217 transcript:ENSGACT00000017508	Nofu_GRZ_cDNA_3_0020585	ENSGACG00000013217
paralog family 720	RPZ5	pep:novel chromosome:TETRAODON8:Un_random:29142438:29145295:1 gene:ENSTNIG00000000513 transcript:ENSTNIT00000003623	Nofu_GRZ_cDNA_3_0161141	ENSTNIG00000000513
paralog family 721	NPY2R (1 OF 3)	neuropeptide Y receptor Y2	Nofu_GRZ_cDNA_3_0037032	ENSORLG00000002440
paralog family 721	NPY2R (3 OF 3)	neuropeptide Y receptor Y2	Nofu_GRZ_cDNA_3_0175280	ENSDARG00000094763
paralog family 722	HCN2 (1 OF 2)	hyperpolarization activated cyclic nucleotide-gated potassium channel 2	Nofu_GRZ_cDNA_3_0176570	ENSDARG00000090115
paralog family 722	HCN2	hyperpolarization activated cyclic nucleotide-gated potassium channel 2	Nofu_GRZ_cDNA_3_0197045	ENSGACG00000012964
paralog family 723	PCDH2AB5	protocadherin 2 alpha b 5	Nofu_GRZ_cDNA_3_0033395	ENSDARG00000090348
paralog family 723	PCDH2AB9	protocadherin 2 alpha b 9	Nofu_GRZ_cDNA_3_0117365	ENSDARG00000090748
paralog family 723	PCDH2AB1	pep:novel chromosome:MEDAKA1:10:11210428:11217067:-1 gene:ENSORLG00000004171 transcript:ENSORLT00000005220	Nofu_GRZ_cDNA_3_0182997	ENSORLG00000004171
paralog family 724	BX664721	Uncharacterized protein	Nofu_GRZ_cDNA_3_0048279	ENSDARG00000090371
paralog family 724	BTR26	pep:novel group:BROADS1:groupXIX:9561903:9563546:1 gene:ENSGACG00000008594 transcript:ENSGACT00000011371	Nofu_GRZ_cDNA_3_0002337	ENSGACG00000008594
paralog family 724	BTR02	pep:novel group:BROADS1:groupXI:8343445:8345191:-1 gene:ENSGACG00000010579 transcript:ENSGACT00000014019	Nofu_GRZ_cDNA_3_0163479	ENSGACG00000010579
paralog family 724	BTR30	pep:novel group:BROADS1:groupXI:15851208:15857226:1 gene:ENSGACG00000014751 transcript:ENSGACT00000019524	Nofu_GRZ_cDNA_3_0162060	ENSGACG00000014751
paralog family 724	BTR12	pep:novel chromosome:TETRAODON8:Un_random:1800650:1804528:1 gene:ENSTNIG00000007420 transcript:ENSTNIT00000010407	Nofu_GRZ_cDNA_3_0163196	ENSTNIG00000007420
paralog family 724	BTR01	pep:novel chromosome:TETRAODON8:18:1867943:1870519:1 gene:ENSTNIG00000014113 transcript:ENSTNIT00000017338	Nofu_GRZ_cDNA_3_0194171	ENSTNIG00000014113
paralog family 725	BX005380	Uncharacterized protein	Nofu_GRZ_cDNA_3_0002433	ENSDARG00000090493
paralog family 725	CR396586	Uncharacterized protein	Nofu_GRZ_cDNA_3_0002545	ENSDARG00000091105
paralog family 726	LRRC52 (1 OF 2)	leucine rich repeat containing 52	Nofu_GRZ_cDNA_3_0032985	ENSDARG00000090698
paralog family 726	LRRC52 (2 OF 2)	leucine rich repeat containing 52	Nofu_GRZ_cDNA_3_0193737	ENSTNIG00000007859
paralog family 727	FRMPD1 (2 OF 6)	FERM and PDZ domain containing 1	Nofu_GRZ_cDNA_3_0176259	ENSTNIG00000014214
paralog family 727	FRMPD1 (1 OF 6)	FERM and PDZ domain containing 1	Nofu_GRZ_cDNA_3_0002560	ENSORLG00000001956
paralog family 728	CREB3L3 (2 OF 2)	cAMP responsive element binding protein 3-like 3	Nofu_GRZ_cDNA_3_0038082	ENSDARG00000090903
paralog family 728	CREB3L3	cAMP responsive element binding protein 3-like 3	Nofu_GRZ_cDNA_3_0016868	ENSORLG00000004610
paralog family 729	KCNN1 (1 OF 2)	potassium intermediate/small conductance calcium-activated channel, subfamily N, member 1	Nofu_GRZ_cDNA_3_0175458	ENSDARG00000091306
paralog family 729	KCNN1	potassium intermediate/small conductance calcium-activated channel, subfamily N, member 1	Nofu_GRZ_cDNA_3_0043144	ENSGACG00000008741
paralog family 730	SI:DKEY-29D8	si:dkey-29d8.3	Nofu_GRZ_cDNA_3_0044511	ENSDARG00000091879
paralog family 730	SI:CH211-161H7	pep:novel chromosome:MEDAKA1:20:16100033:16101633:1 gene:ENSORLG00000009338 transcript:ENSORLT00000011710	Nofu_GRZ_cDNA_3_0047903	ENSORLG00000009338
paralog family 731	SI:CH211-243A20	si:ch211-243a20.3	Nofu_GRZ_cDNA_3_0055647	ENSDARG00000092240
paralog family 731	SI:DKEY-282H22	si:dkey-282h22.5	Nofu_GRZ_cDNA_3_0053106	ENSDARG00000092458
paralog family 732	CNNM4 (1 OF 3)	cyclin M4	Nofu_GRZ_cDNA_3_0096753	ENSDARG00000092541
paralog family 732	CNNM4	cyclin M4	Nofu_GRZ_cDNA_3_0003409	ENSTNIG00000015632
paralog family 733	ADAM17B	a disintegrin and metallopeptidase domain 17b	Nofu_GRZ_cDNA_3_0207910	ENSDARG00000093093
paralog family 733	ADAM17A	ADAM metallopeptidase domain 17	Nofu_GRZ_cDNA_3_0005353	ENSGACG00000008913
paralog family 734	SI:DKEY-78L4	si:dkey-78l4.8	Nofu_GRZ_cDNA_3_0189782	ENSDARG00000093491
paralog family 734	KLK14	kallikrein-related peptidase 14	Nofu_GRZ_cDNA_3_0182825	ENSTNIG00000010640
paralog family 735	SI:CH211-278F9	si:ch211-278f9.2	Nofu_GRZ_cDNA_3_0163434	ENSDARG00000093624
paralog family 735	SI:RP71-14M1	si:rp71-14m1.2	Nofu_GRZ_cDNA_3_0028875	ENSDARG00000094541
paralog family 735	SI:CH211-163B2	si:ch211-163b2.4	Nofu_GRZ_cDNA_3_0056397	ENSDARG00000094890
paralog family 735	SI:DKEY-103D23	si:dkey-103d23.3	Nofu_GRZ_cDNA_3_0171954	ENSDARG00000095057
paralog family 735	SI:DKEY-15I15	si:dkey-15i15.2	Nofu_GRZ_cDNA_3_0159716	ENSDARG00000095084
paralog family 736	POU3F3B	POU class 3 homeobox 3b	Nofu_GRZ_cDNA_3_0028717	ENSDARG00000095896
paralog family 736	POU3F3 (1 OF 2)	POU class 3 homeobox 3	Nofu_GRZ_cDNA_3_0162416	ENSGACG00000002992
paralog family 737	SI:CH73-361H17	si:ch73-361h17.1	Nofu_GRZ_cDNA_3_0074836	ENSDARG00000095963
paralog family 737	ASGR1	pep:known ultracontig:MEDAKA1:ultracontig203:96834:100913:1 gene:ENSORLG00000018948 transcript:ENSORLT00000023645	Nofu_GRZ_cDNA_3_0072627	ENSORLG00000018948
paralog family 738	SNX19 (1 OF 2)	sorting nexin 19	Nofu_GRZ_cDNA_3_0193077	ENSGACG00000000034
paralog family 738	SNX19A	sorting nexin 19	Nofu_GRZ_cDNA_3_0007078	ENSGACG00000020419
paralog family 739	BICD2 (1 OF 2)	bicaudal D homolog 2 (Drosophila)	Nofu_GRZ_cDNA_3_0001934	ENSGACG00000000075
paralog family 739	BICD2 (2 OF 2)	bicaudal D homolog 2 (Drosophila)	Nofu_GRZ_cDNA_3_0159951	ENSGACG00000001591
paralog family 740	F3A	coagulation factor III (thromboplastin, tissue factor)	Nofu_GRZ_cDNA_3_0208317	ENSGACG00000000087
paralog family 740	F3B	coagulation factor III (thromboplastin, tissue factor)	Nofu_GRZ_cDNA_3_0181573	ENSORLG00000008262
paralog family 741	RXRBA	retinoid X receptor, beta	Nofu_GRZ_cDNA_3_0009000	ENSGACG00000000096
paralog family 741	RXRBB	retinoid X receptor, beta	Nofu_GRZ_cDNA_3_0026073	ENSGACG00000007982
paralog family 742	LGALS2B	lectin, galactoside-binding, soluble, 2	Nofu_GRZ_cDNA_3_0047700	ENSGACG00000000121
paralog family 742	LGALS2 (2 OF 3)	lectin, galactoside-binding, soluble, 2	Nofu_GRZ_cDNA_3_0041501	ENSORLG00000010710
paralog family 743	SPRED2	sprouty-related, EVH1 domain containing 2	Nofu_GRZ_cDNA_3_0207788	ENSGACG00000000163
paralog family 743	SPRED2 (2 OF 2)	sprouty-related, EVH1 domain containing 2	Nofu_GRZ_cDNA_3_0014253	ENSTNIG00000004509
paralog family 744	STMN4L	stathmin-like 4	Nofu_GRZ_cDNA_3_0165155	ENSGACG00000000176
paralog family 744	STMN4	stathmin-like 4	Nofu_GRZ_cDNA_3_0196401	ENSGACG00000004482
paralog family 745	ATP6AP1 (1 OF 2)	ATPase, H+ transporting, lysosomal accessory protein 1	Nofu_GRZ_cDNA_3_0179168	ENSGACG00000000198
paralog family 745	ATP6AP1 (2 OF 2)	ATPase, H+ transporting, lysosomal accessory protein 1	Nofu_GRZ_cDNA_3_0165185	ENSGACG00000011378
paralog family 746	ACSL3A	acyl-CoA synthetase long-chain family member 3	Nofu_GRZ_cDNA_3_0003289	ENSGACG00000000252
paralog family 746	ACSL3 (1 OF 2)	acyl-CoA synthetase long-chain family member 3	Nofu_GRZ_cDNA_3_0003131	ENSGACG00000014028
paralog family 747	TSPEAR	thrombospondin-type laminin G domain and EAR repeats	Nofu_GRZ_cDNA_3_0194972	ENSGACG00000000289
paralog family 747	TSPEAR (2 OF 2)	thrombospondin-type laminin G domain and EAR repeats	Nofu_GRZ_cDNA_3_0013274	ENSORLG00000013516
paralog family 748	ADORA1 (2 OF 2)	adenosine A1 receptor	Nofu_GRZ_cDNA_3_0176757	ENSGACG00000000302
paralog family 748	ADORA1 (1 OF 2)	adenosine A1 receptor	Nofu_GRZ_cDNA_3_0182925	ENSORLG00000006349
paralog family 749	ZEB2A	zinc finger E-box binding homeobox 2	Nofu_GRZ_cDNA_3_0026399	ENSGACG00000000310
paralog family 749	ZEB2B	zinc finger E-box binding homeobox 2	Nofu_GRZ_cDNA_3_0008505	ENSGACG00000015660
paralog family 750	GLTPD2 (2 OF 2)	glycolipid transfer protein domain containing 2	Nofu_GRZ_cDNA_3_0025059	ENSGACG00000000328
paralog family 750	GLTPD2	glycolipid transfer protein domain containing 2	Nofu_GRZ_cDNA_3_0192958	ENSTNIG00000011775
paralog family 751	MXRA8A	matrix-remodelling associated 8	Nofu_GRZ_cDNA_3_0194375	ENSGACG00000000331
paralog family 751	MXRA8B	matrix-remodelling associated 8	Nofu_GRZ_cDNA_3_0018034	ENSGACG00000012362
paralog family 752	SORT1A	sortilin 1	Nofu_GRZ_cDNA_3_0002277	ENSGACG00000000340
paralog family 752	SORT1B	sortilin 1	Nofu_GRZ_cDNA_3_0159998	ENSGACG00000007846
paralog family 753	PI4KAA	phosphatidylinositol 4-kinase, catalytic, alpha	Nofu_GRZ_cDNA_3_0176406	ENSGACG00000000354
paralog family 753	PI4KAB	phosphatidylinositol 4-kinase, catalytic, alpha	Nofu_GRZ_cDNA_3_0001596	ENSGACG00000004240
paralog family 754	FAT3 (1 OF 3)	FAT tumor suppressor homolog 3 (Drosophila)	Nofu_GRZ_cDNA_3_0159430	ENSGACG00000000415
paralog family 754	FAT3 (3 OF 3)	FAT tumor suppressor homolog 3 (Drosophila)	Nofu_GRZ_cDNA_3_0175707	ENSGACG00000020589
paralog family 755	DGKA (2 OF 2)	diacylglycerol kinase, alpha 80kDa	Nofu_GRZ_cDNA_3_0161402	ENSGACG00000000456
paralog family 755	DGKA (1 OF 2)	diacylglycerol kinase, alpha 80kDa	Nofu_GRZ_cDNA_3_0176603	ENSGACG00000010810
paralog family 756	PYYA	peptide YY	Nofu_GRZ_cDNA_3_0014424	ENSGACG00000000462
paralog family 756	PYY (2 OF 2)	peptide YY	Nofu_GRZ_cDNA_3_0088227	ENSGACG00000009947
paralog family 757	ANKRD52 (2 OF 2)	ankyrin repeat domain 52	Nofu_GRZ_cDNA_3_0176361	ENSGACG00000000486
paralog family 757	ANKRD52	ankyrin repeat domain 52	Nofu_GRZ_cDNA_3_0175995	ENSGACG00000010842
paralog family 758	C11H1ORF106 (2 OF 2)	chromosome 1 open reading frame 106	Nofu_GRZ_cDNA_3_0003320	ENSGACG00000000522
paralog family 758	C8H1ORF106 (1 OF 2)	chromosome 1 open reading frame 106	Nofu_GRZ_cDNA_3_0163658	ENSGACG00000008244
paralog family 759	DPP6 (1 OF 2)	dipeptidyl-peptidase 6	Nofu_GRZ_cDNA_3_0000122	ENSGACG00000000554
paralog family 759	DPP6B	dipeptidyl-peptidase 6	Nofu_GRZ_cDNA_3_0004795	ENSGACG00000013392
paralog family 760	MARCH9	membrane-associated ring finger (C3HC4) 9	Nofu_GRZ_cDNA_3_0027309	ENSGACG00000000584
paralog family 760	MARCH9 (1 OF 2)	membrane-associated ring finger (C3HC4) 9	Nofu_GRZ_cDNA_3_0015289	ENSORLG00000016582
paralog family 761	IGFBP6A	insulin-like growth factor binding protein 6	Nofu_GRZ_cDNA_3_0053062	ENSGACG00000000603
paralog family 761	IGFBP6B	insulin-like growth factor binding protein 6	Nofu_GRZ_cDNA_3_0177608	ENSGACG00000010694
paralog family 762	LIMA1 (2 OF 2)	LIM domain and actin binding 1	Nofu_GRZ_cDNA_3_0181320	ENSGACG00000000605
paralog family 762	LIMA1	LIM domain and actin binding 1	Nofu_GRZ_cDNA_3_0184278	ENSGACG00000010685
paralog family 763	RBMS2 (2 OF 2)	RNA binding motif, single stranded interacting protein 2	Nofu_GRZ_cDNA_3_0039104	ENSGACG00000000617
paralog family 763	RBMS2 (1 OF 2)	RNA binding motif, single stranded interacting protein 2	Nofu_GRZ_cDNA_3_0195511	ENSTNIG00000015056
paralog family 764	LARP4 (2 OF 2)	La ribonucleoprotein domain family, member 4	Nofu_GRZ_cDNA_3_0002479	ENSGACG00000000680
paralog family 764	LARP4 (1 OF 2)	La ribonucleoprotein domain family, member 4	Nofu_GRZ_cDNA_3_0011791	ENSGACG00000008381
paralog family 765	ARF5	ADP-ribosylation factor 4	Nofu_GRZ_cDNA_3_0035064	ENSGACG00000000686
paralog family 765	ARF4 (3 OF 5)	ADP-ribosylation factor 4	Nofu_GRZ_cDNA_3_0167638	ENSORLG00000009826
paralog family 766	C1QL4 (1 OF 2)	complement component 1, q subcomponent-like 4	Nofu_GRZ_cDNA_3_0026662	ENSGACG00000000692
paralog family 766	C1QL4 (2 OF 2)	complement component 1, q subcomponent-like 4	Nofu_GRZ_cDNA_3_0027354	ENSTNIG00000015080
paralog family 767	C1GALT1B	pep:novel scaffold:BROADS1:scaffold_27:1930982:1935286:-1 gene:ENSGACG00000000710 transcript:ENSGACT00000000917	Nofu_GRZ_cDNA_3_0007389	ENSGACG00000000710
paralog family 767	C1GALT1A	pep:novel group:BROADS1:groupXII:11106920:11109223:-1 gene:ENSGACG00000008969 transcript:ENSGACT00000011864	Nofu_GRZ_cDNA_3_0029346	ENSGACG00000008969
paralog family 768	IKZF4 (1 OF 2)	IKAROS family zinc finger 4 (Eos)	Nofu_GRZ_cDNA_3_0045837	ENSGACG00000000739
paralog family 768	IKZF4	IKAROS family zinc finger 4 (Eos)	Nofu_GRZ_cDNA_3_0021544	ENSGACG00000009112
paralog family 769	FGD5 (3 OF 3)	FYVE, RhoGEF and PH domain containing 5	Nofu_GRZ_cDNA_3_0009760	ENSGACG00000000766
paralog family 769	FGD5 (1 OF 3)	FYVE, RhoGEF and PH domain containing 5	Nofu_GRZ_cDNA_3_0002704	ENSTNIG00000011123
paralog family 770	PRKCD	protein kinase C, delta	Nofu_GRZ_cDNA_3_0008182	ENSGACG00000000771
paralog family 770	PRKCD (1 OF 2)	protein kinase C, delta	Nofu_GRZ_cDNA_3_0192805	ENSGACG00000009511
paralog family 771	CD248A	CD248 molecule, endosialin	Nofu_GRZ_cDNA_3_0009135	ENSGACG00000000776
paralog family 771	CD248B	CD248 molecule, endosialin	Nofu_GRZ_cDNA_3_0159537	ENSORLG00000001955
paralog family 772	EHBP1L1 (2 OF 2)	EH domain binding protein 1-like 1	Nofu_GRZ_cDNA_3_0192617	ENSGACG00000000791
paralog family 772	EHBP1L1 (1 OF 2)	EH domain binding protein 1-like 1	Nofu_GRZ_cDNA_3_0001105	ENSGACG00000020444
paralog family 773	C11H3ORF54 (2 OF 2)	chromosome 3 open reading frame 54	Nofu_GRZ_cDNA_3_0182169	ENSGACG00000000836
paralog family 773	C6H3ORF54 (1 OF 2)	chromosome 3 open reading frame 54	Nofu_GRZ_cDNA_3_0049657	ENSGACG00000010537
paralog family 774	GNAI2L	guanine nucleotide binding protein (G protein), alpha inhibiting activity polypeptide 2	Nofu_GRZ_cDNA_3_0162495	ENSGACG00000000839
paralog family 774	GNAI2	guanine nucleotide binding protein (G protein), alpha inhibiting activity polypeptide 2	Nofu_GRZ_cDNA_3_0032212	ENSGACG00000010512
paralog family 775	UGP2B	UDP-glucose pyrophosphorylase 2	Nofu_GRZ_cDNA_3_0193452	ENSGACG00000000991
paralog family 775	UGP2A	UDP-glucose pyrophosphorylase 2	Nofu_GRZ_cDNA_3_0018128	ENSORLG00000002940
paralog family 776	GPR61 (1 OF 2)	G protein-coupled receptor 61	Nofu_GRZ_cDNA_3_0179033	ENSGACG00000001011
paralog family 776	GPR61	G protein-coupled receptor 61	Nofu_GRZ_cDNA_3_0166077	ENSORLG00000006038
paralog family 777	RBM15 (2 OF 2)	RNA binding motif protein 15	Nofu_GRZ_cDNA_3_0000165	ENSGACG00000001022
paralog family 777	RBM15	RNA binding motif protein 15	Nofu_GRZ_cDNA_3_0176164	ENSGACG00000007932
paralog family 778	SLC6A17	solute carrier family 6, member 17	Nofu_GRZ_cDNA_3_0008145	ENSGACG00000001025
paralog family 778	SLC6A17 (2 OF 2)	solute carrier family 6, member 17	Nofu_GRZ_cDNA_3_0001306	ENSGACG00000007913
paralog family 779	KCNAB3 (2 OF 2)	potassium voltage-gated channel, shaker-related subfamily, beta member 3	Nofu_GRZ_cDNA_3_0164293	ENSGACG00000001141
paralog family 779	KCNAB3	potassium voltage-gated channel, shaker-related subfamily, beta member 3	Nofu_GRZ_cDNA_3_0176066	ENSTNIG00000010042
paralog family 780	SYPA	synaptophysin	Nofu_GRZ_cDNA_3_0175704	ENSGACG00000001145
paralog family 780	SYPB	synaptophysin	Nofu_GRZ_cDNA_3_0052242	ENSGACG00000012091
paralog family 781	MEPCE (2 OF 2)	methylphosphate capping enzyme	Nofu_GRZ_cDNA_3_0012658	ENSGACG00000001158
paralog family 781	MEPCE (1 OF 3)	methylphosphate capping enzyme	Nofu_GRZ_cDNA_3_0182905	ENSTNIG00000010046
paralog family 782	ATP1B2 (1 OF 2)	ATPase, Na+/K+ transporting, beta 2 polypeptide	Nofu_GRZ_cDNA_3_0175450	ENSGACG00000001175
paralog family 782	ATP1B2A	ATPase, Na+/K+ transporting, beta 2 polypeptide	Nofu_GRZ_cDNA_3_0196744	ENSGACG00000020390
paralog family 783	GUCY2D (2 OF 2)	guanylate cyclase 2D, membrane (retina-specific)	Nofu_GRZ_cDNA_3_0004716	ENSGACG00000001181
paralog family 783	GC3	guanylate cyclase 2D, membrane (retina-specific)	Nofu_GRZ_cDNA_3_0001719	ENSGACG00000020398
paralog family 784	TMEM51B	transmembrane protein 51	Nofu_GRZ_cDNA_3_0175970	ENSGACG00000001217
paralog family 784	TMEM51A	transmembrane protein 51	Nofu_GRZ_cDNA_3_0181969	ENSORLG00000004592
paralog family 785	BRPF3 (3 OF 3)	bromodomain and PHD finger containing, 3	Nofu_GRZ_cDNA_3_0002969	ENSGACG00000001237
paralog family 785	BRPF3 (1 OF 3)	bromodomain and PHD finger containing, 3	Nofu_GRZ_cDNA_3_0174976	ENSGACG00000004924
paralog family 786	HMGCRA	3-hydroxy-3-methylglutaryl-CoA reductase	Nofu_GRZ_cDNA_3_0003014	ENSGACG00000001258
paralog family 786	HMGCR (2 OF 2)	3-hydroxy-3-methylglutaryl-CoA reductase	Nofu_GRZ_cDNA_3_0007227	ENSGACG00000015741
paralog family 787	SOCS8	cytokine inducible SH2-containing protein	Nofu_GRZ_cDNA_3_0023192	ENSGACG00000001275
paralog family 787	CISH	cytokine inducible SH2-containing protein	Nofu_GRZ_cDNA_3_0013510	ENSTNIG00000014673
paralog family 788	SOSTDC1B	sclerostin domain containing 1	Nofu_GRZ_cDNA_3_0069277	ENSGACG00000001308
paralog family 788	SOSTDC1A	sclerostin domain containing 1	Nofu_GRZ_cDNA_3_0034911	ENSORLG00000016721
paralog family 789	CAMK1 (2 OF 2)	calcium/calmodulin-dependent protein kinase I	Nofu_GRZ_cDNA_3_0179066	ENSGACG00000001365
paralog family 789	CAMK1 (1 OF 2)	calcium/calmodulin-dependent protein kinase I	Nofu_GRZ_cDNA_3_0193467	ENSORLG00000016042
paralog family 790	MMADHC	methylmalonic aciduria (cobalamin deficiency) cblD type, with homocystinuria	Nofu_GRZ_cDNA_3_0178703	ENSGACG00000001417
paralog family 790	MMADHC (2 OF 2)	methylmalonic aciduria (cobalamin deficiency) cblD type, with homocystinuria	Nofu_GRZ_cDNA_3_0208158	ENSORLG00000004249
paralog family 791	SACM1L (2 OF 2)	SAC1 suppressor of actin mutations 1-like (yeast)	Nofu_GRZ_cDNA_3_0161527	ENSGACG00000001452
paralog family 791	SACM1L (1 OF 2)	SAC1 suppressor of actin mutations 1-like (yeast)	Nofu_GRZ_cDNA_3_0029631	ENSGACG00000004294
paralog family 792	ATP5J (2 OF 2)	ATP synthase, H+ transporting, mitochondrial Fo complex, subunit F6	Nofu_GRZ_cDNA_3_0180882	ENSGACG00000001455
paralog family 792	ATP5J	ATP synthase, H+ transporting, mitochondrial Fo complex, subunit F6	Nofu_GRZ_cDNA_3_0207892	ENSGACG00000015085
paralog family 793	MGAT1 (1 OF 2)	mannosyl (alpha-1,3-)-glycoprotein beta-1,2-N-acetylglucosaminyltransferase	Nofu_GRZ_cDNA_3_0008730	ENSGACG00000001468
paralog family 793	MGAT1 (2 OF 2)	mannosyl (alpha-1,3-)-glycoprotein beta-1,2-N-acetylglucosaminyltransferase	Nofu_GRZ_cDNA_3_0010103	ENSTNIG00000011643
paralog family 794	KBTBD12	kelch repeat and BTB (POZ) domain containing 12	Nofu_GRZ_cDNA_3_0161767	ENSGACG00000001514
paralog family 794	KBTBD12 (2 OF 2)	kelch repeat and BTB (POZ) domain containing 12	Nofu_GRZ_cDNA_3_0200770	ENSTNIG00000006140
paralog family 795	SLC26A6L	solute carrier family 26, member 6	Nofu_GRZ_cDNA_3_0194376	ENSGACG00000001516
paralog family 795	SLC26A6	solute carrier family 26, member 6	Nofu_GRZ_cDNA_3_0161168	ENSGACG00000005775
paralog family 795	SLC26A6 (2 OF 3)	solute carrier family 26, member 6	Nofu_GRZ_cDNA_3_0036675	ENSTNIG00000006141
paralog family 796	CACNA2D2 (3 OF 3)	calcium channel, voltage-dependent, alpha 2/delta subunit 2	Nofu_GRZ_cDNA_3_0175788	ENSGACG00000001540
paralog family 796	CACNA2D2 (2 OF 3)	calcium channel, voltage-dependent, alpha 2/delta subunit 2	Nofu_GRZ_cDNA_3_0162069	ENSTNIG00000014763
paralog family 797	GLI2A	GLI family zinc finger 2	Nofu_GRZ_cDNA_3_0001318	ENSGACG00000001547
paralog family 797	GLI2B	GLI family zinc finger 2	Nofu_GRZ_cDNA_3_0097437	ENSORLG00000001328
paralog family 798	TUSC2 (1 OF 2)	tumor suppressor candidate 2	Nofu_GRZ_cDNA_3_0044890	ENSGACG00000001554
paralog family 798	TUSC2 (2 OF 2)	tumor suppressor candidate 2	Nofu_GRZ_cDNA_3_0057469	ENSORLG00000003718
paralog family 799	RAD54L2	RAD54-like 2 (S. cerevisiae)	Nofu_GRZ_cDNA_3_0159586	ENSGACG00000001558
paralog family 799	RAD54L2 (1 OF 2)	RAD54-like 2 (S. cerevisiae)	Nofu_GRZ_cDNA_3_0175375	ENSGACG00000005642
paralog family 800	BSN (1 OF 2)	bassoon (presynaptic cytomatrix protein)	Nofu_GRZ_cDNA_3_0175012	ENSGACG00000001561
paralog family 800	BSN (2 OF 2)	bassoon (presynaptic cytomatrix protein)	Nofu_GRZ_cDNA_3_0175152	ENSGACG00000005627
paralog family 801	ERC2 (1 OF 2)	ELKS/RAB6-interacting/CAST family member 2	Nofu_GRZ_cDNA_3_0000813	ENSGACG00000001565
paralog family 801	ERC2 (2 OF 2)	ELKS/RAB6-interacting/CAST family member 2	Nofu_GRZ_cDNA_3_0168126	ENSORLG00000008842
paralog family 802	NRP1B	neuropilin 1	Nofu_GRZ_cDNA_3_0176597	ENSGACG00000001580
paralog family 802	NRP1A	neuropilin 1	Nofu_GRZ_cDNA_3_0001348	ENSGACG00000001712
paralog family 803	PEX5L (2 OF 2)	peroxisomal biogenesis factor 5-like	Nofu_GRZ_cDNA_3_0141347	ENSGACG00000001583
paralog family 803	PEX5L (1 OF 2)	peroxisomal biogenesis factor 5-like	Nofu_GRZ_cDNA_3_0163400	ENSGACG00000010027
paralog family 804	ITGB1B	integrin, beta 1 (fibronectin receptor, beta polypeptide, antigen CD29 includes MDF2, MSK12)	Nofu_GRZ_cDNA_3_0159931	ENSGACG00000001584
paralog family 804	ITGB1A	integrin, beta 1 (fibronectin receptor, beta polypeptide, antigen CD29 includes MDF2, MSK12)	Nofu_GRZ_cDNA_3_0003158	ENSGACG00000001700
paralog family 805	TKT (2 OF 2)	transketolase	Nofu_GRZ_cDNA_3_0177576	ENSGACG00000001593
paralog family 805	TKT (1 OF 2)	transketolase	Nofu_GRZ_cDNA_3_0207993	ENSGACG00000006005
paralog family 806	CACNA2D3	calcium channel, voltage-dependent, alpha 2/delta subunit 3	Nofu_GRZ_cDNA_3_0176090	ENSGACG00000001612
paralog family 806	CACNA2D3 (2 OF 2)	calcium channel, voltage-dependent, alpha 2/delta subunit 3	Nofu_GRZ_cDNA_3_0176174	ENSGACG00000010123
paralog family 807	LRRFIP1A	leucine rich repeat (in FLII) interacting protein 1	Nofu_GRZ_cDNA_3_0181939	ENSGACG00000001620
paralog family 807	LRRFIP1B	leucine rich repeat (in FLII) interacting protein 1	Nofu_GRZ_cDNA_3_0080291	ENSGACG00000015498
paralog family 808	TWF2 (2 OF 2)	twinfilin, actin-binding protein, homolog 2 (Drosophila)	Nofu_GRZ_cDNA_3_0014305	ENSGACG00000001663
paralog family 808	TWF1L	twinfilin, actin-binding protein, homolog 2 (Drosophila)	Nofu_GRZ_cDNA_3_0161458	ENSORLG00000003843
paralog family 809	MKXA	mohawk homeobox	Nofu_GRZ_cDNA_3_0043214	ENSGACG00000001691
paralog family 809	MKXB	mohawk homeobox	Nofu_GRZ_cDNA_3_0068226	ENSTNIG00000007881
paralog family 810	SLAIN1 (1 OF 2)	SLAIN motif family, member 1	Nofu_GRZ_cDNA_3_0011523	ENSGACG00000001735
paralog family 810	SLAIN1 (2 OF 2)	SLAIN motif family, member 1	Nofu_GRZ_cDNA_3_0045569	ENSORLG00000001882
paralog family 811	PFKP (1 OF 2)	phosphofructokinase, platelet	Nofu_GRZ_cDNA_3_0004546	ENSGACG00000001786
paralog family 811	PFKP (2 OF 2)	phosphofructokinase, platelet	Nofu_GRZ_cDNA_3_0005529	ENSORLG00000005745
paralog family 812	ADARB2 (1 OF 2)	adenosine deaminase, RNA-specific, B2	Nofu_GRZ_cDNA_3_0004009	ENSGACG00000001798
paralog family 812	ADARB2	adenosine deaminase, RNA-specific, B2	Nofu_GRZ_cDNA_3_0164446	ENSORLG00000006209
paralog family 813	LMO7A	LIM domain 7	Nofu_GRZ_cDNA_3_0005904	ENSGACG00000001830
paralog family 813	LMO7B	LIM domain 7	Nofu_GRZ_cDNA_3_0007805	ENSTNIG00000009433
paralog family 814	MPP5A	membrane protein, palmitoylated 5 (MAGUK p55 subfamily member 5)	Nofu_GRZ_cDNA_3_0175114	ENSGACG00000001891
paralog family 814	MPP5B	membrane protein, palmitoylated 5 (MAGUK p55 subfamily member 5)	Nofu_GRZ_cDNA_3_0161704	ENSGACG00000008518
paralog family 815	GFRA2 (2 OF 2)	GDNF family receptor alpha 2	Nofu_GRZ_cDNA_3_0006215	ENSGACG00000001899
paralog family 815	GFRA2	GDNF family receptor alpha 2	Nofu_GRZ_cDNA_3_0009045	ENSGACG00000010604
paralog family 816	Q8UUL6_ORYLA	Mhc class I A	Nofu_GRZ_cDNA_3_0193205	ENSORLG00000006772
paralog family 816	MHC1ZEL	pep:novel chromosome:MEDAKA1:11:1867734:1871932:-1 gene:ENSORLG00000001044 transcript:ENSORLT00000001288	Nofu_GRZ_cDNA_3_0177304	ENSORLG00000001044
paralog family 817	LRIT3	leucine-rich repeat, immunoglobulin-like and transmembrane domains 3	Nofu_GRZ_cDNA_3_0175255	ENSGACG00000001983
paralog family 817	LRIT3 (1 OF 2)	leucine-rich repeat, immunoglobulin-like and transmembrane domains 3	Nofu_GRZ_cDNA_3_0162018	ENSORLG00000020599
paralog family 818	STYK1 (2 OF 2)	serine/threonine/tyrosine kinase 1	Nofu_GRZ_cDNA_3_0165432	ENSGACG00000001989
paralog family 818	STYK1	serine/threonine/tyrosine kinase 1	Nofu_GRZ_cDNA_3_0161009	ENSTNIG00000008053
paralog family 819	LRRC24 (1 OF 2)	leucine rich repeat containing 24	Nofu_GRZ_cDNA_3_0007305	ENSGACG00000002004
paralog family 819	LRRC24 (2 OF 2)	leucine rich repeat containing 24	Nofu_GRZ_cDNA_3_0175156	ENSTNIG00000007958
paralog family 820	COL11A1A	collagen, type XI, alpha 1	Nofu_GRZ_cDNA_3_0177325	ENSGACG00000002031
paralog family 820	COL11A1B	collagen, type XI, alpha 1	Nofu_GRZ_cDNA_3_0004241	ENSGACG00000016719
paralog family 821	NTRK3A	neurotrophic tyrosine kinase, receptor, type 3	Nofu_GRZ_cDNA_3_0175143	ENSGACG00000002033
paralog family 821	NTRK3 (2 OF 2)	neurotrophic tyrosine kinase, receptor, type 3	Nofu_GRZ_cDNA_3_0036050	ENSGACG00000014782
paralog family 822	B3GNT5 (1 OF 2)	UDP-GlcNAc:betaGal beta-1,3-N-acetylglucosaminyltransferase 5	Nofu_GRZ_cDNA_3_0162434	ENSGACG00000002077
paralog family 822	B3GNT5A	UDP-GlcNAc:betaGal beta-1,3-N-acetylglucosaminyltransferase 5	Nofu_GRZ_cDNA_3_0178201	ENSGACG00000016065
paralog family 823	VCL (1 OF 2)	vinculin	Nofu_GRZ_cDNA_3_0002287	ENSGACG00000002142
paralog family 823	VCL	vinculin	Nofu_GRZ_cDNA_3_0176139	ENSGACG00000006671
paralog family 824	CCNT2A	cyclin T2	Nofu_GRZ_cDNA_3_0008942	ENSGACG00000002186
paralog family 824	CCNT2B	cyclin T2	Nofu_GRZ_cDNA_3_0006731	ENSGACG00000014932
paralog family 825	VDAC2 (2 OF 2)	voltage-dependent anion channel 2	Nofu_GRZ_cDNA_3_0036463	ENSGACG00000002213
paralog family 825	VDAC2 (1 OF 2)	voltage-dependent anion channel 2	Nofu_GRZ_cDNA_3_0012163	ENSTNIG00000008625
paralog family 826	ADARB1 (1 OF 2)	adenosine deaminase, RNA-specific, B1	Nofu_GRZ_cDNA_3_0001226	ENSGACG00000002216
paralog family 826	ADARB1 (2 OF 2)	adenosine deaminase, RNA-specific, B1	Nofu_GRZ_cDNA_3_0179613	ENSTNIG00000014498
paralog family 827	SRSF12 (1 OF 2)	serine/arginine-rich splicing factor 12	Nofu_GRZ_cDNA_3_0184288	ENSGACG00000002231
paralog family 827	SRSF12 (2 OF 2)	serine/arginine-rich splicing factor 12	Nofu_GRZ_cDNA_3_0178764	ENSGACG00000013650
paralog family 828	COMTD1 (1 OF 2)	catechol-O-methyltransferase domain containing 1	Nofu_GRZ_cDNA_3_0051147	ENSGACG00000002233
paralog family 828	COMTD1	catechol-O-methyltransferase domain containing 1	Nofu_GRZ_cDNA_3_0066110	ENSGACG00000008912
paralog family 829	SLC9A1 (2 OF 2)	solute carrier family 9 (sodium/hydrogen exchanger), member 1	Nofu_GRZ_cDNA_3_0162445	ENSGACG00000002247
paralog family 829	SLC9A1 (1 OF 2)	solute carrier family 9 (sodium/hydrogen exchanger), member 1	Nofu_GRZ_cDNA_3_0193783	ENSGACG00000013601
paralog family 830	ANXA11B	annexin A11	Nofu_GRZ_cDNA_3_0177469	ENSGACG00000002272
paralog family 830	ANXA11 (2 OF 2)	annexin A11	Nofu_GRZ_cDNA_3_0006514	ENSTNIG00000008630
paralog family 831	PP	pyrophosphatase (inorganic) 1	Nofu_GRZ_cDNA_3_0030705	ENSGACG00000002343
paralog family 831	PPA1	pyrophosphatase (inorganic) 1	Nofu_GRZ_cDNA_3_0033560	ENSORLG00000006765
paralog family 832	ANO1 (1 OF 2)	anoctamin 1, calcium activated chloride channel	Nofu_GRZ_cDNA_3_0017519	ENSGACG00000002381
paralog family 832	ANO1 (2 OF 2)	anoctamin 1, calcium activated chloride channel	Nofu_GRZ_cDNA_3_0162574	ENSGACG00000014393
paralog family 833	DNAJB12 (3 OF 3)	DnaJ (Hsp40) homolog, subfamily B, member 12	Nofu_GRZ_cDNA_3_0162594	ENSGACG00000002386
paralog family 833	DNAJB12	DnaJ (Hsp40) homolog, subfamily B, member 12	Nofu_GRZ_cDNA_3_0033100	ENSGACG00000008528
paralog family 834	COL5A2 (1 OF 2)	collagen, type V, alpha 2	Nofu_GRZ_cDNA_3_0004521	ENSGACG00000002409
paralog family 834	COL5A2 (2 OF 2)	collagen, type V, alpha 2	Nofu_GRZ_cDNA_3_0001786	ENSGACG00000014923
paralog family 835	CNTNAP2 (1 OF 4)	contactin associated protein-like 2	Nofu_GRZ_cDNA_3_0001689	ENSGACG00000002461
paralog family 835	CNTNAP2 (2 OF 4)	contactin associated protein-like 2	Nofu_GRZ_cDNA_3_0002037	ENSGACG00000014581
paralog family 836	CDHR1 (2 OF 2)	cadherin-related family member 1	Nofu_GRZ_cDNA_3_0178671	ENSGACG00000002462
paralog family 836	CDHR1A	cadherin-related family member 1	Nofu_GRZ_cDNA_3_0015932	ENSGACG00000008348
paralog family 837	CHAT (2 OF 2)	choline O-acetyltransferase	Nofu_GRZ_cDNA_3_0177599	ENSGACG00000002482
paralog family 837	CHAT	choline O-acetyltransferase	Nofu_GRZ_cDNA_3_0161346	ENSGACG00000008241
paralog family 838	LMNA	lamin A/C	Nofu_GRZ_cDNA_3_0178658	ENSGACG00000002484
paralog family 838	LMNA (1 OF 2)	lamin A/C	Nofu_GRZ_cDNA_3_0007200	ENSGACG00000013285
paralog family 839	IKZF5 (2 OF 2)	IKAROS family zinc finger 5 (Pegasus)	Nofu_GRZ_cDNA_3_0178530	ENSGACG00000002500
paralog family 839	IKZF5 (1 OF 2)	IKAROS family zinc finger 5 (Pegasus)	Nofu_GRZ_cDNA_3_0159506	ENSGACG00000009720
paralog family 840	ZBTB22 (2 OF 2)	zinc finger and BTB domain containing 22	Nofu_GRZ_cDNA_3_0012149	ENSGACG00000002516
paralog family 840	ZBTB22B	BING1 protein	Nofu_GRZ_cDNA_3_0178937	ENSORLG00000006852
paralog family 841	GALR1 (2 OF 2)	galanin receptor 1	Nofu_GRZ_cDNA_3_0180615	ENSGACG00000002526
paralog family 841	GALR1	galanin receptor 1	Nofu_GRZ_cDNA_3_0036790	ENSTNIG00000019067
paralog family 842	INHBA (2 OF 2)	inhibin, beta A	Nofu_GRZ_cDNA_3_0188997	ENSGACG00000002561
paralog family 842	INHBA (1 OF 2)	inhibin, beta A	Nofu_GRZ_cDNA_3_0178776	ENSORLG00000003600
paralog family 843	ZRANB1 (1 OF 2)	zinc finger, RAN-binding domain containing 1	Nofu_GRZ_cDNA_3_0004422	ENSGACG00000002597
paralog family 843	ZRANB1B	zinc finger, RAN-binding domain containing 1	Nofu_GRZ_cDNA_3_0003432	ENSGACG00000009658
paralog family 844	ADAM12 (1 OF 2)	ADAM metallopeptidase domain 12	Nofu_GRZ_cDNA_3_0182874	ENSGACG00000002628
paralog family 844	ADAM12	ADAM metallopeptidase domain 12	Nofu_GRZ_cDNA_3_0160657	ENSGACG00000009617
paralog family 845	MSTNB	myostatin	Nofu_GRZ_cDNA_3_0208543	ENSGACG00000002630
paralog family 845	MSTNA	myostatin	Nofu_GRZ_cDNA_3_0015620	ENSTNIG00000017160
paralog family 846	MARCH6	membrane-associated ring finger (C3HC4) 6	Nofu_GRZ_cDNA_3_0006070	ENSGACG00000002631
paralog family 846	MARCH6 (2 OF 2)	membrane-associated ring finger (C3HC4) 6	Nofu_GRZ_cDNA_3_0160755	ENSGACG00000014521
paralog family 847	C8H20ORF11 (1 OF 2)	chromosome 20 open reading frame 11	Nofu_GRZ_cDNA_3_0165423	ENSGACG00000002635
paralog family 847	C23H20ORF11 (2 OF 2)	chromosome 20 open reading frame 11	Nofu_GRZ_cDNA_3_0009560	ENSGACG00000011994
paralog family 848	FAM196A (1 OF 3)	family with sequence similarity 196, member A	Nofu_GRZ_cDNA_3_0175072	ENSGACG00000002652
paralog family 848	FAM196A (2 OF 2)	family with sequence similarity 196, member A	Nofu_GRZ_cDNA_3_0179408	ENSORLG00000005765
paralog family 849	DAG1 (2 OF 2)	dystroglycan 1 (dystrophin-associated glycoprotein 1)	Nofu_GRZ_cDNA_3_0184170	ENSGACG00000002661
paralog family 849	DAG1	dystroglycan 1 (dystrophin-associated glycoprotein 1)	Nofu_GRZ_cDNA_3_0001572	ENSGACG00000003062
paralog family 850	PTPRE (1 OF 2)	protein tyrosine phosphatase, receptor type, E	Nofu_GRZ_cDNA_3_0002599	ENSGACG00000002663
paralog family 850	PTPREB	protein tyrosine phosphatase, receptor type, E	Nofu_GRZ_cDNA_3_0004197	ENSGACG00000009597
paralog family 851	JAGN1A	jagunal homolog 1 (Drosophila)	Nofu_GRZ_cDNA_3_0029998	ENSGACG00000002784
paralog family 851	JAGN1B	jagunal homolog 1 (Drosophila)	Nofu_GRZ_cDNA_3_0194560	ENSORLG00000003292
paralog family 852	IL1RAPL1B	interleukin 1 receptor accessory protein-like 1	Nofu_GRZ_cDNA_3_0002398	ENSGACG00000002800
paralog family 852	IL1RAPL1A	interleukin 1 receptor accessory protein-like 1	Nofu_GRZ_cDNA_3_0208923	ENSGACG00000015056
paralog family 853	NCOA2	nuclear receptor coactivator 2	Nofu_GRZ_cDNA_3_0177369	ENSGACG00000002822
paralog family 853	NCOA2 (2 OF 2)	nuclear receptor coactivator 2	Nofu_GRZ_cDNA_3_0207645	ENSORLG00000005783
paralog family 854	FMOD (2 OF 2)	fibromodulin	Nofu_GRZ_cDNA_3_0194647	ENSGACG00000002840
paralog family 854	FMOD (1 OF 2)	fibromodulin	Nofu_GRZ_cDNA_3_0162684	ENSORLG00000015703
paralog family 855	SNCGB	synuclein, gamma (breast cancer-specific protein 1)	Nofu_GRZ_cDNA_3_0069682	ENSGACG00000002849
paralog family 855	SNCGA	synuclein, gamma (breast cancer-specific protein 1)	Nofu_GRZ_cDNA_3_0196827	ENSORLG00000002687
paralog family 856	PRICKLE2 (2 OF 2)	prickle homolog 2 (Drosophila)	Nofu_GRZ_cDNA_3_0182891	ENSGACG00000002865
paralog family 856	PRICKLE2	prickle homolog 2 (Drosophila)	Nofu_GRZ_cDNA_3_0160612	ENSGACG00000009306
paralog family 857	MCF2L (1 OF 2)	MCF.2 cell line derived transforming sequence-like	Nofu_GRZ_cDNA_3_0003681	ENSGACG00000002869
paralog family 857	MCF2L	MCF.2 cell line derived transforming sequence-like	Nofu_GRZ_cDNA_3_0177182	ENSORLG00000005630
paralog family 858	MYOZ1B	myozenin 1	Nofu_GRZ_cDNA_3_0011157	ENSGACG00000002871
paralog family 858	MYOZ1A	myozenin 1	Nofu_GRZ_cDNA_3_0022091	ENSORLG00000004086
paralog family 859	SYNPO2L (1 OF 2)	synaptopodin 2-like	Nofu_GRZ_cDNA_3_0208073	ENSGACG00000002878
paralog family 859	SYNPO2L (2 OF 2)	synaptopodin 2-like	Nofu_GRZ_cDNA_3_0180770	ENSORLG00000004094
paralog family 860	SEC24C	SEC24 family, member C (S. cerevisiae)	Nofu_GRZ_cDNA_3_0176336	ENSGACG00000002883
paralog family 860	SEC24C (2 OF 2)	SEC24 family, member C (S. cerevisiae)	Nofu_GRZ_cDNA_3_0006924	ENSTNIG00000015628
paralog family 861	ARHGEF7A	Rho guanine nucleotide exchange factor (GEF) 7	Nofu_GRZ_cDNA_3_0178716	ENSGACG00000002891
paralog family 861	ARHGEF7B	Rho guanine nucleotide exchange factor (GEF) 7	Nofu_GRZ_cDNA_3_0005096	ENSGACG00000014843
paralog family 862	CDR2 (2 OF 2)	cerebellar degeneration-related protein 2, 62kDa	Nofu_GRZ_cDNA_3_0159877	ENSGACG00000002908
paralog family 862	CDR2 (1 OF 2)	cerebellar degeneration-related protein 2, 62kDa	Nofu_GRZ_cDNA_3_0208875	ENSORLG00000008623
paralog family 863	CDH2	cadherin 2, type 1, N-cadherin (neuronal)	Nofu_GRZ_cDNA_3_0175520	ENSGACG00000002928
paralog family 863	CDH2 (1 OF 2)	cadherin 2, type 1, N-cadherin (neuronal)	Nofu_GRZ_cDNA_3_0185074	ENSGACG00000013168
paralog family 864	KCTD1	potassium channel tetramerisation domain containing 1	Nofu_GRZ_cDNA_3_0034995	ENSGACG00000002934
paralog family 864	KCTD1 (1 OF 2)	potassium channel tetramerisation domain containing 1	Nofu_GRZ_cDNA_3_0162902	ENSORLG00000016995
paralog family 865	TRIM55B	tripartite motif containing 55	Nofu_GRZ_cDNA_3_0160080	ENSGACG00000002973
paralog family 865	TRIM55A	tripartite motif containing 55	Nofu_GRZ_cDNA_3_0163279	ENSORLG00000006855
paralog family 866	RAD21 (1 OF 3)	RAD21 homolog (S. pombe)	Nofu_GRZ_cDNA_3_0005484	ENSGACG00000002984
paralog family 866	RAD21	RAD21 homolog (S. pombe)	Nofu_GRZ_cDNA_3_0183118	ENSGACG00000006276
paralog family 867	RND1	Rho family GTPase 1	Nofu_GRZ_cDNA_3_0043175	ENSGACG00000003002
paralog family 867	RND1L	Rho family GTPase 1	Nofu_GRZ_cDNA_3_0184492	ENSGACG00000008549
paralog family 868	FHL2A	four and a half LIM domains 2	Nofu_GRZ_cDNA_3_0181943	ENSGACG00000003005
paralog family 868	FHL2 (2 OF 2)	four and a half LIM domains 2	Nofu_GRZ_cDNA_3_0031850	ENSORLG00000001848
paralog family 869	KDM4A (2 OF 2)	lysine (K)-specific demethylase 4A	Nofu_GRZ_cDNA_3_0159186	ENSGACG00000003008
paralog family 869	KDM4A (1 OF 2)	lysine (K)-specific demethylase 4A	Nofu_GRZ_cDNA_3_0003286	ENSGACG00000015597
paralog family 870	SDC2	syndecan 2	Nofu_GRZ_cDNA_3_0031902	ENSGACG00000003048
paralog family 870	SDC2 (2 OF 2)	syndecan 2	Nofu_GRZ_cDNA_3_0057907	ENSGACG00000007045
paralog family 871	ACCN2B	amiloride-sensitive cation channel 2, neuronal	Nofu_GRZ_cDNA_3_0175936	ENSGACG00000003075
paralog family 871	ACCN2 (2 OF 2)	amiloride-sensitive cation channel 2, neuronal	Nofu_GRZ_cDNA_3_0175935	ENSGACG00000005765
paralog family 872	TMEM79 (1 OF 2)	transmembrane protein 79	Nofu_GRZ_cDNA_3_0162971	ENSGACG00000003084
paralog family 872	TMEM79 (2 OF 2)	transmembrane protein 79	Nofu_GRZ_cDNA_3_0011341	ENSGACG00000004231
paralog family 873	GLS2	glutaminase 2 (liver, mitochondrial)	Nofu_GRZ_cDNA_3_0160223	ENSGACG00000003096
paralog family 873	GLS2 (2 OF 2)	glutaminase 2 (liver, mitochondrial)	Nofu_GRZ_cDNA_3_0193068	ENSGACG00000005817
paralog family 874	GTF3AB	general transcription factor IIIA	Nofu_GRZ_cDNA_3_0053151	ENSGACG00000003107
paralog family 874	GTF3AA	general transcription factor IIIA	Nofu_GRZ_cDNA_3_0011343	ENSTNIG00000006308
paralog family 875	GRTP1A	growth hormone regulated TBC protein 1	Nofu_GRZ_cDNA_3_0208156	ENSGACG00000003127
paralog family 875	GRTP1 (1 OF 2)	growth hormone regulated TBC protein 1	Nofu_GRZ_cDNA_3_0008612	ENSORLG00000004671
paralog family 876	TGFBR2 (2 OF 2)	transforming growth factor, beta receptor II (70/80kDa)	Nofu_GRZ_cDNA_3_0009061	ENSGACG00000003140
paralog family 876	TGFBR2	transforming growth factor, beta receptor II (70/80kDa)	Nofu_GRZ_cDNA_3_0162258	ENSGACG00000003781
paralog family 877	LAMP1	lysosomal-associated membrane protein 1	Nofu_GRZ_cDNA_3_0028789	ENSGACG00000003146
paralog family 877	LAMP1 (2 OF 2)	lysosomal-associated membrane protein 1	Nofu_GRZ_cDNA_3_0061704	ENSTNIG00000009454
paralog family 878	EOMESA	eomesodermin	Nofu_GRZ_cDNA_3_0176732	ENSGACG00000003160
paralog family 878	EOMESB	eomesodermin	Nofu_GRZ_cDNA_3_0011961	ENSGACG00000006345
paralog family 879	GPA33 (2 OF 2)	glycoprotein A33 (transmembrane)	Nofu_GRZ_cDNA_3_0038392	ENSGACG00000003161
paralog family 879	GPA33	glycoprotein A33 (transmembrane)	Nofu_GRZ_cDNA_3_0165929	ENSGACG00000015128
paralog family 880	ILDR1B	immunoglobulin-like domain containing receptor 1	Nofu_GRZ_cDNA_3_0003254	ENSGACG00000003173
paralog family 880	ILDR1A	immunoglobulin-like domain containing receptor 1	Nofu_GRZ_cDNA_3_0161478	ENSORLG00000003688
paralog family 881	HERPUD2 (2 OF 2)	HERPUD family member 2	Nofu_GRZ_cDNA_3_0004868	ENSGACG00000003183
paralog family 881	HERPUD2 (1 OF 2)	HERPUD family member 2	Nofu_GRZ_cDNA_3_0030826	ENSORLG00000016752
paralog family 882	MAP3K12	mitogen-activated protein kinase kinase kinase 12	Nofu_GRZ_cDNA_3_0003728	ENSGACG00000003194
paralog family 882	MAP3K12 (2 OF 2)	mitogen-activated protein kinase kinase kinase 12	Nofu_GRZ_cDNA_3_0193557	ENSGACG00000006732
paralog family 883	GNA13B	guanine nucleotide binding protein (G protein), alpha 13	Nofu_GRZ_cDNA_3_0009710	ENSGACG00000003231
paralog family 883	GNA13A	guanine nucleotide binding protein (G protein), alpha 13	Nofu_GRZ_cDNA_3_0178656	ENSGACG00000004527
paralog family 884	LASS2	ceramide synthase 2	Nofu_GRZ_cDNA_3_0161731	ENSGACG00000003246
paralog family 884	CERS2 (2 OF 2)	ceramide synthase 2	Nofu_GRZ_cDNA_3_0193560	ENSORLG00000010512
paralog family 885	ANKS1AA	ankyrin repeat and sterile alpha motif domain containing 1A	Nofu_GRZ_cDNA_3_0004809	ENSGACG00000003255
paralog family 885	ANKS1A (2 OF 2)	ankyrin repeat and sterile alpha motif domain containing 1A	Nofu_GRZ_cDNA_3_0033442	ENSTNIG00000018306
paralog family 886	RGS9 (1 OF 2)	regulator of G-protein signaling 9	Nofu_GRZ_cDNA_3_0005231	ENSGACG00000003256
paralog family 886	RGS9	regulator of G-protein signaling 9	Nofu_GRZ_cDNA_3_0196086	ENSORLG00000017392
paralog family 887	RPRD2	regulation of nuclear pre-mRNA domain containing 2	Nofu_GRZ_cDNA_3_0160409	ENSGACG00000003280
paralog family 887	RPRD2 (1 OF 2)	regulation of nuclear pre-mRNA domain containing 2	Nofu_GRZ_cDNA_3_0182952	ENSORLG00000010343
paralog family 888	TTYH2	tweety homolog 2 (Drosophila)	Nofu_GRZ_cDNA_3_0179751	ENSGACG00000003281
paralog family 888	TTYH2L	tweety homolog 2 (Drosophila)	Nofu_GRZ_cDNA_3_0009782	ENSORLG00000007416
paralog family 889	SDK2B	sidekick homolog 2 (chicken)	Nofu_GRZ_cDNA_3_0175582	ENSGACG00000003305
paralog family 889	SDK2 (2 OF 2)	sidekick homolog 2 (chicken)	Nofu_GRZ_cDNA_3_0178528	ENSGACG00000010824
paralog family 890	CDC42EP4 (1 OF 2)	CDC42 effector protein (Rho GTPase binding) 4	Nofu_GRZ_cDNA_3_0160411	ENSGACG00000003319
paralog family 890	CDC42EP4A	CDC42 effector protein (Rho GTPase binding) 4	Nofu_GRZ_cDNA_3_0007569	ENSGACG00000010821
paralog family 891	VIPR1	vasoactive intestinal peptide receptor 1	Nofu_GRZ_cDNA_3_0163789	ENSGACG00000003341
paralog family 891	VIPR1 (2 OF 2)	vasoactive intestinal peptide receptor 1	Nofu_GRZ_cDNA_3_0016013	ENSGACG00000012836
paralog family 892	SLC1A7 (2 OF 2)	solute carrier family 1 (glutamate transporter), member 7	Nofu_GRZ_cDNA_3_0034649	ENSGACG00000003362
paralog family 892	SLC1A7 (1 OF 2)	solute carrier family 1 (glutamate transporter), member 7	Nofu_GRZ_cDNA_3_0180595	ENSTNIG00000006954
paralog family 893	KBTBD5B	kelch repeat and BTB (POZ) domain containing 5	Nofu_GRZ_cDNA_3_0160381	ENSGACG00000003377
paralog family 893	KBTBD5	kelch repeat and BTB (POZ) domain containing 5	Nofu_GRZ_cDNA_3_0176027	ENSORLG00000011926
paralog family 894	PPP4R2A	protein phosphatase 4, regulatory subunit 2	Nofu_GRZ_cDNA_3_0192962	ENSGACG00000003388
paralog family 894	PPP4R2B	protein phosphatase 4, regulatory subunit 2	Nofu_GRZ_cDNA_3_0165054	ENSGACG00000011779
paralog family 895	HHATLB	hedgehog acyltransferase-like	Nofu_GRZ_cDNA_3_0181213	ENSGACG00000003389
paralog family 895	HHATL (1 OF 2)	hedgehog acyltransferase-like	Nofu_GRZ_cDNA_3_0008640	ENSORLG00000011907
paralog family 896	S100A10A	S100 calcium binding protein A11	Nofu_GRZ_cDNA_3_0041838	ENSGACG00000003403
paralog family 896	S100A10B	S100 calcium binding protein A11	Nofu_GRZ_cDNA_3_0061017	ENSORLG00000009905
paralog family 897	ALDH18A1 (1 OF 2)	aldehyde dehydrogenase 18 family, member A1	Nofu_GRZ_cDNA_3_0193887	ENSGACG00000003423
paralog family 897	ALDH18A1	aldehyde dehydrogenase 18 family, member A1	Nofu_GRZ_cDNA_3_0194866	ENSGACG00000005969
paralog family 898	APPB	amyloid beta (A4) precursor protein	Nofu_GRZ_cDNA_3_0009284	ENSGACG00000003424
paralog family 898	APP (3 OF 3)	amyloid beta (A4) precursor protein	Nofu_GRZ_cDNA_3_0006233	ENSGACG00000015081
paralog family 899	APOEB	apolipoprotein E	Nofu_GRZ_cDNA_3_0001688	ENSGACG00000003441
paralog family 899	APOEA	apolipoprotein E	Nofu_GRZ_cDNA_3_0047647	ENSORLG00000009205
paralog family 900	MICAL2B	microtubule associated monoxygenase, calponin and LIM domain containing 2	Nofu_GRZ_cDNA_3_0000936	ENSGACG00000003448
paralog family 900	MICAL2 (1 OF 2)	microtubule associated monoxygenase, calponin and LIM domain containing 2	Nofu_GRZ_cDNA_3_0004762	ENSGACG00000015725
paralog family 901	LINGO1A	leucine rich repeat and Ig domain containing 1	Nofu_GRZ_cDNA_3_0001771	ENSGACG00000003462
paralog family 901	LINGO1B	leucine rich repeat and Ig domain containing 1	Nofu_GRZ_cDNA_3_0181926	ENSGACG00000017157
paralog family 902	ANKRD10B	ankyrin repeat domain 10	Nofu_GRZ_cDNA_3_0041603	ENSGACG00000003468
paralog family 902	ANKRD10A	ankyrin repeat domain 10	Nofu_GRZ_cDNA_3_0162360	ENSORLG00000020675
paralog family 903	SEMA4G (2 OF 2)	sema domain, immunoglobulin domain (Ig), transmembrane domain (TM) and short cytoplasmic domain, (semaphorin) 4G	Nofu_GRZ_cDNA_3_0176359	ENSGACG00000003493
paralog family 903	SEMA4G (1 OF 2)	sema domain, immunoglobulin domain (Ig), transmembrane domain (TM) and short cytoplasmic domain, (semaphorin) 4G	Nofu_GRZ_cDNA_3_0002365	ENSGACG00000008034
paralog family 904	C10ORF58 (2 OF 2)	chromosome 10 open reading frame 58	Nofu_GRZ_cDNA_3_0038689	ENSGACG00000003518
paralog family 904	C13H10ORF58	chromosome 10 open reading frame 58	Nofu_GRZ_cDNA_3_0035969	ENSORLG00000007348
paralog family 905	NR5A1B	nuclear receptor subfamily 5, group A, member 1	Nofu_GRZ_cDNA_3_0105068	ENSGACG00000003539
paralog family 905	NR5A1 (2 OF 2)	nuclear receptor subfamily 5, group A, member 1	Nofu_GRZ_cDNA_3_0052202	ENSGACG00000018317
paralog family 906	KLHDC1 (2 OF 2)	kelch domain containing 1	Nofu_GRZ_cDNA_3_0182690	ENSGACG00000003547
paralog family 906	KLHDC1	kelch domain containing 1	Nofu_GRZ_cDNA_3_0028278	ENSORLG00000012879
paralog family 907	PLXDC1	plexin domain containing 1	Nofu_GRZ_cDNA_3_0184254	ENSGACG00000003563
paralog family 907	PLXDC1 (2 OF 2)	plexin domain containing 1	Nofu_GRZ_cDNA_3_0193582	ENSGACG00000009371
paralog family 908	FAM155A (1 OF 2)	family with sequence similarity 155, member A	Nofu_GRZ_cDNA_3_0160425	ENSGACG00000003586
paralog family 908	FAM155A	family with sequence similarity 155, member A	Nofu_GRZ_cDNA_3_0161131	ENSGACG00000014137
paralog family 909	LAPTM4B	lysosomal protein transmembrane 4 beta	Nofu_GRZ_cDNA_3_0013776	ENSGACG00000003599
paralog family 909	LAPTM4B (2 OF 2)	lysosomal protein transmembrane 4 beta	Nofu_GRZ_cDNA_3_0183245	ENSTNIG00000013294
paralog family 910	TMEM22	transmembrane protein 22	Nofu_GRZ_cDNA_3_0182950	ENSGACG00000003606
paralog family 910	TMEM22 (1 OF 2)	transmembrane protein 22	Nofu_GRZ_cDNA_3_0162321	ENSGACG00000010835
paralog family 911	SH3GLB2A	SH3-domain GRB2-like endophilin B2	Nofu_GRZ_cDNA_3_0036718	ENSGACG00000003622
[truncated: 2,504 more rows]

## Sheet: Lineage-specific dup. genes
Genes duplicated exclusively in N. furzeri
N. furzeri genes without evidence for duplication in other teleost fish species were analysed for putative lineage-specific duplication hidden among the transcript contigs.
For each gene, the transcript contigs were translated into proteins, and pairwise alignments (>= 100 aa) were computed between the longest and all other transcript contigs.
Subsequently, transcript contigs were clustered based on the protein identity of the alignment, with a minimum distance of 10% between the single clusters.
Each cluster represents a putative paralog gene, originated from gene duplication. All cluster coming from one gene are grouped as paralog family
For each transcript contig cluster, the table provides the paralog family, the gene symbol the annotation of the original gene. Furthermore, all transcript contigs forming this cluster are listed.
The last two columns give the mean and standard deviation of the identies obtained from the protein alignments between the longest transcript contig of the gene and each transcript contig of this cluster, respectively.
paralog family	gene	annotation	transcript contig cluster	Mean cluster protein identity	Standard deviation
paralog family 2149	MYH10	myosin, heavy chain 10, non-muscle	Nofu_GRZ_cDNA_3_0209388,Nofu_GRZ_cDNA_3_0024717,Nofu_GRZ_cDNA_3_0019952,Nofu_GRZ_cDNA_3_0179830,Nofu_GRZ_cDNA_3_0012341,Nofu_GRZ_cDNA_3_0022047	28.31	3.36
paralog family 2149	MYH10	myosin, heavy chain 10, non-muscle	Nofu_GRZ_cDNA_3_0128987,Nofu_GRZ_cDNA_3_0002677,Nofu_GRZ_cDNA_3_0207454,Nofu_GRZ_cDNA_3_0000213	57.05	6.29
paralog family 2149	MYH10	myosin, heavy chain 10, non-muscle	Nofu_GRZ_cDNA_3_0009298,Nofu_GRZ_cDNA_3_0007462,Nofu_GRZ_cDNA_3_0192949	84.17	3.26
paralog family 2149	MYH10	myosin, heavy chain 10, non-muscle	Nofu_GRZ_cDNA_3_0002100	100	0
paralog family 2150	ACTN3B	actinin alpha 3b	Nofu_GRZ_cDNA_3_0047999	77.4	0
paralog family 2150	ACTN3B	actinin alpha 3b	Nofu_GRZ_cDNA_3_0007527	100	0
paralog family 2151	HSPA9	heat shock protein 9	Nofu_GRZ_cDNA_3_0143683	36.54	0
paralog family 2151	HSPA9	heat shock protein 9	Nofu_GRZ_cDNA_3_0209708	100	0
paralog family 2152	PSMD1	proteasome (prosome, macropain) 26S subunit, non-ATPase, 1	Nofu_GRZ_cDNA_3_0130478	54.33	0
paralog family 2152	PSMD1	proteasome (prosome, macropain) 26S subunit, non-ATPase, 1	Nofu_GRZ_cDNA_3_0033490,Nofu_GRZ_cDNA_3_0007923	100	0
paralog family 2153	HSP90B1	heat shock protein 90, beta (grp94), member 1	Nofu_GRZ_cDNA_3_0118503	74.82	0
paralog family 2153	HSP90B1	heat shock protein 90, beta (grp94), member 1	Nofu_GRZ_cDNA_3_0012616,Nofu_GRZ_cDNA_3_0199148	99.2	0.8
paralog family 2154	PFAS	phosphoribosylformylglycinamidine synthase	Nofu_GRZ_cDNA_3_0122595	41.03	0
paralog family 2154	PFAS	phosphoribosylformylglycinamidine synthase	Nofu_GRZ_cDNA_3_0011296,Nofu_GRZ_cDNA_3_0162054	99.64	0.36
paralog family 2155	CTSL	cathepsin L.1	Nofu_GRZ_cDNA_3_0127972	49.37	0
paralog family 2155	CTSL	cathepsin L.1	Nofu_GRZ_cDNA_3_0107731	100	0
paralog family 2156	ZGC:92630	zgc:92630	Nofu_GRZ_cDNA_3_0006664	89.04	0
paralog family 2156	ZGC:92630	zgc:92630	Nofu_GRZ_cDNA_3_0055608	100	0
paralog family 2157	ZGC:100868	zgc:100868	Nofu_GRZ_cDNA_3_0041508,Nofu_GRZ_cDNA_3_0178076,Nofu_GRZ_cDNA_3_0072264,Nofu_GRZ_cDNA_3_0040710,Nofu_GRZ_cDNA_3_0039851	57.16	6.06
paralog family 2157	ZGC:100868	zgc:100868	Nofu_GRZ_cDNA_3_0004295,Nofu_GRZ_cDNA_3_0040578,Nofu_GRZ_cDNA_3_0165646,Nofu_GRZ_cDNA_3_0067194,Nofu_GRZ_cDNA_3_0016899	92.76	8.41
paralog family 2158	LONP2	lon peptidase 2, peroxisomal	Nofu_GRZ_cDNA_3_0103544	58.6	0
paralog family 2158	LONP2	lon peptidase 2, peroxisomal	Nofu_GRZ_cDNA_3_0175634	100	0
paralog family 2159	SRCAP	Snf2-related CREBBP activator protein	Nofu_GRZ_cDNA_3_0024861	84	0
paralog family 2159	SRCAP	Snf2-related CREBBP activator protein	Nofu_GRZ_cDNA_3_0207416,Nofu_GRZ_cDNA_3_0000006	99.27	0.73
paralog family 2160	CAND2	cullin-associated and neddylation-dissociated 2 (putative)	Nofu_GRZ_cDNA_3_0046114	26.67	0
paralog family 2160	CAND2	cullin-associated and neddylation-dissociated 2 (putative)	Nofu_GRZ_cDNA_3_0025115,Nofu_GRZ_cDNA_3_0019829,Nofu_GRZ_cDNA_3_0000032	99.56	0.62
paralog family 2161	NCANB	neurocan b	Nofu_GRZ_cDNA_3_0000088,Nofu_GRZ_cDNA_3_0026424	29.84	3.12
paralog family 2161	NCANB	neurocan b	Nofu_GRZ_cDNA_3_0175341	100	0
paralog family 2162	GON4L	gon-4-like (C.elegans)	Nofu_GRZ_cDNA_3_0013008,Nofu_GRZ_cDNA_3_0160530	48.96	1.29
paralog family 2162	GON4L	gon-4-like (C.elegans)	Nofu_GRZ_cDNA_3_0002432	100	0
paralog family 2163	KDM5C	lysine (K)-specific demethylase 5C	Nofu_GRZ_cDNA_3_0023894	82.48	0
paralog family 2163	KDM5C	lysine (K)-specific demethylase 5C	Nofu_GRZ_cDNA_3_0007933,Nofu_GRZ_cDNA_3_0193125	100	0
paralog family 2164	DRG2	developmentally regulated GTP binding protein 2	Nofu_GRZ_cDNA_3_0071135	87.67	0
paralog family 2164	DRG2	developmentally regulated GTP binding protein 2	Nofu_GRZ_cDNA_3_0030311,Nofu_GRZ_cDNA_3_0208883	99.73	0.27
paralog family 2165	XAB2	XPA binding protein 2	Nofu_GRZ_cDNA_3_0124955	87.39	0
paralog family 2165	XAB2	XPA binding protein 2	Nofu_GRZ_cDNA_3_0008932	100	0
paralog family 2166	CTSL1A	cathepsin L, 1 a	Nofu_GRZ_cDNA_3_0094951,Nofu_GRZ_cDNA_3_0064149	46.52	0.84
paralog family 2166	CTSL1A	cathepsin L, 1 a	Nofu_GRZ_cDNA_3_0172346,Nofu_GRZ_cDNA_3_0044988	63.77	4.41
paralog family 2166	CTSL1A	cathepsin L, 1 a	Nofu_GRZ_cDNA_3_0025206	100	0
paralog family 2167	HDAC6	histone deacetylase 6	Nofu_GRZ_cDNA_3_0006083	41.09	0
paralog family 2167	HDAC6	histone deacetylase 6	Nofu_GRZ_cDNA_3_0004057	100	0
paralog family 2168	SLC25A24	solute carrier family 25 (mitochondrial carrier, phosphate carrier), member 24	Nofu_GRZ_cDNA_3_0035291	65.6	0
paralog family 2168	SLC25A24	solute carrier family 25 (mitochondrial carrier, phosphate carrier), member 24	Nofu_GRZ_cDNA_3_0015477,Nofu_GRZ_cDNA_3_0165605	100	0
paralog family 2169	SMARCA2	SWI/SNF related, matrix associated, actin dependent regulator of chromatin, subfamily a, member 2	Nofu_GRZ_cDNA_3_0002187	79.26	0
paralog family 2169	SMARCA2	SWI/SNF related, matrix associated, actin dependent regulator of chromatin, subfamily a, member 2	Nofu_GRZ_cDNA_3_0176387	100	0
paralog family 2170	GOLGA1	golgin A1	Nofu_GRZ_cDNA_3_0022821	83.76	0
paralog family 2170	GOLGA1	golgin A1	Nofu_GRZ_cDNA_3_0193600,Nofu_GRZ_cDNA_3_0029066,Nofu_GRZ_cDNA_3_0007967	98.11	2.45
paralog family 2171	ZGC:73324	zgc:73324	Nofu_GRZ_cDNA_3_0039732	86.32	0
paralog family 2171	ZGC:73324	zgc:73324	Nofu_GRZ_cDNA_3_0002271,Nofu_GRZ_cDNA_3_0054628,Nofu_GRZ_cDNA_3_0050315	99.84	0.23
paralog family 2172	SPON1A	spondin 1a	Nofu_GRZ_cDNA_3_0161762	77.84	0
paralog family 2172	SPON1A	spondin 1a	Nofu_GRZ_cDNA_3_0208297,Nofu_GRZ_cDNA_3_0008168	99.93	0.07
paralog family 2173	ARHGAP44 (1 OF 2)	Rho GTPase activating protein 44	Nofu_GRZ_cDNA_3_0103910	55.41	0
paralog family 2173	ARHGAP44 (1 OF 2)	Rho GTPase activating protein 44	Nofu_GRZ_cDNA_3_0028617,Nofu_GRZ_cDNA_3_0175066,Nofu_GRZ_cDNA_3_0009110	95.69	3.1
paralog family 2174	GLRA1	glycine receptor, alpha 1	Nofu_GRZ_cDNA_3_0026803	87.57	0
paralog family 2174	GLRA1	glycine receptor, alpha 1	Nofu_GRZ_cDNA_3_0175331	100	0
paralog family 2175	ZGC:65851	zgc:65851	Nofu_GRZ_cDNA_3_0043545	86.87	0
paralog family 2175	ZGC:65851	zgc:65851	Nofu_GRZ_cDNA_3_0005007	100	0
paralog family 2176	EIF1B	eukaryotic translation initiation factor 1B	Nofu_GRZ_cDNA_3_0085436	51.4	0
paralog family 2176	EIF1B	eukaryotic translation initiation factor 1B	Nofu_GRZ_cDNA_3_0043321,Nofu_GRZ_cDNA_3_0083187,Nofu_GRZ_cDNA_3_0027461	99.69	0.44
paralog family 2177	ANKRD30B	ankyrin repeat domain 30B	Nofu_GRZ_cDNA_3_0024282	28.76	0
paralog family 2177	ANKRD30B	ankyrin repeat domain 30B	Nofu_GRZ_cDNA_3_0018834,Nofu_GRZ_cDNA_3_0019419,Nofu_GRZ_cDNA_3_0001608	98.4	1.23
paralog family 2178	DTNB	dystrobrevin, beta	Nofu_GRZ_cDNA_3_0003904	72.92	0
paralog family 2178	DTNB	dystrobrevin, beta	Nofu_GRZ_cDNA_3_0022972,Nofu_GRZ_cDNA_3_0001140,Nofu_GRZ_cDNA_3_0032241,Nofu_GRZ_cDNA_3_0013202	98.89	1.64
paralog family 2179	RPL19	ribosomal protein L19	Nofu_GRZ_cDNA_3_0158503	80.2	0
paralog family 2179	RPL19	ribosomal protein L19	Nofu_GRZ_cDNA_3_0039180,Nofu_GRZ_cDNA_3_0056787,Nofu_GRZ_cDNA_3_0074034,Nofu_GRZ_cDNA_3_0056715	98.47	1.53
paralog family 2180	KIF26B	kinesin family member 26B	Nofu_GRZ_cDNA_3_0019505	86.94	0
paralog family 2180	KIF26B	kinesin family member 26B	Nofu_GRZ_cDNA_3_0175477	100	0
paralog family 2181	THOP1	thimet oligopeptidase 1	Nofu_GRZ_cDNA_3_0119658	48.11	0
paralog family 2181	THOP1	thimet oligopeptidase 1	Nofu_GRZ_cDNA_3_0162275	100	0
paralog family 2182	LMO4A	LIM domain only 4a	Nofu_GRZ_cDNA_3_0010930,Nofu_GRZ_cDNA_3_0162037	75.47	1.89
paralog family 2182	LMO4A	LIM domain only 4a	Nofu_GRZ_cDNA_3_0177283	100	0
paralog family 2183	SLC12A3	solute carrier family 12 (sodium/chloride transporters), member 3	Nofu_GRZ_cDNA_3_0094045	54.79	0
paralog family 2183	SLC12A3	solute carrier family 12 (sodium/chloride transporters), member 3	Nofu_GRZ_cDNA_3_0160461	100	0
paralog family 2184	LUC7L3	LUC7-like 3 (S. cerevisiae)	Nofu_GRZ_cDNA_3_0125407,Nofu_GRZ_cDNA_3_0132566	35.87	1.63
paralog family 2184	LUC7L3	LUC7-like 3 (S. cerevisiae)	Nofu_GRZ_cDNA_3_0010860,Nofu_GRZ_cDNA_3_0007563,Nofu_GRZ_cDNA_3_0019118	95.83	3.43
paralog family 2185	DNM1L	dynamin 1-like	Nofu_GRZ_cDNA_3_0166074,Nofu_GRZ_cDNA_3_0184479	82.79	2.39
paralog family 2185	DNM1L	dynamin 1-like	Nofu_GRZ_cDNA_3_0004942	100	0
paralog family 2186	PSMC5	proteasome (prosome, macropain) 26S subunit, ATPase, 5	Nofu_GRZ_cDNA_3_0134484	85	0
paralog family 2186	PSMC5	proteasome (prosome, macropain) 26S subunit, ATPase, 5	Nofu_GRZ_cDNA_3_0069407,Nofu_GRZ_cDNA_3_0050262,Nofu_GRZ_cDNA_3_0107184,Nofu_GRZ_cDNA_3_0038631	99.27	1.08
paralog family 2187	CR391963	Uncharacterized protein	Nofu_GRZ_cDNA_3_0161680	85.42	0
paralog family 2187	CR391963	Uncharacterized protein	Nofu_GRZ_cDNA_3_0050475,Nofu_GRZ_cDNA_3_0032989	100	0
paralog family 2188	KDRL	kinase insert domain receptor like	Nofu_GRZ_cDNA_3_0026643,Nofu_GRZ_cDNA_3_0001928	86.7	1.49
paralog family 2188	KDRL	kinase insert domain receptor like	Nofu_GRZ_cDNA_3_0159935	100	0
paralog family 2189	EBF3	early B-cell factor 3	Nofu_GRZ_cDNA_3_0053231	79.34	0
paralog family 2189	EBF3	early B-cell factor 3	Nofu_GRZ_cDNA_3_0175681,Nofu_GRZ_cDNA_3_0026247,Nofu_GRZ_cDNA_3_0042451,Nofu_GRZ_cDNA_3_0184282,Nofu_GRZ_cDNA_3_0106187,Nofu_GRZ_cDNA_3_0078774,Nofu_GRZ_cDNA_3_0042239,Nofu_GRZ_cDNA_3_0001502	96.94	3.15
paralog family 2190	EIF5B	eukaryotic translation initiation factor 5B	Nofu_GRZ_cDNA_3_0022561	30.37	0
paralog family 2190	EIF5B	eukaryotic translation initiation factor 5B	Nofu_GRZ_cDNA_3_0005922,Nofu_GRZ_cDNA_3_0179175	100	0
paralog family 2191	VASP	vasodilator-stimulated phosphoprotein	Nofu_GRZ_cDNA_3_0031345,Nofu_GRZ_cDNA_3_0162698	62.57	0.95
paralog family 2191	VASP	vasodilator-stimulated phosphoprotein	Nofu_GRZ_cDNA_3_0058195	88.06	0
paralog family 2191	VASP	vasodilator-stimulated phosphoprotein	Nofu_GRZ_cDNA_3_0165002	100	0
paralog family 2192	PDZK1IP1L	PDZK1 interacting protein 1, like	Nofu_GRZ_cDNA_3_0062557	37.5	0
paralog family 2192	PDZK1IP1L	PDZK1 interacting protein 1, like	Nofu_GRZ_cDNA_3_0042516,Nofu_GRZ_cDNA_3_0209039,Nofu_GRZ_cDNA_3_0044530,Nofu_GRZ_cDNA_3_0051658,Nofu_GRZ_cDNA_3_0196424,Nofu_GRZ_cDNA_3_0064599,Nofu_GRZ_cDNA_3_0072180,Nofu_GRZ_cDNA_3_0075527,Nofu_GRZ_cDNA_3_0088687,Nofu_GRZ_cDNA_3_0106817,Nofu_GRZ_cDNA_3_0112475,Nofu_GRZ_cDNA_3_0052818	100	0
paralog family 2193	AHNAK2	AHNAK nucleoprotein 2	Nofu_GRZ_cDNA_3_0026502,Nofu_GRZ_cDNA_3_0092459	79.88	1.54
paralog family 2193	AHNAK2	AHNAK nucleoprotein 2	Nofu_GRZ_cDNA_3_0192614,Nofu_GRZ_cDNA_3_0207499,Nofu_GRZ_cDNA_3_0013892,Nofu_GRZ_cDNA_3_0000616	99.15	1.42
paralog family 2194	KDR	kinase insert domain receptor (a type III receptor tyrosine kinase)	Nofu_GRZ_cDNA_3_0003908	89.5	0
paralog family 2194	KDR	kinase insert domain receptor (a type III receptor tyrosine kinase)	Nofu_GRZ_cDNA_3_0193215	100	0
paralog family 2195	SNRK1	SNF related kinase 1	Nofu_GRZ_cDNA_3_0208779,Nofu_GRZ_cDNA_3_0003806	87.9	0
paralog family 2195	SNRK1	SNF related kinase 1	Nofu_GRZ_cDNA_3_0034253	100	0
paralog family 2196	BCOR	BCL6 co-repressor	Nofu_GRZ_cDNA_3_0019621	30.16	0
paralog family 2196	BCOR	BCL6 co-repressor	Nofu_GRZ_cDNA_3_0159171,Nofu_GRZ_cDNA_3_0000563	100	0
paralog family 2197	CAND1	cullin-associated and neddylation-dissociated 1	Nofu_GRZ_cDNA_3_0192592	63.47	0
paralog family 2197	CAND1	cullin-associated and neddylation-dissociated 1	Nofu_GRZ_cDNA_3_0180819	100	0
paralog family 2198	SF3B4	splicing factor 3b, subunit 4	Nofu_GRZ_cDNA_3_0168376,Nofu_GRZ_cDNA_3_0081782	46.29	1.13
paralog family 2198	SF3B4	splicing factor 3b, subunit 4	Nofu_GRZ_cDNA_3_0042986,Nofu_GRZ_cDNA_3_0209053	99.74	0.26
paralog family 2199	FAT2	FAT tumor suppressor homolog 2 (Drosophila)	Nofu_GRZ_cDNA_3_0000465	85.92	0
paralog family 2199	FAT2	FAT tumor suppressor homolog 2 (Drosophila)	Nofu_GRZ_cDNA_3_0177294	100	0
paralog family 2200	SPNA2	spectrin alpha 2	Nofu_GRZ_cDNA_3_0073409,Nofu_GRZ_cDNA_3_0023302	48.69	3.94
paralog family 2200	SPNA2	spectrin alpha 2	Nofu_GRZ_cDNA_3_0000268	100	0
paralog family 2201	PLXNA4	plexin A4	Nofu_GRZ_cDNA_3_0043058	86.93	0
paralog family 2201	PLXNA4	plexin A4	Nofu_GRZ_cDNA_3_0001866,Nofu_GRZ_cDNA_3_0159213	99.69	0.31
paralog family 2202	EXT1A	exostoses (multiple) 1a	Nofu_GRZ_cDNA_3_0010178,Nofu_GRZ_cDNA_3_0102068	74.2	4.67
paralog family 2202	EXT1A	exostoses (multiple) 1a	Nofu_GRZ_cDNA_3_0026687,Nofu_GRZ_cDNA_3_0004988,Nofu_GRZ_cDNA_3_0015044,Nofu_GRZ_cDNA_3_0160395	98.37	1.46
paralog family 2203	SI:DKEY-230P4	si:dkey-230p4.1	Nofu_GRZ_cDNA_3_0049410	28.49	0
paralog family 2203	SI:DKEY-230P4	si:dkey-230p4.1	Nofu_GRZ_cDNA_3_0057829,Nofu_GRZ_cDNA_3_0007160,Nofu_GRZ_cDNA_3_0032198,Nofu_GRZ_cDNA_3_0177543	96.47	3.52
paralog family 2204	WU:FB63A08	wu:fb63a08	Nofu_GRZ_cDNA_3_0183826,Nofu_GRZ_cDNA_3_0021066,Nofu_GRZ_cDNA_3_0079891	69.14	1.13
paralog family 2204	WU:FB63A08	wu:fb63a08	Nofu_GRZ_cDNA_3_0075242,Nofu_GRZ_cDNA_3_0176071,Nofu_GRZ_cDNA_3_0002871	97.62	2.61
paralog family 2205	ZGC:165604	zgc:165604	Nofu_GRZ_cDNA_3_0073888	88.55	0
paralog family 2205	ZGC:165604	zgc:165604	Nofu_GRZ_cDNA_3_0029943,Nofu_GRZ_cDNA_3_0096334,Nofu_GRZ_cDNA_3_0180698	99.72	0.4
paralog family 2206	CAB39L1	calcium binding protein 39, like 1	Nofu_GRZ_cDNA_3_0045705	89.07	0
paralog family 2206	CAB39L1	calcium binding protein 39, like 1	Nofu_GRZ_cDNA_3_0018959,Nofu_GRZ_cDNA_3_0161060	99.68	0.32
paralog family 2207	SEC61AL1	Sec61 alpha like 1	Nofu_GRZ_cDNA_3_0012607	88.31	0
paralog family 2207	SEC61AL1	Sec61 alpha like 1	Nofu_GRZ_cDNA_3_0014010,Nofu_GRZ_cDNA_3_0177675	99.58	0.42
paralog family 2208	COL7A1	collagen, type VII, alpha 1	Nofu_GRZ_cDNA_3_0010266	47.09	0
paralog family 2208	COL7A1	collagen, type VII, alpha 1	Nofu_GRZ_cDNA_3_0152003	70.3	0
paralog family 2208	COL7A1	collagen, type VII, alpha 1	Nofu_GRZ_cDNA_3_0001300	100	0
paralog family 2209	TNC	tenascin C	Nofu_GRZ_cDNA_3_0000652	38.43	0
paralog family 2209	TNC	tenascin C	Nofu_GRZ_cDNA_3_0020566,Nofu_GRZ_cDNA_3_0189383	58.67	3.02
paralog family 2209	TNC	tenascin C	Nofu_GRZ_cDNA_3_0160047,Nofu_GRZ_cDNA_3_0002563	99.6	0.4
paralog family 2210	ADD1	adducin 1 (alpha)	Nofu_GRZ_cDNA_3_0038026	53.49	0
paralog family 2210	ADD1	adducin 1 (alpha)	Nofu_GRZ_cDNA_3_0057914	63.91	0
paralog family 2210	ADD1	adducin 1 (alpha)	Nofu_GRZ_cDNA_3_0011913	100	0
paralog family 2211	ZGC:66448	zgc:66448	Nofu_GRZ_cDNA_3_0010333,Nofu_GRZ_cDNA_3_0004420	87.22	2.74
paralog family 2211	ZGC:66448	zgc:66448	Nofu_GRZ_cDNA_3_0043254,Nofu_GRZ_cDNA_3_0193194	100	0
paralog family 2212	ZFYVE9	zinc finger, FYVE domain containing 9	Nofu_GRZ_cDNA_3_0001775,Nofu_GRZ_cDNA_3_0180190	71.05	0.5
paralog family 2212	ZFYVE9	zinc finger, FYVE domain containing 9	Nofu_GRZ_cDNA_3_0009407,Nofu_GRZ_cDNA_3_0193308,Nofu_GRZ_cDNA_3_0004304	98.46	1.64
paralog family 2213	GABRB3	gamma-aminobutyric acid (GABA) A receptor, beta 3	Nofu_GRZ_cDNA_3_0096618	68.07	0
paralog family 2213	GABRB3	gamma-aminobutyric acid (GABA) A receptor, beta 3	Nofu_GRZ_cDNA_3_0177316,Nofu_GRZ_cDNA_3_0003969,Nofu_GRZ_cDNA_3_0207879	97.42	2.94
paralog family 2214	ZBED4	zinc finger, BED domain containing 4	Nofu_GRZ_cDNA_3_0180766	34.29	0
paralog family 2214	ZBED4	zinc finger, BED domain containing 4	Nofu_GRZ_cDNA_3_0110915,Nofu_GRZ_cDNA_3_0001337	100	0
paralog family 2215	NOLC1	nucleolar and coiled-body phosphoprotein 1	Nofu_GRZ_cDNA_3_0026252,Nofu_GRZ_cDNA_3_0031625	28.67	1.04
paralog family 2215	NOLC1	nucleolar and coiled-body phosphoprotein 1	Nofu_GRZ_cDNA_3_0001146	100	0
paralog family 2216	MYO1BL2	myosin 1b-like 2	Nofu_GRZ_cDNA_3_0006425	89.36	0
paralog family 2216	MYO1BL2	myosin 1b-like 2	Nofu_GRZ_cDNA_3_0001776	100	0
paralog family 2217	DST	dystonin	Nofu_GRZ_cDNA_3_0005983,Nofu_GRZ_cDNA_3_0000613	24.75	2.87
paralog family 2217	DST	dystonin	Nofu_GRZ_cDNA_3_0175716,Nofu_GRZ_cDNA_3_0041789,Nofu_GRZ_cDNA_3_0009965,Nofu_GRZ_cDNA_3_0001219	90.77	6.82
paralog family 2218	INADL	InaD-like (Drosophila)	Nofu_GRZ_cDNA_3_0193966,Nofu_GRZ_cDNA_3_0048444	31.16	0.26
paralog family 2218	INADL	InaD-like (Drosophila)	Nofu_GRZ_cDNA_3_0003583,Nofu_GRZ_cDNA_3_0068268,Nofu_GRZ_cDNA_3_0034920,Nofu_GRZ_cDNA_3_0093229,Nofu_GRZ_cDNA_3_0153422,Nofu_GRZ_cDNA_3_0003861	98.68	2.67
paralog family 2219	SPPL3	signal peptide peptidase 3	Nofu_GRZ_cDNA_3_0038129	69.91	0
paralog family 2219	SPPL3	signal peptide peptidase 3	Nofu_GRZ_cDNA_3_0010474	100	0
paralog family 2220	ZGC:101583	zgc:101583	Nofu_GRZ_cDNA_3_0054358	86.93	0
paralog family 2220	ZGC:101583	zgc:101583	Nofu_GRZ_cDNA_3_0181169	100	0
paralog family 2221	RHOAA	ras homolog gene family, member Aa	Nofu_GRZ_cDNA_3_0088193	82.61	0
paralog family 2221	RHOAA	ras homolog gene family, member Aa	Nofu_GRZ_cDNA_3_0021618,Nofu_GRZ_cDNA_3_0058586,Nofu_GRZ_cDNA_3_0196751	100	0
paralog family 2222	SI:CH211-279I17	si:ch211-279i17.1	Nofu_GRZ_cDNA_3_0176185	74.38	0
paralog family 2222	SI:CH211-279I17	si:ch211-279i17.1	Nofu_GRZ_cDNA_3_0178921,Nofu_GRZ_cDNA_3_0003036	99.87	0.13
paralog family 2223	SULT1ST4	Sulfotransferase 1 isoform 3	Nofu_GRZ_cDNA_3_0063150	65.9	0
paralog family 2223	SULT1ST4	Sulfotransferase 1 isoform 3	Nofu_GRZ_cDNA_3_0034686,Nofu_GRZ_cDNA_3_0030525	99.83	0.17
paralog family 2224	GMFB	glia maturation factor, beta	Nofu_GRZ_cDNA_3_0068761	80.67	0
paralog family 2224	GMFB	glia maturation factor, beta	Nofu_GRZ_cDNA_3_0030242,Nofu_GRZ_cDNA_3_0104017,Nofu_GRZ_cDNA_3_0207627,Nofu_GRZ_cDNA_3_0034675	97.32	2.02
paralog family 2225	DAAM2	dishevelled associated activator of morphogenesis 2	Nofu_GRZ_cDNA_3_0001334	86.41	0
paralog family 2225	DAAM2	dishevelled associated activator of morphogenesis 2	Nofu_GRZ_cDNA_3_0192780	100	0
paralog family 2226	MAPK14B	mitogen-activated protein kinase 14b	Nofu_GRZ_cDNA_3_0141618	81.58	0
paralog family 2226	MAPK14B	mitogen-activated protein kinase 14b	Nofu_GRZ_cDNA_3_0034259,Nofu_GRZ_cDNA_3_0162213	100	0
paralog family 2227	PRPF31 (1 OF 2)	PRP31 pre-mRNA processing factor 31 homolog (S. cerevisiae)	Nofu_GRZ_cDNA_3_0067477	78.01	0
paralog family 2227	PRPF31 (1 OF 2)	PRP31 pre-mRNA processing factor 31 homolog (S. cerevisiae)	Nofu_GRZ_cDNA_3_0022899,Nofu_GRZ_cDNA_3_0159223	99.27	0.73
paralog family 2228	SI:CH211-200P22	si:ch211-200p22.4	Nofu_GRZ_cDNA_3_0071825	73.98	0
paralog family 2228	SI:CH211-200P22	si:ch211-200p22.4	Nofu_GRZ_cDNA_3_0067394,Nofu_GRZ_cDNA_3_0195447,Nofu_GRZ_cDNA_3_0046443,Nofu_GRZ_cDNA_3_0208307,Nofu_GRZ_cDNA_3_0009032	94.72	4.73
paralog family 2229	ATXN7L3	ataxin 7-like 3	Nofu_GRZ_cDNA_3_0044739	86.62	0
paralog family 2229	ATXN7L3	ataxin 7-like 3	Nofu_GRZ_cDNA_3_0026610	100	0
paralog family 2230	MLLT4 (1 OF 2)	myeloid/lymphoid or mixed-lineage leukemia (trithorax homolog, Drosophila), translocated to, 4	Nofu_GRZ_cDNA_3_0208567	46.96	0
paralog family 2230	MLLT4 (1 OF 2)	myeloid/lymphoid or mixed-lineage leukemia (trithorax homolog, Drosophila), translocated to, 4	Nofu_GRZ_cDNA_3_0000361	100	0
paralog family 2231	ZGC:63637	zgc:63637	Nofu_GRZ_cDNA_3_0014936	87.29	0
paralog family 2231	ZGC:63637	zgc:63637	Nofu_GRZ_cDNA_3_0069980,Nofu_GRZ_cDNA_3_0085092,Nofu_GRZ_cDNA_3_0053389	98.8	1.11
paralog family 2232	MYOD1	myogenic differentiation 1	Nofu_GRZ_cDNA_3_0013347	88.11	0
paralog family 2232	MYOD1	myogenic differentiation 1	Nofu_GRZ_cDNA_3_0194108	100	0
paralog family 2233	ITGB1BP2	integrin beta 1 binding protein (melusin) 2	Nofu_GRZ_cDNA_3_0164795	86.1	0
paralog family 2233	ITGB1BP2	integrin beta 1 binding protein (melusin) 2	Nofu_GRZ_cDNA_3_0196210,Nofu_GRZ_cDNA_3_0026079,Nofu_GRZ_cDNA_3_0021015	99.8	0.15
paralog family 2234	HLXB9LB	homeo box HB9 like b	Nofu_GRZ_cDNA_3_0017932,Nofu_GRZ_cDNA_3_0162723	59.47	0.53
paralog family 2234	HLXB9LB	homeo box HB9 like b	Nofu_GRZ_cDNA_3_0034381	100	0
paralog family 2235	CABZ01014863	Uncharacterized protein	Nofu_GRZ_cDNA_3_0041815,Nofu_GRZ_cDNA_3_0027959,Nofu_GRZ_cDNA_3_0038552,Nofu_GRZ_cDNA_3_0162262,Nofu_GRZ_cDNA_3_0014066	64.05	3.75
paralog family 2235	CABZ01014863	Uncharacterized protein	Nofu_GRZ_cDNA_3_0005222,Nofu_GRZ_cDNA_3_0125486,Nofu_GRZ_cDNA_3_0160672	97.9	2.97
paralog family 2236	EXOC3L2 (2 OF 2)	exocyst complex component 3-like 2	Nofu_GRZ_cDNA_3_0176392,Nofu_GRZ_cDNA_3_0007496	65.59	1.53
paralog family 2236	EXOC3L2 (2 OF 2)	exocyst complex component 3-like 2	Nofu_GRZ_cDNA_3_0040670	80.26	0
paralog family 2236	EXOC3L2 (2 OF 2)	exocyst complex component 3-like 2	Nofu_GRZ_cDNA_3_0050851,Nofu_GRZ_cDNA_3_0057586,Nofu_GRZ_cDNA_3_0035440,Nofu_GRZ_cDNA_3_0162891	99.58	0.34
paralog family 2237	LRBA	LPS-responsive vesicle trafficking, beach and anchor containing	Nofu_GRZ_cDNA_3_0159512,Nofu_GRZ_cDNA_3_0036361,Nofu_GRZ_cDNA_3_0005194	30.23	2.27
paralog family 2237	LRBA	LPS-responsive vesicle trafficking, beach and anchor containing	Nofu_GRZ_cDNA_3_0000283,Nofu_GRZ_cDNA_3_0159509	97.68	2.32
paralog family 2238	ENAH	enabled homolog (Drosophila)	Nofu_GRZ_cDNA_3_0148388	35.65	0
paralog family 2238	ENAH	enabled homolog (Drosophila)	Nofu_GRZ_cDNA_3_0013872	100	0
paralog family 2239	ZGC:113294	zgc:113294	Nofu_GRZ_cDNA_3_0059120,Nofu_GRZ_cDNA_3_0056384	63.33	0.3
paralog family 2239	ZGC:113294	zgc:113294	Nofu_GRZ_cDNA_3_0062892	100	0
paralog family 2240	C13H1ORF65	chromosome 1 open reading frame 65	Nofu_GRZ_cDNA_3_0035819	83.52	0
paralog family 2240	C13H1ORF65	chromosome 1 open reading frame 65	Nofu_GRZ_cDNA_3_0054260,Nofu_GRZ_cDNA_3_0195127	98.22	1.78
paralog family 2241	ZGC:64189	zgc:64189	Nofu_GRZ_cDNA_3_0056248,Nofu_GRZ_cDNA_3_0115576,Nofu_GRZ_cDNA_3_0051804,Nofu_GRZ_cDNA_3_0155901,Nofu_GRZ_cDNA_3_0105789	37.91	4.95
paralog family 2241	ZGC:64189	zgc:64189	Nofu_GRZ_cDNA_3_0172241	100	0
paralog family 2242	TPMA	alpha-tropomyosin	Nofu_GRZ_cDNA_3_0022425	87.1	0
paralog family 2242	TPMA	alpha-tropomyosin	Nofu_GRZ_cDNA_3_0028477	100	0
paralog family 2243	ODZ4	odd Oz/ten-m homolog 4	Nofu_GRZ_cDNA_3_0162027	34.04	0
paralog family 2243	ODZ4	odd Oz/ten-m homolog 4	Nofu_GRZ_cDNA_3_0011638,Nofu_GRZ_cDNA_3_0010919,Nofu_GRZ_cDNA_3_0159341	99.77	0.33
paralog family 2244	SI:CH211-196F15	si:ch211-196f15.2	Nofu_GRZ_cDNA_3_0031165	73.57	0
paralog family 2244	SI:CH211-196F15	si:ch211-196f15.2	Nofu_GRZ_cDNA_3_0193386	100	0
paralog family 2245	STM	starmaker	Nofu_GRZ_cDNA_3_0155532	33.13	0
paralog family 2245	STM	starmaker	Nofu_GRZ_cDNA_3_0031637	100	0
paralog family 2246	CLCN4	chloride channel 4	Nofu_GRZ_cDNA_3_0010750	88.56	0
paralog family 2246	CLCN4	chloride channel 4	Nofu_GRZ_cDNA_3_0160604	100	0
paralog family 2247	PTPRN2	protein tyrosine phosphatase, receptor type, N polypeptide 2	Nofu_GRZ_cDNA_3_0003770	56.06	0
paralog family 2247	PTPRN2	protein tyrosine phosphatase, receptor type, N polypeptide 2	Nofu_GRZ_cDNA_3_0008808	76.9	0
paralog family 2247	PTPRN2	protein tyrosine phosphatase, receptor type, N polypeptide 2	Nofu_GRZ_cDNA_3_0160251	100	0
paralog family 2248	RRAS2	related RAS viral (r-ras) oncogene homolog 2	Nofu_GRZ_cDNA_3_0101498	88.71	0
paralog family 2248	RRAS2	related RAS viral (r-ras) oncogene homolog 2	Nofu_GRZ_cDNA_3_0185822	100	0
paralog family 2249	RASAL2	RAS protein activator like 2	Nofu_GRZ_cDNA_3_0013248	85.49	0
paralog family 2249	RASAL2	RAS protein activator like 2	Nofu_GRZ_cDNA_3_0160181,Nofu_GRZ_cDNA_3_0002611	99.44	0.56
paralog family 2250	RAB11FIP1B	RAB11 family interacting protein 1 (class I) b	Nofu_GRZ_cDNA_3_0066003,Nofu_GRZ_cDNA_3_0080398,Nofu_GRZ_cDNA_3_0095054,Nofu_GRZ_cDNA_3_0135466	35.16	1.61
paralog family 2250	RAB11FIP1B	RAB11 family interacting protein 1 (class I) b	Nofu_GRZ_cDNA_3_0004772	100	0
paralog family 2251	SCP2B	sterol carrier protein 2b	Nofu_GRZ_cDNA_3_0052049,Nofu_GRZ_cDNA_3_0055064	86.99	0
paralog family 2251	SCP2B	sterol carrier protein 2b	Nofu_GRZ_cDNA_3_0029721	100	0
paralog family 2252	COL18A1	collagen type XVIII, alpha 1	Nofu_GRZ_cDNA_3_0023327	83.16	0
paralog family 2252	COL18A1	collagen type XVIII, alpha 1	Nofu_GRZ_cDNA_3_0002240,Nofu_GRZ_cDNA_3_0177375	98.65	1.35
paralog family 2253	ST8SIA5	ST8 alpha-N-acetyl-neuraminide alpha-2,8-sialyltransferase 5	Nofu_GRZ_cDNA_3_0008692	88.89	0
paralog family 2253	ST8SIA5	ST8 alpha-N-acetyl-neuraminide alpha-2,8-sialyltransferase 5	Nofu_GRZ_cDNA_3_0010274	100	0
paralog family 2254	ZNF865	zinc finger protein 865	Nofu_GRZ_cDNA_3_0159597	60.15	0
paralog family 2254	ZNF865	zinc finger protein 865	Nofu_GRZ_cDNA_3_0012075,Nofu_GRZ_cDNA_3_0020123,Nofu_GRZ_cDNA_3_0022577,Nofu_GRZ_cDNA_3_0000753	99.78	0.14
paralog family 2255	RPS12	ribosomal protein S12	Nofu_GRZ_cDNA_3_0147233	72	0
paralog family 2255	RPS12	ribosomal protein S12	Nofu_GRZ_cDNA_3_0040110,Nofu_GRZ_cDNA_3_0040640	100	0
paralog family 2256	KIF1B	kinesin family member 1B	Nofu_GRZ_cDNA_3_0003542	60.39	0
paralog family 2256	KIF1B	kinesin family member 1B	Nofu_GRZ_cDNA_3_0027143	72.56	0
paralog family 2256	KIF1B	kinesin family member 1B	Nofu_GRZ_cDNA_3_0006017	100	0
paralog family 2257	ZC3H13	zinc finger CCCH-type containing 13	Nofu_GRZ_cDNA_3_0014491,Nofu_GRZ_cDNA_3_0210316	35.92	3.84
paralog family 2257	ZC3H13	zinc finger CCCH-type containing 13	Nofu_GRZ_cDNA_3_0177387	55.76	0
paralog family 2257	ZC3H13	zinc finger CCCH-type containing 13	Nofu_GRZ_cDNA_3_0027746,Nofu_GRZ_cDNA_3_0002030	100	0
paralog family 2258	C17H2ORF71	chromosome 2 open reading frame 71	Nofu_GRZ_cDNA_3_0161870	53.33	0
paralog family 2258	C17H2ORF71	chromosome 2 open reading frame 71	Nofu_GRZ_cDNA_3_0166120	100	0
paralog family 2259	DDX42	DEAD (Asp-Glu-Ala-Asp) box polypeptide 42	Nofu_GRZ_cDNA_3_0034306	49.03	0
paralog family 2259	DDX42	DEAD (Asp-Glu-Ala-Asp) box polypeptide 42	Nofu_GRZ_cDNA_3_0010358	100	0
paralog family 2260	SI:DKEYP-94B4	si:dkeyp-94b4.1	Nofu_GRZ_cDNA_3_0019495	29.98	0
paralog family 2260	SI:DKEYP-94B4	si:dkeyp-94b4.1	Nofu_GRZ_cDNA_3_0003410,Nofu_GRZ_cDNA_3_0016155,Nofu_GRZ_cDNA_3_0160214	99.96	0.05
paralog family 2261	CR356230	Uncharacterized protein	Nofu_GRZ_cDNA_3_0073469,Nofu_GRZ_cDNA_3_0070708,Nofu_GRZ_cDNA_3_0081789	47.88	2.96
paralog family 2261	CR356230	Uncharacterized protein	Nofu_GRZ_cDNA_3_0018889,Nofu_GRZ_cDNA_3_0034252,Nofu_GRZ_cDNA_3_0048012,Nofu_GRZ_cDNA_3_0163421	100	0
paralog family 2262	MTR	5-methyltetrahydrofolate-homocysteine methyltransferase	Nofu_GRZ_cDNA_3_0134228	44.54	0
paralog family 2262	MTR	5-methyltetrahydrofolate-homocysteine methyltransferase	Nofu_GRZ_cDNA_3_0151772,Nofu_GRZ_cDNA_3_0002102	100	0
paralog family 2263	RHEBL1	Ras homolog enriched in brain like 1	Nofu_GRZ_cDNA_3_0156404	82.69	0
paralog family 2263	RHEBL1	Ras homolog enriched in brain like 1	Nofu_GRZ_cDNA_3_0032928,Nofu_GRZ_cDNA_3_0035075,Nofu_GRZ_cDNA_3_0014334	98.97	1.02
paralog family 2264	KIAA1598	pep:known chromosome:Zv9:17:21141419:21198788:-1 gene:ENSDARG00000039697 transcript:ENSDART00000130377	Nofu_GRZ_cDNA_3_0037899	74.2	0
paralog family 2264	KIAA1598	pep:known chromosome:Zv9:17:21141419:21198788:-1 gene:ENSDARG00000039697 transcript:ENSDART00000130377	Nofu_GRZ_cDNA_3_0037643,Nofu_GRZ_cDNA_3_0057802,Nofu_GRZ_cDNA_3_0030976,Nofu_GRZ_cDNA_3_0176194	97.1	4.02
paralog family 2265	PI4KB	phosphatidylinositol 4-kinase, catalytic, beta	Nofu_GRZ_cDNA_3_0182185	77.81	0
paralog family 2265	PI4KB	phosphatidylinositol 4-kinase, catalytic, beta	Nofu_GRZ_cDNA_3_0159928,Nofu_GRZ_cDNA_3_0002338	98.26	1.74
paralog family 2266	TRDN	triadin	Nofu_GRZ_cDNA_3_0070093	33.67	0
paralog family 2266	TRDN	triadin	Nofu_GRZ_cDNA_3_0031150	100	0
paralog family 2267	SI:DKEYP-28D2	si:dkeyp-28d2.4	Nofu_GRZ_cDNA_3_0045729,Nofu_GRZ_cDNA_3_0199664,Nofu_GRZ_cDNA_3_0068547	58.14	2.08
paralog family 2267	SI:DKEYP-28D2	si:dkeyp-28d2.4	Nofu_GRZ_cDNA_3_0167080,Nofu_GRZ_cDNA_3_0038632,Nofu_GRZ_cDNA_3_0054726	99.08	1.3
paralog family 2268	RH50	Rh50-like protein	Nofu_GRZ_cDNA_3_0106022	72.26	0
paralog family 2268	RH50	Rh50-like protein	Nofu_GRZ_cDNA_3_0024600,Nofu_GRZ_cDNA_3_0177013	99.89	0.11
paralog family 2269	CAD	carbamoyl-phosphate synthetase 2, aspartate transcarbamylase, and dihydroorotase	Nofu_GRZ_cDNA_3_0117830	47.27	0
paralog family 2269	CAD	carbamoyl-phosphate synthetase 2, aspartate transcarbamylase, and dihydroorotase	Nofu_GRZ_cDNA_3_0008295,Nofu_GRZ_cDNA_3_0193627	99.12	0.88
paralog family 2270	SI:CH211-245H14	si:ch211-245h14.1	Nofu_GRZ_cDNA_3_0082872	44.74	0
paralog family 2270	SI:CH211-245H14	si:ch211-245h14.1	Nofu_GRZ_cDNA_3_0030787,Nofu_GRZ_cDNA_3_0163178	100	0
paralog family 2271	ZGC:158340	zgc:158340	Nofu_GRZ_cDNA_3_0019412,Nofu_GRZ_cDNA_3_0041712,Nofu_GRZ_cDNA_3_0163570,Nofu_GRZ_cDNA_3_0070401	67.57	4.03
paralog family 2271	ZGC:158340	zgc:158340	Nofu_GRZ_cDNA_3_0040775	100	0
paralog family 2272	RPS7	ribosomal protein S7	Nofu_GRZ_cDNA_3_0213173	71.57	0
paralog family 2272	RPS7	ribosomal protein S7	Nofu_GRZ_cDNA_3_0083116,Nofu_GRZ_cDNA_3_0068135	99.6	0.4
paralog family 2273	CR847904	Uncharacterized protein	Nofu_GRZ_cDNA_3_0181610	47.29	0
paralog family 2273	CR847904	Uncharacterized protein	Nofu_GRZ_cDNA_3_0027712,Nofu_GRZ_cDNA_3_0040810	99.84	0.16
paralog family 2274	BX510935	Uncharacterized protein	Nofu_GRZ_cDNA_3_0183471,Nofu_GRZ_cDNA_3_0054377	44.61	0.92
paralog family 2274	BX510935	Uncharacterized protein	Nofu_GRZ_cDNA_3_0012959,Nofu_GRZ_cDNA_3_0013032,Nofu_GRZ_cDNA_3_0025052,Nofu_GRZ_cDNA_3_0068923,Nofu_GRZ_cDNA_3_0017338	99.34	0.6
paralog family 2275	TMEM56B	transmembrane protein 56b	Nofu_GRZ_cDNA_3_0016524	85.27	0
paralog family 2275	TMEM56B	transmembrane protein 56b	Nofu_GRZ_cDNA_3_0010711,Nofu_GRZ_cDNA_3_0194029	99.81	0.19
paralog family 2276	SI:CH73-389K6	si:ch73-389k6.1	Nofu_GRZ_cDNA_3_0028688,Nofu_GRZ_cDNA_3_0021023	61.54	0.05
paralog family 2276	SI:CH73-389K6	si:ch73-389k6.1	Nofu_GRZ_cDNA_3_0198960	100	0
paralog family 2277	RPL13A	ribosomal protein L13a	Nofu_GRZ_cDNA_3_0107684	68.79	0
paralog family 2277	RPL13A	ribosomal protein L13a	Nofu_GRZ_cDNA_3_0066280,Nofu_GRZ_cDNA_3_0114288,Nofu_GRZ_cDNA_3_0047780,Nofu_GRZ_cDNA_3_0085732,Nofu_GRZ_cDNA_3_0098641,Nofu_GRZ_cDNA_3_0069521	98.39	2.23
paralog family 2278	TP63	tumor protein p63	Nofu_GRZ_cDNA_3_0209912	89	0
paralog family 2278	TP63	tumor protein p63	Nofu_GRZ_cDNA_3_0208680,Nofu_GRZ_cDNA_3_0015567,Nofu_GRZ_cDNA_3_0015503	100	0
paralog family 2279	CALM2B	calmodulin 2b, (phosphorylase kinase, delta)	Nofu_GRZ_cDNA_3_0092519	35.54	0
paralog family 2279	CALM2B	calmodulin 2b, (phosphorylase kinase, delta)	Nofu_GRZ_cDNA_3_0085861,Nofu_GRZ_cDNA_3_0073916,Nofu_GRZ_cDNA_3_0010804,Nofu_GRZ_cDNA_3_0185496,Nofu_GRZ_cDNA_3_0048256,Nofu_GRZ_cDNA_3_0001569,Nofu_GRZ_cDNA_3_0022846,Nofu_GRZ_cDNA_3_0197461,Nofu_GRZ_cDNA_3_0052843,Nofu_GRZ_cDNA_3_0031196	97.89	2.61
paralog family 2280	CYCSB	cytochrome c, somatic b	Nofu_GRZ_cDNA_3_0177729,Nofu_GRZ_cDNA_3_0046730	89.32	0
paralog family 2280	CYCSB	cytochrome c, somatic b	Nofu_GRZ_cDNA_3_0043205,Nofu_GRZ_cDNA_3_0031614	100	0
paralog family 2281	CR847562	5-oxoprolinase	Nofu_GRZ_cDNA_3_0070209	83.33	0
paralog family 2281	CR847562	5-oxoprolinase	Nofu_GRZ_cDNA_3_0027843,Nofu_GRZ_cDNA_3_0160154,Nofu_GRZ_cDNA_3_0003724	97.22	1.98
paralog family 2282	FAM53C	family with sequence similarity 53, member C	Nofu_GRZ_cDNA_3_0194209	62.5	0
paralog family 2282	FAM53C	family with sequence similarity 53, member C	Nofu_GRZ_cDNA_3_0163538	100	0
paralog family 2283	TCEB1B	transcription elongation factor B (SIII), polypeptide 1b	Nofu_GRZ_cDNA_3_0133077	48.08	0
paralog family 2283	TCEB1B	transcription elongation factor B (SIII), polypeptide 1b	Nofu_GRZ_cDNA_3_0066506,Nofu_GRZ_cDNA_3_0053828,Nofu_GRZ_cDNA_3_0083269,Nofu_GRZ_cDNA_3_0091332,Nofu_GRZ_cDNA_3_0024655	99.82	0.36
paralog family 2284	PPHLN1	periphilin 1	Nofu_GRZ_cDNA_3_0024925	40.25	0
paralog family 2284	PPHLN1	periphilin 1	Nofu_GRZ_cDNA_3_0031085,Nofu_GRZ_cDNA_3_0162515	99.73	0.27
paralog family 2285	SRGAP2B	SLIT-ROBO Rho GTPase activating protein 2b	Nofu_GRZ_cDNA_3_0001519	67.95	0
paralog family 2285	SRGAP2B	SLIT-ROBO Rho GTPase activating protein 2b	Nofu_GRZ_cDNA_3_0002393	100	0
paralog family 2286	TULP4	tubby like protein 4	Nofu_GRZ_cDNA_3_0020613	41.79	0
paralog family 2286	TULP4	tubby like protein 4	Nofu_GRZ_cDNA_3_0005765,Nofu_GRZ_cDNA_3_0207739,Nofu_GRZ_cDNA_3_0160028,Nofu_GRZ_cDNA_3_0002554	97.16	3.51
paralog family 2287	SI:CH211-51E12	si:ch211-51e12.7	Nofu_GRZ_cDNA_3_0020847	37.8	0
paralog family 2287	SI:CH211-51E12	si:ch211-51e12.7	Nofu_GRZ_cDNA_3_0055049,Nofu_GRZ_cDNA_3_0032354,Nofu_GRZ_cDNA_3_0011566	97.6	1.96
paralog family 2288	SELM	selenoprotein M	Nofu_GRZ_cDNA_3_0079336	33.33	0
paralog family 2288	SELM	selenoprotein M	Nofu_GRZ_cDNA_3_0055180	100	0
paralog family 2289	IM:7147241	im:7147241	Nofu_GRZ_cDNA_3_0002606	81.93	0
paralog family 2289	IM:7147241	im:7147241	Nofu_GRZ_cDNA_3_0179645,Nofu_GRZ_cDNA_3_0092016	99.09	0.91
paralog family 2290	ZGC:174928	zgc:174928	Nofu_GRZ_cDNA_3_0015536	33.09	0
paralog family 2290	ZGC:174928	zgc:174928	Nofu_GRZ_cDNA_3_0028454	100	0
paralog family 2291	GLI3	GLI-Kruppel family member GLI3	Nofu_GRZ_cDNA_3_0010264	85.21	0
paralog family 2291	GLI3	GLI-Kruppel family member GLI3	Nofu_GRZ_cDNA_3_0160087	100	0
paralog family 2292	CR788231	Uncharacterized protein	Nofu_GRZ_cDNA_3_0046502,Nofu_GRZ_cDNA_3_0079236	43.62	1.72
paralog family 2292	CR788231	Uncharacterized protein	Nofu_GRZ_cDNA_3_0021593,Nofu_GRZ_cDNA_3_0209735,Nofu_GRZ_cDNA_3_0019545,Nofu_GRZ_cDNA_3_0028161	98.33	1.67
paralog family 2293	MYPT2	myosin phosphatase, target subunit 2	Nofu_GRZ_cDNA_3_0009536,Nofu_GRZ_cDNA_3_0020554	81.01	0
paralog family 2293	MYPT2	myosin phosphatase, target subunit 2	Nofu_GRZ_cDNA_3_0034750	100	0
paralog family 2294	MSLNL	Uncharacterized protein	Nofu_GRZ_cDNA_3_0009351	26.97	0
paralog family 2294	MSLNL	Uncharacterized protein	Nofu_GRZ_cDNA_3_0018590	51.61	0
paralog family 2294	MSLNL	Uncharacterized protein	Nofu_GRZ_cDNA_3_0164767,Nofu_GRZ_cDNA_3_0052797,Nofu_GRZ_cDNA_3_0015666,Nofu_GRZ_cDNA_3_0207452,Nofu_GRZ_cDNA_3_0010136,Nofu_GRZ_cDNA_3_0193323,Nofu_GRZ_cDNA_3_0000331	72.8	2.39
paralog family 2294	MSLNL	Uncharacterized protein	Nofu_GRZ_cDNA_3_0004129,Nofu_GRZ_cDNA_3_0074135,Nofu_GRZ_cDNA_3_0080015,Nofu_GRZ_cDNA_3_0175403	98.3	2.94
paralog family 2295	EVI5L	ecotropic viral integration site 5-like	Nofu_GRZ_cDNA_3_0177092	71.35	0
paralog family 2295	EVI5L	ecotropic viral integration site 5-like	Nofu_GRZ_cDNA_3_0006060,Nofu_GRZ_cDNA_3_0031364,Nofu_GRZ_cDNA_3_0176473	97.49	1.95
paralog family 2296	CABZ01067020	pep:known scaffold:Zv9:Zv9_NA55:14865:19965:1 gene:ENSDARG00000053597 transcript:ENSDART00000114717	Nofu_GRZ_cDNA_3_0067561	38.75	0
paralog family 2296	CABZ01067020	pep:known scaffold:Zv9:Zv9_NA55:14865:19965:1 gene:ENSDARG00000053597 transcript:ENSDART00000114717	Nofu_GRZ_cDNA_3_0058932	100	0
paralog family 2297	ATP11B	cu137686.1	Nofu_GRZ_cDNA_3_0007619,Nofu_GRZ_cDNA_3_0027916	84.28	0.95
paralog family 2297	ATP11B	cu137686.1	Nofu_GRZ_cDNA_3_0002216	100	0
paralog family 2298	ACIN1A	apoptotic chromatin condensation inducer 1a	Nofu_GRZ_cDNA_3_0139360	73.45	0
paralog family 2298	ACIN1A	apoptotic chromatin condensation inducer 1a	Nofu_GRZ_cDNA_3_0209923	100	0
paralog family 2299	CLDNI	claudin i	Nofu_GRZ_cDNA_3_0015695	88.14	0
paralog family 2299	CLDNI	claudin i	Nofu_GRZ_cDNA_3_0027757,Nofu_GRZ_cDNA_3_0070512	100	0
paralog family 2300	POMT2	protein-O-mannosyltransferase 2	Nofu_GRZ_cDNA_3_0119644	32.35	0
paralog family 2300	POMT2	protein-O-mannosyltransferase 2	Nofu_GRZ_cDNA_3_0176601	100	0
paralog family 2301	ACTA1B	actin, alpha 1b, skeletal muscle	Nofu_GRZ_cDNA_3_0073666	81.3	0
paralog family 2301	ACTA1B	actin, alpha 1b, skeletal muscle	Nofu_GRZ_cDNA_3_0103337	100	0
paralog family 2302	TOP1MT	topoisomerase (DNA) I, mitochondrial	Nofu_GRZ_cDNA_3_0131702	40.15	0
paralog family 2302	TOP1MT	topoisomerase (DNA) I, mitochondrial	Nofu_GRZ_cDNA_3_0114675	100	0
paralog family 2303	SI:DKEY-191G9	si:dkey-191g9.5	Nofu_GRZ_cDNA_3_0060488	45.04	0
paralog family 2303	SI:DKEY-191G9	si:dkey-191g9.5	Nofu_GRZ_cDNA_3_0003897,Nofu_GRZ_cDNA_3_0174992,Nofu_GRZ_cDNA_3_0011733	98.73	0.9
paralog family 2304	THAP6	THAP domain containing 6	Nofu_GRZ_cDNA_3_0041905,Nofu_GRZ_cDNA_3_0210231,Nofu_GRZ_cDNA_3_0017071,Nofu_GRZ_cDNA_3_0048571,Nofu_GRZ_cDNA_3_0060103,Nofu_GRZ_cDNA_3_0071194	53.69	2.02
paralog family 2304	THAP6	THAP domain containing 6	Nofu_GRZ_cDNA_3_0099188,Nofu_GRZ_cDNA_3_0014712,Nofu_GRZ_cDNA_3_0090174,Nofu_GRZ_cDNA_3_0196077	98.77	2.12
paralog family 2305	CCDC30	coiled-coil domain containing 30	Nofu_GRZ_cDNA_3_0028538,Nofu_GRZ_cDNA_3_0059987,Nofu_GRZ_cDNA_3_0183014	33.41	1.57
paralog family 2305	CCDC30	coiled-coil domain containing 30	Nofu_GRZ_cDNA_3_0002949,Nofu_GRZ_cDNA_3_0024946,Nofu_GRZ_cDNA_3_0025769,Nofu_GRZ_cDNA_3_0180416,Nofu_GRZ_cDNA_3_0192981	99.57	0.63
paralog family 2306	BHIK	bhikhari	Nofu_GRZ_cDNA_3_0183397	64.67	0
paralog family 2306	BHIK	bhikhari	Nofu_GRZ_cDNA_3_0165161,Nofu_GRZ_cDNA_3_0077330,Nofu_GRZ_cDNA_3_0075839	77.9	2.87
paralog family 2306	BHIK	bhikhari	Nofu_GRZ_cDNA_3_0161147	100	0
paralog family 2307	NBEAL2	neurobeachin-like 2	Nofu_GRZ_cDNA_3_0128468	89.09	0
paralog family 2307	NBEAL2	neurobeachin-like 2	Nofu_GRZ_cDNA_3_0174925	100	0
paralog family 2308	CCDC136B	coiled-coil domain containing 136b	Nofu_GRZ_cDNA_3_0182048,Nofu_GRZ_cDNA_3_0017035	55.54	1
paralog family 2308	CCDC136B	coiled-coil domain containing 136b	Nofu_GRZ_cDNA_3_0017172,Nofu_GRZ_cDNA_3_0029537,Nofu_GRZ_cDNA_3_0031046	99.24	0.65
paralog family 2309	RPL36A	ribosomal protein L36A	Nofu_GRZ_cDNA_3_0127171	75.76	0
paralog family 2309	RPL36A	ribosomal protein L36A	Nofu_GRZ_cDNA_3_0104590	100	0
paralog family 2310	ATP7B	ATPase, Cu++ transporting, beta polypeptide	Nofu_GRZ_cDNA_3_0210803	47.22	0
paralog family 2310	ATP7B	ATPase, Cu++ transporting, beta polypeptide	Nofu_GRZ_cDNA_3_0192883	100	0
paralog family 2311	LAMA5	laminin, alpha 5	Nofu_GRZ_cDNA_3_0000084	85.6	0
paralog family 2311	LAMA5	laminin, alpha 5	Nofu_GRZ_cDNA_3_0185156,Nofu_GRZ_cDNA_3_0179729	98.93	1.07
paralog family 2312	VSIG10	V-set and immunoglobulin domain containing 10	Nofu_GRZ_cDNA_3_0182723,Nofu_GRZ_cDNA_3_0184311	37.26	1.48
paralog family 2312	VSIG10	V-set and immunoglobulin domain containing 10	Nofu_GRZ_cDNA_3_0193725	100	0
paralog family 2313	ZGC:113227	zgc:113227	Nofu_GRZ_cDNA_3_0136002,Nofu_GRZ_cDNA_3_0014284,Nofu_GRZ_cDNA_3_0028285	55.15	4.47
paralog family 2313	ZGC:113227	zgc:113227	Nofu_GRZ_cDNA_3_0010701,Nofu_GRZ_cDNA_3_0029563,Nofu_GRZ_cDNA_3_0031702,Nofu_GRZ_cDNA_3_0030680	98.95	1.13
paralog family 2314	POR (1 OF 2)	P450 (cytochrome) oxidoreductase	Nofu_GRZ_cDNA_3_0034817	88.96	0
paralog family 2314	POR (1 OF 2)	P450 (cytochrome) oxidoreductase	Nofu_GRZ_cDNA_3_0178232	100	0
paralog family 2315	PDZD2	PDZ domain containing 2	Nofu_GRZ_cDNA_3_0178628	33.02	0
paralog family 2315	PDZD2	PDZ domain containing 2	Nofu_GRZ_cDNA_3_0005319	100	0
paralog family 2316	WDR62	WD repeat domain 62	Nofu_GRZ_cDNA_3_0010997	73.1	0
paralog family 2316	WDR62	WD repeat domain 62	Nofu_GRZ_cDNA_3_0044608,Nofu_GRZ_cDNA_3_0177188	97.17	2.83
paralog family 2317	PLXNA2	plexin A2	Nofu_GRZ_cDNA_3_0011179,Nofu_GRZ_cDNA_3_0007150	88.58	0.29
paralog family 2317	PLXNA2	plexin A2	Nofu_GRZ_cDNA_3_0042527,Nofu_GRZ_cDNA_3_0160062	99.66	0.34
paralog family 2318	EPRS	glutamyl-prolyl-tRNA synthetase	Nofu_GRZ_cDNA_3_0001290	84.05	0
paralog family 2318	EPRS	glutamyl-prolyl-tRNA synthetase	Nofu_GRZ_cDNA_3_0001599	100	0
paralog family 2319	SMG7	Smg-7 homolog, nonsense mediated mRNA decay factor (C. elegans)	Nofu_GRZ_cDNA_3_0192738	30.59	0
paralog family 2319	SMG7	Smg-7 homolog, nonsense mediated mRNA decay factor (C. elegans)	Nofu_GRZ_cDNA_3_0001467	100	0
paralog family 2320	FBXW7	F-box and WD repeat domain containing 7	Nofu_GRZ_cDNA_3_0005849	88.57	0
paralog family 2320	FBXW7	F-box and WD repeat domain containing 7	Nofu_GRZ_cDNA_3_0003695,Nofu_GRZ_cDNA_3_0193163	99.61	0.39
paralog family 2321	C8H17ORF59	chromosome 17 open reading frame 59	Nofu_GRZ_cDNA_3_0013533	77.46	0
paralog family 2321	C8H17ORF59	chromosome 17 open reading frame 59	Nofu_GRZ_cDNA_3_0194240	100	0
paralog family 2322	RAB40C	RAB40c, member RAS oncogene family	Nofu_GRZ_cDNA_3_0176932	73.93	0
paralog family 2322	RAB40C	RAB40c, member RAS oncogene family	Nofu_GRZ_cDNA_3_0207473	100	0
paralog family 2323	SLX4	SLX4 structure-specific endonuclease subunit homolog (S. cerevisiae)	Nofu_GRZ_cDNA_3_0003734,Nofu_GRZ_cDNA_3_0061962	29.28	1.97
paralog family 2323	SLX4	SLX4 structure-specific endonuclease subunit homolog (S. cerevisiae)	Nofu_GRZ_cDNA_3_0006457,Nofu_GRZ_cDNA_3_0175960	99.71	0.29
paralog family 2324	LRP1B (2 OF 2)	low density lipoprotein receptor-related protein 1B	Nofu_GRZ_cDNA_3_0014221	39.59	0
paralog family 2324	LRP1B (2 OF 2)	low density lipoprotein receptor-related protein 1B	Nofu_GRZ_cDNA_3_0000022,Nofu_GRZ_cDNA_3_0175408,Nofu_GRZ_cDNA_3_0000232	98.91	0.82
paralog family 2325	NRXN1A	neurexin 1a	Nofu_GRZ_cDNA_3_0071701,Nofu_GRZ_cDNA_3_0211994	32.26	0
paralog family 2325	NRXN1A	neurexin 1a	Nofu_GRZ_cDNA_3_0160397	100	0
paralog family 2326	CHAF1A	chromatin assembly factor 1, subunit A (p150)	Nofu_GRZ_cDNA_3_0073709	36.07	0
paralog family 2326	CHAF1A	chromatin assembly factor 1, subunit A (p150)	Nofu_GRZ_cDNA_3_0012712,Nofu_GRZ_cDNA_3_0193436	99.79	0.21
paralog family 2327	SETD2	SET domain containing 2	Nofu_GRZ_cDNA_3_0084984	88.57	0
paralog family 2327	SETD2	SET domain containing 2	Nofu_GRZ_cDNA_3_0207428	100	0
paralog family 2328	AFG3L2	AFG3 ATPase family gene 3-like 2 (S. cerevisiae)	Nofu_GRZ_cDNA_3_0045177	75.93	0
paralog family 2328	AFG3L2	AFG3 ATPase family gene 3-like 2 (S. cerevisiae)	Nofu_GRZ_cDNA_3_0020080,Nofu_GRZ_cDNA_3_0002692	97.43	2.57
paralog family 2329	SATB1	SATB homeobox 1	Nofu_GRZ_cDNA_3_0070278	66.3	0
paralog family 2329	SATB1	SATB homeobox 1	Nofu_GRZ_cDNA_3_0035424,Nofu_GRZ_cDNA_3_0178727,Nofu_GRZ_cDNA_3_0015045	99.03	0.75
paralog family 2330	CEP290	centrosomal protein 290	Nofu_GRZ_cDNA_3_0000087	26.96	0
paralog family 2330	CEP290	centrosomal protein 290	Nofu_GRZ_cDNA_3_0002020	100	0
paralog family 2331	SCN1LAB	sodium channel, voltage-gated, type I like, alpha b	Nofu_GRZ_cDNA_3_0088975	33.71	0
paralog family 2331	SCN1LAB	sodium channel, voltage-gated, type I like, alpha b	Nofu_GRZ_cDNA_3_0088389,Nofu_GRZ_cDNA_3_0014568,Nofu_GRZ_cDNA_3_0177957	99.51	0.45
paralog family 2332	HIP1	huntingtin interacting protein 1	Nofu_GRZ_cDNA_3_0025000	29.63	0
paralog family 2332	HIP1	huntingtin interacting protein 1	Nofu_GRZ_cDNA_3_0033181,Nofu_GRZ_cDNA_3_0051279,Nofu_GRZ_cDNA_3_0021539,Nofu_GRZ_cDNA_3_0207826,Nofu_GRZ_cDNA_3_0003195	95.48	4.79
paralog family 2333	PSD2	pleckstrin and Sec7 domain containing 2	Nofu_GRZ_cDNA_3_0072295	86.84	0
paralog family 2333	PSD2	pleckstrin and Sec7 domain containing 2	Nofu_GRZ_cDNA_3_0160643,Nofu_GRZ_cDNA_3_0021052,Nofu_GRZ_cDNA_3_0005431	100	0
paralog family 2334	CENPE	centromere protein E, 312kDa	Nofu_GRZ_cDNA_3_0179384	27.9	0
paralog family 2334	CENPE	centromere protein E, 312kDa	Nofu_GRZ_cDNA_3_0030889,Nofu_GRZ_cDNA_3_0014763,Nofu_GRZ_cDNA_3_0022950,Nofu_GRZ_cDNA_3_0005253,Nofu_GRZ_cDNA_3_0179855	93.36	5.6
paralog family 2335	ABCG1	ATP-binding cassette, sub-family G (WHITE), member 1	Nofu_GRZ_cDNA_3_0110088	37.5	0
paralog family 2335	ABCG1	ATP-binding cassette, sub-family G (WHITE), member 1	Nofu_GRZ_cDNA_3_0009655	100	0
paralog family 2336	MT-CO2	cytochrome c oxidase II, mitochondrial	Nofu_GRZ_cDNA_3_0076245,Nofu_GRZ_cDNA_3_0051680,Nofu_GRZ_cDNA_3_0201128	58.9	5.99
paralog family 2336	MT-CO2	cytochrome c oxidase II, mitochondrial	Nofu_GRZ_cDNA_3_0083400	100	0
paralog family 2337	MT-CO3	cytochrome c oxidase III, mitochondrial	Nofu_GRZ_cDNA_3_0123964,Nofu_GRZ_cDNA_3_0139747,Nofu_GRZ_cDNA_3_0070036,Nofu_GRZ_cDNA_3_0071782	61.14	7.78
paralog family 2337	MT-CO3	cytochrome c oxidase III, mitochondrial	Nofu_GRZ_cDNA_3_0074877,Nofu_GRZ_cDNA_3_0070772	97.45	2.55
paralog family 2338	MT-ND4	NADH dehydrogenase 4, mitochondrial	Nofu_GRZ_cDNA_3_0044777,Nofu_GRZ_cDNA_3_0101608,Nofu_GRZ_cDNA_3_0207384	54.69	1.77
paralog family 2338	MT-ND4	NADH dehydrogenase 4, mitochondrial	Nofu_GRZ_cDNA_3_0052626	100	0
paralog family 2339	SI:CH211-240B21	si:ch211-240b21.2	Nofu_GRZ_cDNA_3_0166781,Nofu_GRZ_cDNA_3_0017604,Nofu_GRZ_cDNA_3_0024212,Nofu_GRZ_cDNA_3_0185321	39.53	1.19
paralog family 2339	SI:CH211-240B21	si:ch211-240b21.2	Nofu_GRZ_cDNA_3_0166045,Nofu_GRZ_cDNA_3_0197315,Nofu_GRZ_cDNA_3_0107272,Nofu_GRZ_cDNA_3_0011938,Nofu_GRZ_cDNA_3_0161998,Nofu_GRZ_cDNA_3_0191274,Nofu_GRZ_cDNA_3_0022811	61.52	5.02
paralog family 2339	SI:CH211-240B21	si:ch211-240b21.2	Nofu_GRZ_cDNA_3_0025230,Nofu_GRZ_cDNA_3_0019785,Nofu_GRZ_cDNA_3_0034993,Nofu_GRZ_cDNA_3_0017264,Nofu_GRZ_cDNA_3_0068732,Nofu_GRZ_cDNA_3_0068243,Nofu_GRZ_cDNA_3_0088593,Nofu_GRZ_cDNA_3_0162841	94.33	5.75
paralog family 2340	AFTPHA	aftiphilin a	Nofu_GRZ_cDNA_3_0006345,Nofu_GRZ_cDNA_3_0193593	31.66	0
paralog family 2340	AFTPHA	aftiphilin a	Nofu_GRZ_cDNA_3_0076011,Nofu_GRZ_cDNA_3_0005311	98.66	1.34
paralog family 2341	TRIP6	thyroid hormone receptor interactor 6	Nofu_GRZ_cDNA_3_0038401	84.56	0
paralog family 2341	TRIP6	thyroid hormone receptor interactor 6	Nofu_GRZ_cDNA_3_0008476	100	0
paralog family 2342	CABZ01073004	cdna:known scaffold:Zv9:Zv9_NA15:958:17553:1 gene:ENSDARG00000069385	Nofu_GRZ_cDNA_3_0181760	64.86	0
paralog family 2342	CABZ01073004	cdna:known scaffold:Zv9:Zv9_NA15:958:17553:1 gene:ENSDARG00000069385	Nofu_GRZ_cDNA_3_0053819	100	0
paralog family 2343	ZGC:165409	zgc:165409	Nofu_GRZ_cDNA_3_0080077	45.11	0
paralog family 2343	ZGC:165409	zgc:165409	Nofu_GRZ_cDNA_3_0104179	100	0
paralog family 2344	KCNH3	potassium voltage-gated channel, subfamily H (eag-related), member 3	Nofu_GRZ_cDNA_3_0152859	71.74	0
paralog family 2344	KCNH3	potassium voltage-gated channel, subfamily H (eag-related), member 3	Nofu_GRZ_cDNA_3_0012963,Nofu_GRZ_cDNA_3_0078696,Nofu_GRZ_cDNA_3_0006174,Nofu_GRZ_cDNA_3_0030131,Nofu_GRZ_cDNA_3_0179845,Nofu_GRZ_cDNA_3_0004060	97.96	3.6
paralog family 2345	SI:CH211-214C7	si:ch211-214c7.4	Nofu_GRZ_cDNA_3_0083876,Nofu_GRZ_cDNA_3_0016373	47.65	1.22
paralog family 2345	SI:CH211-214C7	si:ch211-214c7.4	Nofu_GRZ_cDNA_3_0007272,Nofu_GRZ_cDNA_3_0161123,Nofu_GRZ_cDNA_3_0183007,Nofu_GRZ_cDNA_3_0012941	96	4.98
paralog family 2346	ZGC:109889	zgc:109889	Nofu_GRZ_cDNA_3_0042592	85.55	0
paralog family 2346	ZGC:109889	zgc:109889	Nofu_GRZ_cDNA_3_0177772	100	0
paralog family 2347	COL7A1L	collagen type VII alpha 1-like	Nofu_GRZ_cDNA_3_0029387	52.98	0
paralog family 2347	COL7A1L	collagen type VII alpha 1-like	Nofu_GRZ_cDNA_3_0020871,Nofu_GRZ_cDNA_3_0031639,Nofu_GRZ_cDNA_3_0008462,Nofu_GRZ_cDNA_3_0050462,Nofu_GRZ_cDNA_3_0002957,Nofu_GRZ_cDNA_3_0160107	92.74	5.76
paralog family 2348	POU4F2	POU domain, class 4, transcription factor 2	Nofu_GRZ_cDNA_3_0144923	46.96	0
paralog family 2348	POU4F2	POU domain, class 4, transcription factor 2	Nofu_GRZ_cDNA_3_0014652,Nofu_GRZ_cDNA_3_0161808	99.22	0.78
paralog family 2349	ZGC:154058	zgc:154058	Nofu_GRZ_cDNA_3_0013890,Nofu_GRZ_cDNA_3_0020509,Nofu_GRZ_cDNA_3_0020494,Nofu_GRZ_cDNA_3_0048856,Nofu_GRZ_cDNA_3_0074206	71.05	5.19
paralog family 2349	ZGC:154058	zgc:154058	Nofu_GRZ_cDNA_3_0161530	100	0
paralog family 2350	OSTM1	osteopetrosis associated transmembrane protein 1	Nofu_GRZ_cDNA_3_0177318,Nofu_GRZ_cDNA_3_0056722	88.24	0
paralog family 2350	OSTM1	osteopetrosis associated transmembrane protein 1	Nofu_GRZ_cDNA_3_0042639	100	0
paralog family 2351	MAP3K6	mitogen-activated protein kinase kinase kinase 6	Nofu_GRZ_cDNA_3_0002960	77.2	0
paralog family 2351	MAP3K6	mitogen-activated protein kinase kinase kinase 6	Nofu_GRZ_cDNA_3_0027083,Nofu_GRZ_cDNA_3_0177424	98.09	1.91
paralog family 2352	PARP4	poly (ADP-ribose) polymerase family, member 4	Nofu_GRZ_cDNA_3_0085650	82.35	0
paralog family 2352	PARP4	poly (ADP-ribose) polymerase family, member 4	Nofu_GRZ_cDNA_3_0159106	100	0
paralog family 2353	EEF1A1	eukaryotic translation elongation factor 1 alpha 1	Nofu_GRZ_cDNA_3_0097581	78.95	0
paralog family 2353	EEF1A1	eukaryotic translation elongation factor 1 alpha 1	Nofu_GRZ_cDNA_3_0013407,Nofu_GRZ_cDNA_3_0044443,Nofu_GRZ_cDNA_3_0018361,Nofu_GRZ_cDNA_3_0165550,Nofu_GRZ_cDNA_3_0028030,Nofu_GRZ_cDNA_3_0196012	98.53	1.14
paralog family 2354	BNC2	basonuclin 2	Nofu_GRZ_cDNA_3_0074059	77.88	0
paralog family 2354	BNC2	basonuclin 2	Nofu_GRZ_cDNA_3_0179742	100	0
paralog family 2355	SLC41A1	solute carrier family 41, member 1	Nofu_GRZ_cDNA_3_0025072	84.1	0
paralog family 2355	SLC41A1	solute carrier family 41, member 1	Nofu_GRZ_cDNA_3_0182964	100	0
paralog family 2356	ZGC:153157	zgc:153157	Nofu_GRZ_cDNA_3_0079196	53.85	0
paralog family 2356	ZGC:153157	zgc:153157	Nofu_GRZ_cDNA_3_0163836,Nofu_GRZ_cDNA_3_0061272	100	0
paralog family 2357	INO80	INO80 homolog (S. cerevisiae)	Nofu_GRZ_cDNA_3_0057102	83.18	0
paralog family 2357	INO80	INO80 homolog (S. cerevisiae)	Nofu_GRZ_cDNA_3_0006460,Nofu_GRZ_cDNA_3_0176399	99.05	0.95
paralog family 2358	CR936968	hypothetical protein LOC100001550	Nofu_GRZ_cDNA_3_0021092	89.75	0
paralog family 2358	CR936968	hypothetical protein LOC100001550	Nofu_GRZ_cDNA_3_0022752,Nofu_GRZ_cDNA_3_0004274	100	0
paralog family 2359	ARID3B	AT rich interactive domain 3B (Bright like)	Nofu_GRZ_cDNA_3_0011005,Nofu_GRZ_cDNA_3_0162110,Nofu_GRZ_cDNA_3_0026454,Nofu_GRZ_cDNA_3_0042020	64.24	2.68
paralog family 2359	ARID3B	AT rich interactive domain 3B (Bright like)	Nofu_GRZ_cDNA_3_0073013	81.87	0
paralog family 2359	ARID3B	AT rich interactive domain 3B (Bright like)	Nofu_GRZ_cDNA_3_0014462,Nofu_GRZ_cDNA_3_0029356,Nofu_GRZ_cDNA_3_0177255	98.61	1.63
paralog family 2360	CU457778	pep:known scaffold:Zv9:Zv9_scaffold3473:148972:151329:1 gene:ENSDARG00000070602 transcript:ENSDART00000103852	Nofu_GRZ_cDNA_3_0028250,Nofu_GRZ_cDNA_3_0057151	33.58	0.68
paralog family 2360	CU457778	pep:known scaffold:Zv9:Zv9_scaffold3473:148972:151329:1 gene:ENSDARG00000070602 transcript:ENSDART00000103852	Nofu_GRZ_cDNA_3_0044836,Nofu_GRZ_cDNA_3_0042016	57.89	3.98
paralog family 2360	CU457778	pep:known scaffold:Zv9:Zv9_scaffold3473:148972:151329:1 gene:ENSDARG00000070602 transcript:ENSDART00000103852	Nofu_GRZ_cDNA_3_0026932	87.5	0
paralog family 2360	CU457778	pep:known scaffold:Zv9:Zv9_scaffold3473:148972:151329:1 gene:ENSDARG00000070602 transcript:ENSDART00000103852	Nofu_GRZ_cDNA_3_0006938	100	0
paralog family 2361	SI:CH211-232M10	si:ch211-232m10.6	Nofu_GRZ_cDNA_3_0175302	67.63	0
paralog family 2361	SI:CH211-232M10	si:ch211-232m10.6	Nofu_GRZ_cDNA_3_0161482,Nofu_GRZ_cDNA_3_0012424	86.38	0.29
paralog family 2361	SI:CH211-232M10	si:ch211-232m10.6	Nofu_GRZ_cDNA_3_0008660	100	0
paralog family 2362	ZGC:175171	zgc:175171	Nofu_GRZ_cDNA_3_0009670	84.38	0
paralog family 2362	ZGC:175171	zgc:175171	Nofu_GRZ_cDNA_3_0052306	100	0
paralog family 2363	ASH1L	ash1 (absent, small, or homeotic)-like (Drosophila)	Nofu_GRZ_cDNA_3_0000037	42.18	0
paralog family 2363	ASH1L	ash1 (absent, small, or homeotic)-like (Drosophila)	Nofu_GRZ_cDNA_3_0178902	100	0
paralog family 2364	ABCH1	ATP-binding cassette, sub-family H, member 1	Nofu_GRZ_cDNA_3_0002295	89.02	0
paralog family 2364	ABCH1	ATP-binding cassette, sub-family H, member 1	Nofu_GRZ_cDNA_3_0084328,Nofu_GRZ_cDNA_3_0175711	100	0
paralog family 2365	CABZ01080545	pep:novel scaffold:Zv9:Zv9_NA774:476:22601:1 gene:ENSDARG00000073938 transcript:ENSDART00000057346	Nofu_GRZ_cDNA_3_0106856,Nofu_GRZ_cDNA_3_0181135,Nofu_GRZ_cDNA_3_0065536	54.21	1.3
paralog family 2365	CABZ01080545	pep:novel scaffold:Zv9:Zv9_NA774:476:22601:1 gene:ENSDARG00000073938 transcript:ENSDART00000057346	Nofu_GRZ_cDNA_3_0205752	100	0
paralog family 2366	TOX3	TOX high mobility group box family member 3	Nofu_GRZ_cDNA_3_0021063	80.61	0
paralog family 2366	TOX3	TOX high mobility group box family member 3	Nofu_GRZ_cDNA_3_0059303,Nofu_GRZ_cDNA_3_0161872	98.67	1.33
paralog family 2367	CABZ01051901	Uncharacterized protein	Nofu_GRZ_cDNA_3_0162096,Nofu_GRZ_cDNA_3_0017868	39.76	3.24
paralog family 2367	CABZ01051901	Uncharacterized protein	Nofu_GRZ_cDNA_3_0011408,Nofu_GRZ_cDNA_3_0035801,Nofu_GRZ_cDNA_3_0161774	98.72	1.54
paralog family 2368	ABCA5	ATP-binding cassette, sub-family A (ABC1), member 5	Nofu_GRZ_cDNA_3_0005789	38.46	0
paralog family 2368	ABCA5	ATP-binding cassette, sub-family A (ABC1), member 5	Nofu_GRZ_cDNA_3_0000735,Nofu_GRZ_cDNA_3_0023702,Nofu_GRZ_cDNA_3_0159289	99.25	0.53
paralog family 2369	ZGC:173614	zgc:173614	Nofu_GRZ_cDNA_3_0156080	47.17	0
paralog family 2369	ZGC:173614	zgc:173614	Nofu_GRZ_cDNA_3_0197583	100	0
paralog family 2370	FLNA	filamin A, alpha (actin binding protein 280)	Nofu_GRZ_cDNA_3_0175712,Nofu_GRZ_cDNA_3_0001654	36.45	1.24
paralog family 2370	FLNA	filamin A, alpha (actin binding protein 280)	Nofu_GRZ_cDNA_3_0001955	100	0
paralog family 2371	MDFIC (2 OF 2)	MyoD family inhibitor domain containing	Nofu_GRZ_cDNA_3_0063485,Nofu_GRZ_cDNA_3_0066543,Nofu_GRZ_cDNA_3_0205367	45.28	0
paralog family 2371	MDFIC (2 OF 2)	MyoD family inhibitor domain containing	Nofu_GRZ_cDNA_3_0161892,Nofu_GRZ_cDNA_3_0011504	100	0
paralog family 2372	RAB14	RAB14, member RAS oncogene family	Nofu_GRZ_cDNA_3_0011793	85.71	0
paralog family 2372	RAB14	RAB14, member RAS oncogene family	Nofu_GRZ_cDNA_3_0026038,Nofu_GRZ_cDNA_3_0161822	99.3	0.7
paralog family 2373	MAST2	microtubule associated serine/threonine kinase 2	Nofu_GRZ_cDNA_3_0025681	79.41	0
paralog family 2373	MAST2	microtubule associated serine/threonine kinase 2	Nofu_GRZ_cDNA_3_0000788,Nofu_GRZ_cDNA_3_0175523	97.67	2.33
paralog family 2374	ARFGEF2	ADP-ribosylation factor guanine nucleotide-exchange factor 2 (brefeldin A-inhibited)	Nofu_GRZ_cDNA_3_0054841	75.09	0
paralog family 2374	ARFGEF2	ADP-ribosylation factor guanine nucleotide-exchange factor 2 (brefeldin A-inhibited)	Nofu_GRZ_cDNA_3_0004777	100	0
paralog family 2375	BRWD1	bromodomain and WD repeat domain containing 1	Nofu_GRZ_cDNA_3_0177321	28.69	0
paralog family 2375	BRWD1	bromodomain and WD repeat domain containing 1	Nofu_GRZ_cDNA_3_0027335	84.47	0
paralog family 2375	BRWD1	bromodomain and WD repeat domain containing 1	Nofu_GRZ_cDNA_3_0000636,Nofu_GRZ_cDNA_3_0036078,Nofu_GRZ_cDNA_3_0175500	97.77	1.98
paralog family 2376	HLFA	hepatic leukemia factor a	Nofu_GRZ_cDNA_3_0165934,Nofu_GRZ_cDNA_3_0050914,Nofu_GRZ_cDNA_3_0027517	79.82	1.24
paralog family 2376	HLFA	hepatic leukemia factor a	Nofu_GRZ_cDNA_3_0067294,Nofu_GRZ_cDNA_3_0013353,Nofu_GRZ_cDNA_3_0047659,Nofu_GRZ_cDNA_3_0184284	97.85	2.62
paralog family 2377	ALMS1	Alstrom syndrome 1	Nofu_GRZ_cDNA_3_0010753,Nofu_GRZ_cDNA_3_0046024,Nofu_GRZ_cDNA_3_0179911,Nofu_GRZ_cDNA_3_0034867,Nofu_GRZ_cDNA_3_0007827,Nofu_GRZ_cDNA_3_0026177,Nofu_GRZ_cDNA_3_0022259	31.46	1.82
paralog family 2377	ALMS1	Alstrom syndrome 1	Nofu_GRZ_cDNA_3_0002044	100	0
paralog family 2378	FHDC1	formin homology domain containing 1	Nofu_GRZ_cDNA_3_0056375	60.98	0
paralog family 2378	FHDC1	formin homology domain containing 1	Nofu_GRZ_cDNA_3_0207847	100	0
paralog family 2379	CABZ01072083	Uncharacterized protein	Nofu_GRZ_cDNA_3_0011898	30.6	0
paralog family 2379	CABZ01072083	Uncharacterized protein	Nofu_GRZ_cDNA_3_0180253	44.2	0
paralog family 2379	CABZ01072083	Uncharacterized protein	Nofu_GRZ_cDNA_3_0053892,Nofu_GRZ_cDNA_3_0183448,Nofu_GRZ_cDNA_3_0099086,Nofu_GRZ_cDNA_3_0168470,Nofu_GRZ_cDNA_3_0010364	93.18	5.88
paralog family 2380	CU468012	Uncharacterized protein	Nofu_GRZ_cDNA_3_0056392	40.52	0
paralog family 2380	CU468012	Uncharacterized protein	Nofu_GRZ_cDNA_3_0053244	65.72	0
paralog family 2380	CU468012	Uncharacterized protein	Nofu_GRZ_cDNA_3_0166135	79.41	0
paralog family 2380	CU468012	Uncharacterized protein	Nofu_GRZ_cDNA_3_0008310	100	0
paralog family 2381	ZGC:112970	zgc:112970	Nofu_GRZ_cDNA_3_0021248,Nofu_GRZ_cDNA_3_0018556,Nofu_GRZ_cDNA_3_0029137,Nofu_GRZ_cDNA_3_0030345,Nofu_GRZ_cDNA_3_0064189,Nofu_GRZ_cDNA_3_0194602,Nofu_GRZ_cDNA_3_0038427	48.65	5.44
paralog family 2381	ZGC:112970	zgc:112970	Nofu_GRZ_cDNA_3_0006863,Nofu_GRZ_cDNA_3_0035897,Nofu_GRZ_cDNA_3_0079190,Nofu_GRZ_cDNA_3_0185112	99.31	0.69
paralog family 2382	C9H2ORF67	chromosome 2 open reading frame 67	Nofu_GRZ_cDNA_3_0009406	31.4	0
paralog family 2382	C9H2ORF67	chromosome 2 open reading frame 67	Nofu_GRZ_cDNA_3_0029352,Nofu_GRZ_cDNA_3_0179941	99.71	0.29
paralog family 2383	KIAA1671	pep:known chromosome:Zv9:8:44682245:44736125:-1 gene:ENSDARG00000075349 transcript:ENSDART00000111894	Nofu_GRZ_cDNA_3_0160987	77.29	0
paralog family 2383	KIAA1671	pep:known chromosome:Zv9:8:44682245:44736125:-1 gene:ENSDARG00000075349 transcript:ENSDART00000111894	Nofu_GRZ_cDNA_3_0007076	100	0
paralog family 2384	ZGC:175107	zgc:175107	Nofu_GRZ_cDNA_3_0088633	58	0
paralog family 2384	ZGC:175107	zgc:175107	Nofu_GRZ_cDNA_3_0200144	100	0
paralog family 2385	CABZ01049117	pep:known scaffold:Zv9:Zv9_scaffold3490:189618:190523:-1 gene:ENSDARG00000075475 transcript:ENSDART00000108530	Nofu_GRZ_cDNA_3_0082046	67.13	0
paralog family 2385	CABZ01049117	pep:known scaffold:Zv9:Zv9_scaffold3490:189618:190523:-1 gene:ENSDARG00000075475 transcript:ENSDART00000108530	Nofu_GRZ_cDNA_3_0196252	100	0
paralog family 2386	ZFHX4	zinc finger homeobox 4	Nofu_GRZ_cDNA_3_0159360,Nofu_GRZ_cDNA_3_0009926	30.4	0.3
paralog family 2386	ZFHX4	zinc finger homeobox 4	Nofu_GRZ_cDNA_3_0000625,Nofu_GRZ_cDNA_3_0159362	98.25	1.75
paralog family 2387	SI:DKEYP-118H9	si:dkeyp-118h9.7	Nofu_GRZ_cDNA_3_0000615	79.28	0
paralog family 2387	SI:DKEYP-118H9	si:dkeyp-118h9.7	Nofu_GRZ_cDNA_3_0175462,Nofu_GRZ_cDNA_3_0000129	99.25	0.75
paralog family 2388	BX927193	Uncharacterized protein	Nofu_GRZ_cDNA_3_0162492,Nofu_GRZ_cDNA_3_0098763,Nofu_GRZ_cDNA_3_0033554,Nofu_GRZ_cDNA_3_0106771,Nofu_GRZ_cDNA_3_0037982,Nofu_GRZ_cDNA_3_0040081,Nofu_GRZ_cDNA_3_0031688,Nofu_GRZ_cDNA_3_0199871,Nofu_GRZ_cDNA_3_0183229,Nofu_GRZ_cDNA_3_0183646,Nofu_GRZ_cDNA_3_0085494,Nofu_GRZ_cDNA_3_0017357,Nofu_GRZ_cDNA_3_0116063,Nofu_GRZ_cDNA_3_0132481	56.28	9.34
paralog family 2388	BX927193	Uncharacterized protein	Nofu_GRZ_cDNA_3_0050460,Nofu_GRZ_cDNA_3_0053435	100	0
paralog family 2389	DOK2	docking protein 2	Nofu_GRZ_cDNA_3_0177928	41.7	0
paralog family 2389	DOK2	docking protein 2	Nofu_GRZ_cDNA_3_0030510	100	0
paralog family 2390	BX908763	Uncharacterized protein	Nofu_GRZ_cDNA_3_0037441	39.16	0
paralog family 2390	BX908763	Uncharacterized protein	Nofu_GRZ_cDNA_3_0046959	100	0
paralog family 2391	ZNF827	zinc finger protein 827	Nofu_GRZ_cDNA_3_0024506	32.68	0
paralog family 2391	ZNF827	zinc finger protein 827	Nofu_GRZ_cDNA_3_0003427	100	0
paralog family 2392	POLR2A	polymerase (RNA) II (DNA directed) polypeptide A	Nofu_GRZ_cDNA_3_0054378,Nofu_GRZ_cDNA_3_0103756,Nofu_GRZ_cDNA_3_0045695	38.1	1.16
paralog family 2392	POLR2A	polymerase (RNA) II (DNA directed) polypeptide A	Nofu_GRZ_cDNA_3_0001981,Nofu_GRZ_cDNA_3_0182859,Nofu_GRZ_cDNA_3_0014314,Nofu_GRZ_cDNA_3_0003152	98.61	1.2
paralog family 2393	ZGC:195170	zgc:195170	Nofu_GRZ_cDNA_3_0081847,Nofu_GRZ_cDNA_3_0092505	41.12	0.05
paralog family 2393	ZGC:195170	zgc:195170	Nofu_GRZ_cDNA_3_0087484,Nofu_GRZ_cDNA_3_0183120,Nofu_GRZ_cDNA_3_0029846	99.45	0.77
paralog family 2394	CR376751	Uncharacterized protein	Nofu_GRZ_cDNA_3_0096974	34.21	0
paralog family 2394	CR376751	Uncharacterized protein	Nofu_GRZ_cDNA_3_0064107	100	0
paralog family 2395	SI:DKEY-211M23	si:dkey-211m23.2	Nofu_GRZ_cDNA_3_0160218,Nofu_GRZ_cDNA_3_0003749,Nofu_GRZ_cDNA_3_0005600	78.62	4.75
paralog family 2395	SI:DKEY-211M23	si:dkey-211m23.2	Nofu_GRZ_cDNA_3_0002096,Nofu_GRZ_cDNA_3_0192942	99.38	0.62
paralog family 2396	ARHGEF5	Rho guanine nucleotide exchange factor (GEF) 5	Nofu_GRZ_cDNA_3_0097931	44.6	0
paralog family 2396	ARHGEF5	Rho guanine nucleotide exchange factor (GEF) 5	Nofu_GRZ_cDNA_3_0001916,Nofu_GRZ_cDNA_3_0023718,Nofu_GRZ_cDNA_3_0003730	99.44	0.79
paralog family 2397	CR931813	Uncharacterized protein	Nofu_GRZ_cDNA_3_0017312,Nofu_GRZ_cDNA_3_0177513,Nofu_GRZ_cDNA_3_0066146,Nofu_GRZ_cDNA_3_0067478	37.54	1.68
paralog family 2397	CR931813	Uncharacterized protein	Nofu_GRZ_cDNA_3_0059016,Nofu_GRZ_cDNA_3_0039320	100	0
paralog family 2398	ATAD2	ATPase family, AAA domain containing 2	Nofu_GRZ_cDNA_3_0015973	56.96	0
paralog family 2398	ATAD2	ATPase family, AAA domain containing 2	Nofu_GRZ_cDNA_3_0003050	100	0
paralog family 2399	CU138503	Uncharacterized protein	Nofu_GRZ_cDNA_3_0042153,Nofu_GRZ_cDNA_3_0059005,Nofu_GRZ_cDNA_3_0057197,Nofu_GRZ_cDNA_3_0181353,Nofu_GRZ_cDNA_3_0006818,Nofu_GRZ_cDNA_3_0024385,Nofu_GRZ_cDNA_3_0195756,Nofu_GRZ_cDNA_3_0007291,Nofu_GRZ_cDNA_3_0073153,Nofu_GRZ_cDNA_3_0192513,Nofu_GRZ_cDNA_3_0040748	58.67	5.12
paralog family 2399	CU138503	Uncharacterized protein	Nofu_GRZ_cDNA_3_0044481,Nofu_GRZ_cDNA_3_0051318,Nofu_GRZ_cDNA_3_0185536	100	0
paralog family 2400	NFATC2 (1 OF 2)	nuclear factor of activated T-cells, cytoplasmic, calcineurin-dependent 2	Nofu_GRZ_cDNA_3_0015988	52.97	0
paralog family 2400	NFATC2 (1 OF 2)	nuclear factor of activated T-cells, cytoplasmic, calcineurin-dependent 2	Nofu_GRZ_cDNA_3_0113922	67.74	0
paralog family 2400	NFATC2 (1 OF 2)	nuclear factor of activated T-cells, cytoplasmic, calcineurin-dependent 2	Nofu_GRZ_cDNA_3_0175304	100	0
paralog family 2401	BX510915	Uncharacterized protein	Nofu_GRZ_cDNA_3_0141564,Nofu_GRZ_cDNA_3_0040259,Nofu_GRZ_cDNA_3_0051341,Nofu_GRZ_cDNA_3_0052053,Nofu_GRZ_cDNA_3_0011396,Nofu_GRZ_cDNA_3_0048742,Nofu_GRZ_cDNA_3_0050834,Nofu_GRZ_cDNA_3_0052591,Nofu_GRZ_cDNA_3_0156086,Nofu_GRZ_cDNA_3_0068291,Nofu_GRZ_cDNA_3_0065441,Nofu_GRZ_cDNA_3_0082119,Nofu_GRZ_cDNA_3_0000950,Nofu_GRZ_cDNA_3_0030150,Nofu_GRZ_cDNA_3_0012037,Nofu_GRZ_cDNA_3_0113490	43.3	6.11
paralog family 2401	BX510915	Uncharacterized protein	Nofu_GRZ_cDNA_3_0182481,Nofu_GRZ_cDNA_3_0017845,Nofu_GRZ_cDNA_3_0008270	99.63	0.53
paralog family 2402	ZNF251 (15 OF 26)	zinc finger protein 251	Nofu_GRZ_cDNA_3_0150572,Nofu_GRZ_cDNA_3_0199636,Nofu_GRZ_cDNA_3_0180828,Nofu_GRZ_cDNA_3_0149513	53.97	4.02
paralog family 2402	ZNF251 (15 OF 26)	zinc finger protein 251	Nofu_GRZ_cDNA_3_0138958	71.55	0
paralog family 2402	ZNF251 (15 OF 26)	zinc finger protein 251	Nofu_GRZ_cDNA_3_0031332,Nofu_GRZ_cDNA_3_0148941,Nofu_GRZ_cDNA_3_0066345	100	0
paralog family 2403	BX248082	bx248082.1	Nofu_GRZ_cDNA_3_0002033	83.38	0
paralog family 2403	BX248082	bx248082.1	Nofu_GRZ_cDNA_3_0015471,Nofu_GRZ_cDNA_3_0072967,Nofu_GRZ_cDNA_3_0036164,Nofu_GRZ_cDNA_3_0182613	99.01	1.17
paralog family 2404	SI:DKEY-91I17	si:dkey-91i17.5	Nofu_GRZ_cDNA_3_0182961	27.78	0
paralog family 2404	SI:DKEY-91I17	si:dkey-91i17.5	Nofu_GRZ_cDNA_3_0065433,Nofu_GRZ_cDNA_3_0042506,Nofu_GRZ_cDNA_3_0115098,Nofu_GRZ_cDNA_3_0008499	99.79	0.36
paralog family 2405	CR388416	Uncharacterized protein	Nofu_GRZ_cDNA_3_0202628	45	0
paralog family 2405	CR388416	Uncharacterized protein	Nofu_GRZ_cDNA_3_0021524,Nofu_GRZ_cDNA_3_0022445,Nofu_GRZ_cDNA_3_0134757,Nofu_GRZ_cDNA_3_0042013,Nofu_GRZ_cDNA_3_0209598,Nofu_GRZ_cDNA_3_0032312,Nofu_GRZ_cDNA_3_0145801	74.52	3.57
paralog family 2405	CR388416	Uncharacterized protein	Nofu_GRZ_cDNA_3_0035507,Nofu_GRZ_cDNA_3_0207418,Nofu_GRZ_cDNA_3_0065143,Nofu_GRZ_cDNA_3_0008663	93.76	3.65
paralog family 2406	STXBP4	syntaxin binding protein 4	Nofu_GRZ_cDNA_3_0104652	67.33	0
paralog family 2406	STXBP4	syntaxin binding protein 4	Nofu_GRZ_cDNA_3_0044948,Nofu_GRZ_cDNA_3_0044951	96.7	3.3
paralog family 2407	WNK2 (2 OF 2)	WNK lysine deficient protein kinase 2	Nofu_GRZ_cDNA_3_0194091,Nofu_GRZ_cDNA_3_0193369,Nofu_GRZ_cDNA_3_0013010	39.42	1.79
paralog family 2407	WNK2 (2 OF 2)	WNK lysine deficient protein kinase 2	Nofu_GRZ_cDNA_3_0001399	100	0
paralog family 2408	PRRT3	proline-rich transmembrane protein 3	Nofu_GRZ_cDNA_3_0156582	45.41	0
paralog family 2408	PRRT3	proline-rich transmembrane protein 3	Nofu_GRZ_cDNA_3_0159836,Nofu_GRZ_cDNA_3_0002259	99.28	0.72
paralog family 2409	GPR158	G protein-coupled receptor 158	Nofu_GRZ_cDNA_3_0058596,Nofu_GRZ_cDNA_3_0059706,Nofu_GRZ_cDNA_3_0186114	58.01	4.22
paralog family 2409	GPR158	G protein-coupled receptor 158	Nofu_GRZ_cDNA_3_0192776,Nofu_GRZ_cDNA_3_0001988	99.21	0.79
paralog family 2410	COL6A3	collagen, type VI, alpha 3	Nofu_GRZ_cDNA_3_0195453	44.44	0
paralog family 2410	COL6A3	collagen, type VI, alpha 3	Nofu_GRZ_cDNA_3_0000610,Nofu_GRZ_cDNA_3_0091162,Nofu_GRZ_cDNA_3_0095679,Nofu_GRZ_cDNA_3_0209372	99.83	0.29
paralog family 2411	SI:CH211-188C16	si:ch211-188c16.1	Nofu_GRZ_cDNA_3_0159862,Nofu_GRZ_cDNA_3_0060812	47.08	3.33
paralog family 2411	SI:CH211-188C16	si:ch211-188c16.1	Nofu_GRZ_cDNA_3_0054096,Nofu_GRZ_cDNA_3_0179949	99.82	0.18
paralog family 2412	GPR144	G protein-coupled receptor 144	Nofu_GRZ_cDNA_3_0007449,Nofu_GRZ_cDNA_3_0182927	43.36	0.23
paralog family 2412	GPR144	G protein-coupled receptor 144	Nofu_GRZ_cDNA_3_0023820,Nofu_GRZ_cDNA_3_0000987,Nofu_GRZ_cDNA_3_0175599	99.65	0.25
paralog family 2413	SI:CH211-116M6	si:ch211-116m6.3	Nofu_GRZ_cDNA_3_0011885,Nofu_GRZ_cDNA_3_0024375,Nofu_GRZ_cDNA_3_0059079,Nofu_GRZ_cDNA_3_0102960,Nofu_GRZ_cDNA_3_0101726	34.54	4.26
paralog family 2413	SI:CH211-116M6	si:ch211-116m6.3	Nofu_GRZ_cDNA_3_0195400	100	0
paralog family 2414	SI:CH211-193K19	si:ch211-193k19.2	Nofu_GRZ_cDNA_3_0072886	38.84	0
paralog family 2414	SI:CH211-193K19	si:ch211-193k19.2	Nofu_GRZ_cDNA_3_0157484,Nofu_GRZ_cDNA_3_0035774	100	0
paralog family 2415	SI:DKEY-188C14	si:dkey-188c14.4	Nofu_GRZ_cDNA_3_0034189,Nofu_GRZ_cDNA_3_0199965,Nofu_GRZ_cDNA_3_0055564,Nofu_GRZ_cDNA_3_0199402,Nofu_GRZ_cDNA_3_0013984,Nofu_GRZ_cDNA_3_0031762,Nofu_GRZ_cDNA_3_0180949	31.97	2.19
paralog family 2415	SI:DKEY-188C14	si:dkey-188c14.4	Nofu_GRZ_cDNA_3_0051989	47.15	0
paralog family 2415	SI:DKEY-188C14	si:dkey-188c14.4	Nofu_GRZ_cDNA_3_0001050	100	0
paralog family 2416	SSH2 (2 OF 2)	slingshot homolog 2 (Drosophila)	Nofu_GRZ_cDNA_3_0011935	34.86	0
paralog family 2416	SSH2 (2 OF 2)	slingshot homolog 2 (Drosophila)	Nofu_GRZ_cDNA_3_0001329,Nofu_GRZ_cDNA_3_0159685	97.99	2.01
paralog family 2417	SI:CH73-353P21	si:ch73-353p21.5	Nofu_GRZ_cDNA_3_0196477	57.93	0
paralog family 2417	SI:CH73-353P21	si:ch73-353p21.5	Nofu_GRZ_cDNA_3_0028435	100	0
paralog family 2418	RP1 (1 OF 2)	retinitis pigmentosa 1 (autosomal dominant)	Nofu_GRZ_cDNA_3_0002707	36.47	0
paralog family 2418	RP1 (1 OF 2)	retinitis pigmentosa 1 (autosomal dominant)	Nofu_GRZ_cDNA_3_0043639	48.87	0
paralog family 2418	RP1 (1 OF 2)	retinitis pigmentosa 1 (autosomal dominant)	Nofu_GRZ_cDNA_3_0000352	100	0
paralog family 2419	CT025887	Uncharacterized protein	Nofu_GRZ_cDNA_3_0049773	27.62	0
paralog family 2419	CT025887	Uncharacterized protein	Nofu_GRZ_cDNA_3_0098841	100	0
paralog family 2420	C1H16ORF88	chromosome 16 open reading frame 88	Nofu_GRZ_cDNA_3_0016391	78.12	0
paralog family 2420	C1H16ORF88	chromosome 16 open reading frame 88	Nofu_GRZ_cDNA_3_0209583	100	0
paralog family 2421	CABZ01034793	Uncharacterized protein	Nofu_GRZ_cDNA_3_0208264	36.46	0
paralog family 2421	CABZ01034793	Uncharacterized protein	Nofu_GRZ_cDNA_3_0037672	100	0
paralog family 2422	SZT2	seizure threshold 2 homolog (mouse)	Nofu_GRZ_cDNA_3_0003827	29.17	0
paralog family 2422	SZT2	seizure threshold 2 homolog (mouse)	Nofu_GRZ_cDNA_3_0076312	41.79	0
paralog family 2422	SZT2	seizure threshold 2 homolog (mouse)	Nofu_GRZ_cDNA_3_0067464,Nofu_GRZ_cDNA_3_0175945,Nofu_GRZ_cDNA_3_0000231	97.9	1.93
paralog family 2423	HERC1	hect (homologous to the E6-AP (UBE3A) carboxyl terminus) domain and RCC1 (CHC1)-like domain (RLD) 1	Nofu_GRZ_cDNA_3_0177299	36.68	0
paralog family 2423	HERC1	hect (homologous to the E6-AP (UBE3A) carboxyl terminus) domain and RCC1 (CHC1)-like domain (RLD) 1	Nofu_GRZ_cDNA_3_0007540	88.65	0
paralog family 2423	HERC1	hect (homologous to the E6-AP (UBE3A) carboxyl terminus) domain and RCC1 (CHC1)-like domain (RLD) 1	Nofu_GRZ_cDNA_3_0000014,Nofu_GRZ_cDNA_3_0176421	99.63	0.37
paralog family 2424	SI:DKEY-13N15	si:dkey-13n15.11	Nofu_GRZ_cDNA_3_0043406	35.27	0
paralog family 2424	SI:DKEY-13N15	si:dkey-13n15.11	Nofu_GRZ_cDNA_3_0001015	100	0
paralog family 2425	CU570881	Uncharacterized protein	Nofu_GRZ_cDNA_3_0019331	32.59	0
paralog family 2425	CU570881	Uncharacterized protein	Nofu_GRZ_cDNA_3_0008299,Nofu_GRZ_cDNA_3_0170010	44	0.8
paralog family 2425	CU570881	Uncharacterized protein	Nofu_GRZ_cDNA_3_0121184	100	0
paralog family 2426	CR339051	Uncharacterized protein	Nofu_GRZ_cDNA_3_0020667	69.8	0
paralog family 2426	CR339051	Uncharacterized protein	Nofu_GRZ_cDNA_3_0159422	88.25	0
paralog family 2426	CR339051	Uncharacterized protein	Nofu_GRZ_cDNA_3_0000267,Nofu_GRZ_cDNA_3_0001077	100	0
paralog family 2427	DEPDC5	DEP domain containing 5	Nofu_GRZ_cDNA_3_0009432	35.09	0
paralog family 2427	DEPDC5	DEP domain containing 5	Nofu_GRZ_cDNA_3_0025612,Nofu_GRZ_cDNA_3_0026276,Nofu_GRZ_cDNA_3_0161023,Nofu_GRZ_cDNA_3_0005800	95.4	5.33
paralog family 2428	RUSC1	RUN and SH3 domain containing 1	Nofu_GRZ_cDNA_3_0017179	42.31	0
paralog family 2428	RUSC1	RUN and SH3 domain containing 1	Nofu_GRZ_cDNA_3_0103413,Nofu_GRZ_cDNA_3_0000662,Nofu_GRZ_cDNA_3_0054500,Nofu_GRZ_cDNA_3_0096728,Nofu_GRZ_cDNA_3_0007651	92.13	4.65
paralog family 2429	AL844587	Uncharacterized protein	Nofu_GRZ_cDNA_3_0095367	66.99	0
paralog family 2429	AL844587	Uncharacterized protein	Nofu_GRZ_cDNA_3_0015506,Nofu_GRZ_cDNA_3_0027649	100	0
paralog family 2430	CECR2	cat eye syndrome chromosome region, candidate 2	Nofu_GRZ_cDNA_3_0012856	86.91	0
paralog family 2430	CECR2	cat eye syndrome chromosome region, candidate 2	Nofu_GRZ_cDNA_3_0035129,Nofu_GRZ_cDNA_3_0207472	99.52	0.48
paralog family 2431	ZGC:194297	zgc:194297	Nofu_GRZ_cDNA_3_0180106,Nofu_GRZ_cDNA_3_0181359,Nofu_GRZ_cDNA_3_0043618,Nofu_GRZ_cDNA_3_0201318	35.19	2.84
paralog family 2431	ZGC:194297	zgc:194297	Nofu_GRZ_cDNA_3_0042368,Nofu_GRZ_cDNA_3_0047640,Nofu_GRZ_cDNA_3_0052977,Nofu_GRZ_cDNA_3_0038222,Nofu_GRZ_cDNA_3_0065761,Nofu_GRZ_cDNA_3_0203136,Nofu_GRZ_cDNA_3_0204135,Nofu_GRZ_cDNA_3_0183035	99.71	0.41
paralog family 2432	CCDC50 (1 OF 2)	coiled-coil domain containing 50	Nofu_GRZ_cDNA_3_0017946	74.66	0
paralog family 2432	CCDC50 (1 OF 2)	coiled-coil domain containing 50	Nofu_GRZ_cDNA_3_0007804	100	0
paralog family 2433	SLC9A5	solute carrier family 9 (sodium/hydrogen exchanger), member 5	Nofu_GRZ_cDNA_3_0083448	77.88	0
paralog family 2433	SLC9A5	solute carrier family 9 (sodium/hydrogen exchanger), member 5	Nofu_GRZ_cDNA_3_0090776,Nofu_GRZ_cDNA_3_0011858,Nofu_GRZ_cDNA_3_0112436,Nofu_GRZ_cDNA_3_0161914	97.97	2.62
paralog family 2434	ZGC:162958	zgc:162958	Nofu_GRZ_cDNA_3_0184437,Nofu_GRZ_cDNA_3_0116468,Nofu_GRZ_cDNA_3_0044383,Nofu_GRZ_cDNA_3_0172719	68.85	3.13
paralog family 2434	ZGC:162958	zgc:162958	Nofu_GRZ_cDNA_3_0138083,Nofu_GRZ_cDNA_3_0189643,Nofu_GRZ_cDNA_3_0211699	100	0
paralog family 2435	RALBP1	ralA binding protein 1	Nofu_GRZ_cDNA_3_0019347	76.87	0
paralog family 2435	RALBP1	ralA binding protein 1	Nofu_GRZ_cDNA_3_0007241	100	0
paralog family 2436	NANOS1	nanos homolog 1 (Drosophila)	Nofu_GRZ_cDNA_3_0042478,Nofu_GRZ_cDNA_3_0047366	67.29	0
paralog family 2436	NANOS1	nanos homolog 1 (Drosophila)	Nofu_GRZ_cDNA_3_0176987	100	0
paralog family 2437	BRCA2	breast cancer 2, early onset	Nofu_GRZ_cDNA_3_0059918	32.76	0
paralog family 2437	BRCA2	breast cancer 2, early onset	Nofu_GRZ_cDNA_3_0159473	100	0
paralog family 2438	WU:FI38E01	wu:fi38e01	Nofu_GRZ_cDNA_3_0165593,Nofu_GRZ_cDNA_3_0013862	35.73	0.05
paralog family 2438	WU:FI38E01	wu:fi38e01	Nofu_GRZ_cDNA_3_0208071	100	0
paralog family 2439	BX855614	Uncharacterized protein	Nofu_GRZ_cDNA_3_0033642	44.54	0
paralog family 2439	BX855614	Uncharacterized protein	Nofu_GRZ_cDNA_3_0079664	100	0
paralog family 2440	CABZ01080492	Uncharacterized protein	Nofu_GRZ_cDNA_3_0061738	32.58	0
paralog family 2440	CABZ01080492	Uncharacterized protein	Nofu_GRZ_cDNA_3_0142805	100	0
paralog family 2441	SI:DKEY-22O22	si:dkey-22o22.2	Nofu_GRZ_cDNA_3_0156245	31.34	0
paralog family 2441	SI:DKEY-22O22	si:dkey-22o22.2	Nofu_GRZ_cDNA_3_0175974	100	0
paralog family 2442	ZNF821	zinc finger protein 821	Nofu_GRZ_cDNA_3_0058973,Nofu_GRZ_cDNA_3_0020190	27.98	2.98
paralog family 2442	ZNF821	zinc finger protein 821	Nofu_GRZ_cDNA_3_0197330,Nofu_GRZ_cDNA_3_0197015,Nofu_GRZ_cDNA_3_0063428,Nofu_GRZ_cDNA_3_0159963,Nofu_GRZ_cDNA_3_0178019,Nofu_GRZ_cDNA_3_0162481,Nofu_GRZ_cDNA_3_0189920,Nofu_GRZ_cDNA_3_0212286,Nofu_GRZ_cDNA_3_0012361,Nofu_GRZ_cDNA_3_0024054,Nofu_GRZ_cDNA_3_0199478,Nofu_GRZ_cDNA_3_0036664	59.55	10.49
paralog family 2442	ZNF821	zinc finger protein 821	Nofu_GRZ_cDNA_3_0194079,Nofu_GRZ_cDNA_3_0029360,Nofu_GRZ_cDNA_3_0030944,Nofu_GRZ_cDNA_3_0193607,Nofu_GRZ_cDNA_3_0046360,Nofu_GRZ_cDNA_3_0046867,Nofu_GRZ_cDNA_3_0049956,Nofu_GRZ_cDNA_3_0163881,Nofu_GRZ_cDNA_3_0052376,Nofu_GRZ_cDNA_3_0069370,Nofu_GRZ_cDNA_3_0072827,Nofu_GRZ_cDNA_3_0075379,Nofu_GRZ_cDNA_3_0077075,Nofu_GRZ_cDNA_3_0183289,Nofu_GRZ_cDNA_3_0170663,Nofu_GRZ_cDNA_3_0107117,Nofu_GRZ_cDNA_3…	100	0
paralog family 2443	FP245543	Uncharacterized protein	Nofu_GRZ_cDNA_3_0102267	49.38	0
paralog family 2443	FP245543	Uncharacterized protein	Nofu_GRZ_cDNA_3_0102931	62.58	0
paralog family 2443	FP245543	Uncharacterized protein	Nofu_GRZ_cDNA_3_0160665,Nofu_GRZ_cDNA_3_0004287	99.87	0.13
paralog family 2444	CR925768	Uncharacterized protein	Nofu_GRZ_cDNA_3_0183468,Nofu_GRZ_cDNA_3_0040288	45.23	1.44
paralog family 2444	CR925768	Uncharacterized protein	Nofu_GRZ_cDNA_3_0202745	100	0
paralog family 2445	AL807749	Uncharacterized protein	Nofu_GRZ_cDNA_3_0202511	61.29	0
paralog family 2445	AL807749	Uncharacterized protein	Nofu_GRZ_cDNA_3_0048897	100	0
paralog family 2446	CABZ01027552	Uncharacterized protein	Nofu_GRZ_cDNA_3_0032256,Nofu_GRZ_cDNA_3_0034213	60.05	4.1
paralog family 2446	CABZ01027552	Uncharacterized protein	Nofu_GRZ_cDNA_3_0000487,Nofu_GRZ_cDNA_3_0009115,Nofu_GRZ_cDNA_3_0016403,Nofu_GRZ_cDNA_3_0207503	99.8	0.35
paralog family 2447	BX649307	Uncharacterized protein	Nofu_GRZ_cDNA_3_0212487	47.92	0
paralog family 2447	BX649307	Uncharacterized protein	Nofu_GRZ_cDNA_3_0021677	100	0
paralog family 2448	BX663505	Uncharacterized protein	Nofu_GRZ_cDNA_3_0202407,Nofu_GRZ_cDNA_3_0027498	48.3	2.15
paralog family 2448	BX663505	Uncharacterized protein	Nofu_GRZ_cDNA_3_0020998	100	0
paralog family 2449	CT583728	Uncharacterized protein	Nofu_GRZ_cDNA_3_0031747,Nofu_GRZ_cDNA_3_0204671	59.09	0.63
paralog family 2449	CT583728	Uncharacterized protein	Nofu_GRZ_cDNA_3_0202583	70.68	0
paralog family 2449	CT583728	Uncharacterized protein	Nofu_GRZ_cDNA_3_0062480	100	0
paralog family 2450	CT027578	Uncharacterized protein	Nofu_GRZ_cDNA_3_0013823	40	0
paralog family 2450	CT027578	Uncharacterized protein	Nofu_GRZ_cDNA_3_0058385	100	0
paralog family 2451	CU459095	Uncharacterized protein	Nofu_GRZ_cDNA_3_0000697,Nofu_GRZ_cDNA_3_0161134,Nofu_GRZ_cDNA_3_0039202,Nofu_GRZ_cDNA_3_0043563,Nofu_GRZ_cDNA_3_0004336,Nofu_GRZ_cDNA_3_0062961,Nofu_GRZ_cDNA_3_0069660,Nofu_GRZ_cDNA_3_0164187,Nofu_GRZ_cDNA_3_0073582,Nofu_GRZ_cDNA_3_0183098,Nofu_GRZ_cDNA_3_0069331,Nofu_GRZ_cDNA_3_0083528,Nofu_GRZ_cDNA_3_0076749,Nofu_GRZ_cDNA_3_0084425,Nofu_GRZ_cDNA_3_0171471,Nofu_GRZ_cDNA_3_0058474,Nofu_GRZ_cDNA_3…	56.29	10.02
paralog family 2451	CU459095	Uncharacterized protein	Nofu_GRZ_cDNA_3_0180864,Nofu_GRZ_cDNA_3_0187796,Nofu_GRZ_cDNA_3_0171349,Nofu_GRZ_cDNA_3_0151035,Nofu_GRZ_cDNA_3_0153733,Nofu_GRZ_cDNA_3_0005044	99.59	0.91
paralog family 2452	CABZ01069012	Uncharacterized protein	Nofu_GRZ_cDNA_3_0162191	65.5	0
paralog family 2452	CABZ01069012	Uncharacterized protein	Nofu_GRZ_cDNA_3_0194057	100	0
paralog family 2453	CU929234	Uncharacterized protein	Nofu_GRZ_cDNA_3_0033334,Nofu_GRZ_cDNA_3_0000838,Nofu_GRZ_cDNA_3_0018082,Nofu_GRZ_cDNA_3_0012199,Nofu_GRZ_cDNA_3_0179969,Nofu_GRZ_cDNA_3_0020708,Nofu_GRZ_cDNA_3_0019269,Nofu_GRZ_cDNA_3_0009172,Nofu_GRZ_cDNA_3_0002205,Nofu_GRZ_cDNA_3_0013090,Nofu_GRZ_cDNA_3_0193605,Nofu_GRZ_cDNA_3_0020135,Nofu_GRZ_cDNA_3_0176418,Nofu_GRZ_cDNA_3_0159726,Nofu_GRZ_cDNA_3_0007303,Nofu_GRZ_cDNA_3_0031152,Nofu_GRZ_cDNA_3…	40.64	3.72
paralog family 2453	CU929234	Uncharacterized protein	Nofu_GRZ_cDNA_3_0028366,Nofu_GRZ_cDNA_3_0051499,Nofu_GRZ_cDNA_3_0163121	99.75	0.35
paralog family 2454	NXPH4	neurexophilin 4	Nofu_GRZ_cDNA_3_0187251	61.76	0
paralog family 2454	NXPH4	neurexophilin 4	Nofu_GRZ_cDNA_3_0161199	100	0
paralog family 2455	BX640547	Uncharacterized protein	Nofu_GRZ_cDNA_3_0180899,Nofu_GRZ_cDNA_3_0017924	40.94	0
paralog family 2455	BX640547	Uncharacterized protein	Nofu_GRZ_cDNA_3_0058435,Nofu_GRZ_cDNA_3_0184135,Nofu_GRZ_cDNA_3_0059157	94.27	4.06
paralog family 2456	AL929239	Uncharacterized protein	Nofu_GRZ_cDNA_3_0182016,Nofu_GRZ_cDNA_3_0014135,Nofu_GRZ_cDNA_3_0042376,Nofu_GRZ_cDNA_3_0175252,Nofu_GRZ_cDNA_3_0171199,Nofu_GRZ_cDNA_3_0038178,Nofu_GRZ_cDNA_3_0053765,Nofu_GRZ_cDNA_3_0087046,Nofu_GRZ_cDNA_3_0090115	38.18	4.46
paralog family 2456	AL929239	Uncharacterized protein	Nofu_GRZ_cDNA_3_0183665,Nofu_GRZ_cDNA_3_0067321	100	0
paralog family 2457	BX510909	pep:novel scaffold:Zv9:Zv9_scaffold3560:72844:137635:1 gene:ENSDARG00000086829 transcript:ENSDART00000121650	Nofu_GRZ_cDNA_3_0035849,Nofu_GRZ_cDNA_3_0200422	58.6	3.32
paralog family 2457	BX510909	pep:novel scaffold:Zv9:Zv9_scaffold3560:72844:137635:1 gene:ENSDARG00000086829 transcript:ENSDART00000121650	Nofu_GRZ_cDNA_3_0009443,Nofu_GRZ_cDNA_3_0021260	96.61	3.39
paralog family 2458	ZGC:175008	zgc:175008	Nofu_GRZ_cDNA_3_0183149	43.59	0
paralog family 2458	ZGC:175008	zgc:175008	Nofu_GRZ_cDNA_3_0184850,Nofu_GRZ_cDNA_3_0199632,Nofu_GRZ_cDNA_3_0119074	100	0
paralog family 2459	BX640462	Uncharacterized protein	Nofu_GRZ_cDNA_3_0050276	89.55	0
paralog family 2459	BX640462	Uncharacterized protein	Nofu_GRZ_cDNA_3_0209128	100	0
paralog family 2460	C12H10ORF71 (2 OF 2)	chromosome 10 open reading frame 71	Nofu_GRZ_cDNA_3_0159825	49.55	0
paralog family 2460	C12H10ORF71 (2 OF 2)	chromosome 10 open reading frame 71	Nofu_GRZ_cDNA_3_0032862,Nofu_GRZ_cDNA_3_0002256	100	0
paralog family 2461	BX640584	Uncharacterized protein	Nofu_GRZ_cDNA_3_0001113,Nofu_GRZ_cDNA_3_0192873	47.85	0
paralog family 2461	BX640584	Uncharacterized protein	Nofu_GRZ_cDNA_3_0034720,Nofu_GRZ_cDNA_3_0204988	100	0
paralog family 2462	ATXN1L	ataxin 1-like	Nofu_GRZ_cDNA_3_0012848	88.16	0
paralog family 2462	ATXN1L	ataxin 1-like	Nofu_GRZ_cDNA_3_0135663,Nofu_GRZ_cDNA_3_0127328,Nofu_GRZ_cDNA_3_0176199	99.4	0.84
paralog family 2463	C23H20ORF151	chromosome 20 open reading frame 151	Nofu_GRZ_cDNA_3_0029751	89.66	0
paralog family 2463	C23H20ORF151	chromosome 20 open reading frame 151	Nofu_GRZ_cDNA_3_0162391	100	0
paralog family 2464	CU694254	Uncharacterized protein	Nofu_GRZ_cDNA_3_0009918,Nofu_GRZ_cDNA_3_0191876,Nofu_GRZ_cDNA_3_0054849,Nofu_GRZ_cDNA_3_0025703,Nofu_GRZ_cDNA_3_0196283,Nofu_GRZ_cDNA_3_0166281,Nofu_GRZ_cDNA_3_0023647,Nofu_GRZ_cDNA_3_0098352,Nofu_GRZ_cDNA_3_0080214,Nofu_GRZ_cDNA_3_0080794,Nofu_GRZ_cDNA_3_0075577,Nofu_GRZ_cDNA_3_0208987	43.25	5.98
paralog family 2464	CU694254	Uncharacterized protein	Nofu_GRZ_cDNA_3_0196370	65.49	0
paralog family 2464	CU694254	Uncharacterized protein	Nofu_GRZ_cDNA_3_0025143,Nofu_GRZ_cDNA_3_0210216	98.57	1.43
paralog family 2465	CR407594	Uncharacterized protein	Nofu_GRZ_cDNA_3_0195980,Nofu_GRZ_cDNA_3_0064827,Nofu_GRZ_cDNA_3_0163174,Nofu_GRZ_cDNA_3_0211741	53.69	4.91
paralog family 2465	CR407594	Uncharacterized protein	Nofu_GRZ_cDNA_3_0033975	100	0
paralog family 2466	CABZ01044356	pep:novel chromosome:Zv9:22:40601357:40603466:1 gene:ENSDARG00000087080 transcript:ENSDART00000128064	Nofu_GRZ_cDNA_3_0050454,Nofu_GRZ_cDNA_3_0081874,Nofu_GRZ_cDNA_3_0076152,Nofu_GRZ_cDNA_3_0075838,Nofu_GRZ_cDNA_3_0170936,Nofu_GRZ_cDNA_3_0054373,Nofu_GRZ_cDNA_3_0187092,Nofu_GRZ_cDNA_3_0156229	35.71	3.13
paralog family 2466	CABZ01044356	pep:novel chromosome:Zv9:22:40601357:40603466:1 gene:ENSDARG00000087080 transcript:ENSDART00000128064	Nofu_GRZ_cDNA_3_0078202	100	0
paralog family 2467	BX936282	Uncharacterized protein	Nofu_GRZ_cDNA_3_0023920,Nofu_GRZ_cDNA_3_0177438	84.41	0.54
paralog family 2467	BX936282	Uncharacterized protein	Nofu_GRZ_cDNA_3_0011164	100	0
paralog family 2468	CU694385	Uncharacterized protein	Nofu_GRZ_cDNA_3_0069908,Nofu_GRZ_cDNA_3_0166872,Nofu_GRZ_cDNA_3_0181701,Nofu_GRZ_cDNA_3_0038751,Nofu_GRZ_cDNA_3_0066599,Nofu_GRZ_cDNA_3_0069278,Nofu_GRZ_cDNA_3_0047283,Nofu_GRZ_cDNA_3_0061523	50.8	5.57
paralog family 2468	CU694385	Uncharacterized protein	Nofu_GRZ_cDNA_3_0074091,Nofu_GRZ_cDNA_3_0049128,Nofu_GRZ_cDNA_3_0191578,Nofu_GRZ_cDNA_3_0080835,Nofu_GRZ_cDNA_3_0067753,Nofu_GRZ_cDNA_3_0098132,Nofu_GRZ_cDNA_3_0191747,Nofu_GRZ_cDNA_3_0199699,Nofu_GRZ_cDNA_3_0211216,Nofu_GRZ_cDNA_3_0202681,Nofu_GRZ_cDNA_3_0189704,Nofu_GRZ_cDNA_3_0202802,Nofu_GRZ_cDNA_3_0203808,Nofu_GRZ_cDNA_3_0200707,Nofu_GRZ_cDNA_3_0190511,Nofu_GRZ_cDNA_3_0074170,Nofu_GRZ_cDNA_3…	86.54	4.92
paralog family 2469	BX649518	Uncharacterized protein	Nofu_GRZ_cDNA_3_0177707	43.8	0
paralog family 2469	BX649518	Uncharacterized protein	Nofu_GRZ_cDNA_3_0188105	70.59	0
paralog family 2469	BX649518	Uncharacterized protein	Nofu_GRZ_cDNA_3_0097885	100	0
paralog family 2470	CR788316	Uncharacterized protein	Nofu_GRZ_cDNA_3_0029007	63.46	0
paralog family 2470	CR788316	Uncharacterized protein	Nofu_GRZ_cDNA_3_0209992	100	0
paralog family 2471	CABZ01055715	pep:known scaffold:Zv9:Zv9_NA740:712:1645:-1 gene:ENSDARG00000087246 transcript:ENSDART00000130060	Nofu_GRZ_cDNA_3_0071884,Nofu_GRZ_cDNA_3_0113541,Nofu_GRZ_cDNA_3_0026827,Nofu_GRZ_cDNA_3_0162552,Nofu_GRZ_cDNA_3_0114224,Nofu_GRZ_cDNA_3_0060369,Nofu_GRZ_cDNA_3_0160416,Nofu_GRZ_cDNA_3_0009499,Nofu_GRZ_cDNA_3_0163878,Nofu_GRZ_cDNA_3_0173227,Nofu_GRZ_cDNA_3_0111467,Nofu_GRZ_cDNA_3_0023464,Nofu_GRZ_cDNA_3_0184356,Nofu_GRZ_cDNA_3_0165257,Nofu_GRZ_cDNA_3_0181774,Nofu_GRZ_cDNA_3_0200709,Nofu_GRZ_cDNA_3…	50.08	7.25
paralog family 2471	CABZ01055715	pep:known scaffold:Zv9:Zv9_NA740:712:1645:-1 gene:ENSDARG00000087246 transcript:ENSDART00000130060	Nofu_GRZ_cDNA_3_0204090,Nofu_GRZ_cDNA_3_0192163,Nofu_GRZ_cDNA_3_0026889,Nofu_GRZ_cDNA_3_0057695,Nofu_GRZ_cDNA_3_0078474,Nofu_GRZ_cDNA_3_0059290,Nofu_GRZ_cDNA_3_0043399,Nofu_GRZ_cDNA_3_0190815,Nofu_GRZ_cDNA_3_0028378,Nofu_GRZ_cDNA_3_0049268,Nofu_GRZ_cDNA_3_0019411	87.74	5.95
paralog family 2472	BX511080	Uncharacterized protein	Nofu_GRZ_cDNA_3_0096629	77.42	0
paralog family 2472	BX511080	Uncharacterized protein	Nofu_GRZ_cDNA_3_0014282,Nofu_GRZ_cDNA_3_0138684,Nofu_GRZ_cDNA_3_0057323	99.03	1.37
paralog family 2473	CABZ01069268	pep:known scaffold:Zv9:Zv9_NA81:49911:51114:1 gene:ENSDARG00000087416 transcript:ENSDART00000123930	Nofu_GRZ_cDNA_3_0037371,Nofu_GRZ_cDNA_3_0096874,Nofu_GRZ_cDNA_3_0199986,Nofu_GRZ_cDNA_3_0012434,Nofu_GRZ_cDNA_3_0135680,Nofu_GRZ_cDNA_3_0046933,Nofu_GRZ_cDNA_3_0082937,Nofu_GRZ_cDNA_3_0077880,Nofu_GRZ_cDNA_3_0065432,Nofu_GRZ_cDNA_3_0093258,Nofu_GRZ_cDNA_3_0012310	52.28	6.04
paralog family 2473	CABZ01069268	pep:known scaffold:Zv9:Zv9_NA81:49911:51114:1 gene:ENSDARG00000087416 transcript:ENSDART00000123930	Nofu_GRZ_cDNA_3_0145934	100	0
paralog family 2474	ZNF784	zinc finger protein 784	Nofu_GRZ_cDNA_3_0047575	70.15	0
paralog family 2474	ZNF784	zinc finger protein 784	Nofu_GRZ_cDNA_3_0044010,Nofu_GRZ_cDNA_3_0003192	99.85	0.15
paralog family 2475	BX663613	Uncharacterized protein	Nofu_GRZ_cDNA_3_0194307,Nofu_GRZ_cDNA_3_0196464,Nofu_GRZ_cDNA_3_0183223,Nofu_GRZ_cDNA_3_0014238,Nofu_GRZ_cDNA_3_0022754,Nofu_GRZ_cDNA_3_0180952,Nofu_GRZ_cDNA_3_0209059,Nofu_GRZ_cDNA_3_0016147,Nofu_GRZ_cDNA_3_0193647,Nofu_GRZ_cDNA_3_0045850,Nofu_GRZ_cDNA_3_0180628,Nofu_GRZ_cDNA_3_0209945,Nofu_GRZ_cDNA_3_0013324	48.85	5.02
paralog family 2475	BX663613	Uncharacterized protein	Nofu_GRZ_cDNA_3_0177830	100	0
paralog family 2476	FP015850	cdna:pseudogene chromosome:Zv9:1:59883467:59884178:1 gene:ENSDARG00000087498	Nofu_GRZ_cDNA_3_0110243,Nofu_GRZ_cDNA_3_0212587	56.25	2.34
paralog family 2476	FP015850	cdna:pseudogene chromosome:Zv9:1:59883467:59884178:1 gene:ENSDARG00000087498	Nofu_GRZ_cDNA_3_0113047	100	0
paralog family 2477	ZNF407	zinc finger protein 407	Nofu_GRZ_cDNA_3_0005097,Nofu_GRZ_cDNA_3_0021075	30.15	1.83
paralog family 2477	ZNF407	zinc finger protein 407	Nofu_GRZ_cDNA_3_0037988,Nofu_GRZ_cDNA_3_0160906,Nofu_GRZ_cDNA_3_0024124,Nofu_GRZ_cDNA_3_0040761	98.72	1.54
paralog family 2478	AL954676	Uncharacterized protein	Nofu_GRZ_cDNA_3_0072725	35.29	0
paralog family 2478	AL954676	Uncharacterized protein	Nofu_GRZ_cDNA_3_0076951	49	0
paralog family 2478	AL954676	Uncharacterized protein	Nofu_GRZ_cDNA_3_0034858	100	0
paralog family 2479	CR293532	Uncharacterized protein	Nofu_GRZ_cDNA_3_0165804	33.82	0
paralog family 2479	CR293532	Uncharacterized protein	Nofu_GRZ_cDNA_3_0190027	48.15	0
paralog family 2479	CR293532	Uncharacterized protein	Nofu_GRZ_cDNA_3_0009077	100	0
paralog family 2480	CR855306	Uncharacterized protein	Nofu_GRZ_cDNA_3_0182271,Nofu_GRZ_cDNA_3_0054117,Nofu_GRZ_cDNA_3_0183535	45.27	4.42
paralog family 2480	CR855306	Uncharacterized protein	Nofu_GRZ_cDNA_3_0162405	100	0
paralog family 2481	CR855327	Uncharacterized protein	Nofu_GRZ_cDNA_3_0182323,Nofu_GRZ_cDNA_3_0205683,Nofu_GRZ_cDNA_3_0100215,Nofu_GRZ_cDNA_3_0011668,Nofu_GRZ_cDNA_3_0087095	32.56	4.1
paralog family 2481	CR855327	Uncharacterized protein	Nofu_GRZ_cDNA_3_0037802,Nofu_GRZ_cDNA_3_0069656,Nofu_GRZ_cDNA_3_0073114,Nofu_GRZ_cDNA_3_0097073,Nofu_GRZ_cDNA_3_0104255,Nofu_GRZ_cDNA_3_0037561	99.85	0.33
paralog family 2482	CR354426	Uncharacterized protein	Nofu_GRZ_cDNA_3_0171390,Nofu_GRZ_cDNA_3_0038327,Nofu_GRZ_cDNA_3_0119780	44.84	3.08
paralog family 2482	CR354426	Uncharacterized protein	Nofu_GRZ_cDNA_3_0192831	100	0
paralog family 2483	CT583679	Uncharacterized protein	Nofu_GRZ_cDNA_3_0180054,Nofu_GRZ_cDNA_3_0208491,Nofu_GRZ_cDNA_3_0046820,Nofu_GRZ_cDNA_3_0055500,Nofu_GRZ_cDNA_3_0044888,Nofu_GRZ_cDNA_3_0012042,Nofu_GRZ_cDNA_3_0034729,Nofu_GRZ_cDNA_3_0049842,Nofu_GRZ_cDNA_3_0031724,Nofu_GRZ_cDNA_3_0196721	35.76	4.25
paralog family 2483	CT583679	Uncharacterized protein	Nofu_GRZ_cDNA_3_0044493	100	0
paralog family 2484	FP074867	Uncharacterized protein	Nofu_GRZ_cDNA_3_0053734,Nofu_GRZ_cDNA_3_0202639	62.05	1.92
paralog family 2484	FP074867	Uncharacterized protein	Nofu_GRZ_cDNA_3_0171263,Nofu_GRZ_cDNA_3_0071946	100	0
paralog family 2485	FAM190B (1 OF 2)	family with sequence similarity 190, member B	Nofu_GRZ_cDNA_3_0029334,Nofu_GRZ_cDNA_3_0177084	38.78	1.84
paralog family 2485	FAM190B (1 OF 2)	family with sequence similarity 190, member B	Nofu_GRZ_cDNA_3_0011144	100	0
paralog family 2486	BX511066	Uncharacterized protein	Nofu_GRZ_cDNA_3_0203077	60.39	0
paralog family 2486	BX511066	Uncharacterized protein	Nofu_GRZ_cDNA_3_0035912	100	0
paralog family 2487	BX548173	Uncharacterized protein	Nofu_GRZ_cDNA_3_0123138,Nofu_GRZ_cDNA_3_0211462,Nofu_GRZ_cDNA_3_0202657,Nofu_GRZ_cDNA_3_0200690,Nofu_GRZ_cDNA_3_0100640,Nofu_GRZ_cDNA_3_0092359,Nofu_GRZ_cDNA_3_0202930,Nofu_GRZ_cDNA_3_0065943,Nofu_GRZ_cDNA_3_0066514	62.33	3.24
paralog family 2487	BX548173	Uncharacterized protein	Nofu_GRZ_cDNA_3_0191476	83.65	0
paralog family 2487	BX548173	Uncharacterized protein	Nofu_GRZ_cDNA_3_0181159	100	0
paralog family 2488	CR388378	Uncharacterized protein	Nofu_GRZ_cDNA_3_0118624	57.75	0
paralog family 2488	CR388378	Uncharacterized protein	Nofu_GRZ_cDNA_3_0194340,Nofu_GRZ_cDNA_3_0018049,Nofu_GRZ_cDNA_3_0017416	100	0
paralog family 2489	CABZ01088737	pep:known scaffold:Zv9:Zv9_NA832:6987:8106:-1 gene:ENSDARG00000088306 transcript:ENSDART00000127096	Nofu_GRZ_cDNA_3_0079172	66.06	0
paralog family 2489	CABZ01088737	pep:known scaffold:Zv9:Zv9_NA832:6987:8106:-1 gene:ENSDARG00000088306 transcript:ENSDART00000127096	Nofu_GRZ_cDNA_3_0144863,Nofu_GRZ_cDNA_3_0076437	100	0
paralog family 2490	BX649341	Uncharacterized protein	Nofu_GRZ_cDNA_3_0177864,Nofu_GRZ_cDNA_3_0024961	61.74	0.38
paralog family 2490	BX649341	Uncharacterized protein	Nofu_GRZ_cDNA_3_0058625	100	0
paralog family 2491	CR927215	pep:known scaffold:Zv9:Zv9_scaffold3498:319683:326956:-1 gene:ENSDARG00000088328 transcript:ENSDART00000127265	Nofu_GRZ_cDNA_3_0080503	51.55	0
paralog family 2491	CR927215	pep:known scaffold:Zv9:Zv9_scaffold3498:319683:326956:-1 gene:ENSDARG00000088328 transcript:ENSDART00000127265	Nofu_GRZ_cDNA_3_0148122	100	0
paralog family 2492	BX927314	pep:novel scaffold:MEDAKA1:scaffold1236:30933:39031:-1 gene:ENSORLG00000019699 transcript:ENSORLT00000024487	Nofu_GRZ_cDNA_3_0026685,Nofu_GRZ_cDNA_3_0094826,Nofu_GRZ_cDNA_3_0143152,Nofu_GRZ_cDNA_3_0211342,Nofu_GRZ_cDNA_3_0090168,Nofu_GRZ_cDNA_3_0103460,Nofu_GRZ_cDNA_3_0141645,Nofu_GRZ_cDNA_3_0188920,Nofu_GRZ_cDNA_3_0164612,Nofu_GRZ_cDNA_3_0101475,Nofu_GRZ_cDNA_3_0177965,Nofu_GRZ_cDNA_3_0196498,Nofu_GRZ_cDNA_3_0119522	42.75	4.42
paralog family 2492	BX927314	pep:novel scaffold:MEDAKA1:scaffold1236:30933:39031:-1 gene:ENSORLG00000019699 transcript:ENSORLT00000024487	Nofu_GRZ_cDNA_3_0201582	61.48	0
paralog family 2492	BX927314	pep:novel scaffold:MEDAKA1:scaffold1236:30933:39031:-1 gene:ENSORLG00000019699 transcript:ENSORLT00000024487	Nofu_GRZ_cDNA_3_0012278	100	0
paralog family 2493	BX323072	Uncharacterized protein	Nofu_GRZ_cDNA_3_0034251,Nofu_GRZ_cDNA_3_0184292,Nofu_GRZ_cDNA_3_0193670,Nofu_GRZ_cDNA_3_0009320,Nofu_GRZ_cDNA_3_0001915,Nofu_GRZ_cDNA_3_0178825,Nofu_GRZ_cDNA_3_0095888,Nofu_GRZ_cDNA_3_0083079,Nofu_GRZ_cDNA_3_0165294,Nofu_GRZ_cDNA_3_0178304,Nofu_GRZ_cDNA_3_0178367,Nofu_GRZ_cDNA_3_0196618,Nofu_GRZ_cDNA_3_0177555,Nofu_GRZ_cDNA_3_0210362,Nofu_GRZ_cDNA_3_0025234,Nofu_GRZ_cDNA_3_0055190,Nofu_GRZ_cDNA_3…	59.76	5.92
paralog family 2493	BX323072	Uncharacterized protein	Nofu_GRZ_cDNA_3_0178378	100	0
paralog family 2494	CABZ01069020	Uncharacterized protein	Nofu_GRZ_cDNA_3_0022087	67.23	0
paralog family 2494	CABZ01069020	Uncharacterized protein	Nofu_GRZ_cDNA_3_0196708,Nofu_GRZ_cDNA_3_0029475,Nofu_GRZ_cDNA_3_0033058,Nofu_GRZ_cDNA_3_0046303	97.03	3.3
paralog family 2495	CR352290	Uncharacterized protein	Nofu_GRZ_cDNA_3_0058245,Nofu_GRZ_cDNA_3_0054546,Nofu_GRZ_cDNA_3_0053425	35.14	1.28
paralog family 2495	CR352290	Uncharacterized protein	Nofu_GRZ_cDNA_3_0029053	79.61	0
paralog family 2495	CR352290	Uncharacterized protein	Nofu_GRZ_cDNA_3_0053821	100	0
paralog family 2496	BX908745	Uncharacterized protein	Nofu_GRZ_cDNA_3_0066075	34.89	0
paralog family 2496	BX908745	Uncharacterized protein	Nofu_GRZ_cDNA_3_0062626,Nofu_GRZ_cDNA_3_0048182,Nofu_GRZ_cDNA_3_0178132	99.48	0.47
paralog family 2497	C23H20ORF177 (1 OF 2)	chromosome 20 open reading frame 177	Nofu_GRZ_cDNA_3_0057659,Nofu_GRZ_cDNA_3_0195111	43.76	1.92
paralog family 2497	C23H20ORF177 (1 OF 2)	chromosome 20 open reading frame 177	Nofu_GRZ_cDNA_3_0175768	100	0
paralog family 2498	CU896555	Uncharacterized protein	Nofu_GRZ_cDNA_3_0047682,Nofu_GRZ_cDNA_3_0196758,Nofu_GRZ_cDNA_3_0210970,Nofu_GRZ_cDNA_3_0054986,Nofu_GRZ_cDNA_3_0041515,Nofu_GRZ_cDNA_3_0182849,Nofu_GRZ_cDNA_3_0051474,Nofu_GRZ_cDNA_3_0075463,Nofu_GRZ_cDNA_3_0053913,Nofu_GRZ_cDNA_3_0167124,Nofu_GRZ_cDNA_3_0171362,Nofu_GRZ_cDNA_3_0140302,Nofu_GRZ_cDNA_3_0134316,Nofu_GRZ_cDNA_3_0085270,Nofu_GRZ_cDNA_3_0102190,Nofu_GRZ_cDNA_3_0028832,Nofu_GRZ_cDNA_3…	72.38	6.61
paralog family 2498	CU896555	Uncharacterized protein	Nofu_GRZ_cDNA_3_0058061,Nofu_GRZ_cDNA_3_0142276,Nofu_GRZ_cDNA_3_0185838	100	0
paralog family 2499	CABZ01034089	pep:known scaffold:Zv9:Zv9_NA70:10465:19511:-1 gene:ENSDARG00000088548 transcript:ENSDART00000128109	Nofu_GRZ_cDNA_3_0201598	78.99	0
paralog family 2499	CABZ01034089	pep:known scaffold:Zv9:Zv9_NA70:10465:19511:-1 gene:ENSDARG00000088548 transcript:ENSDART00000128109	Nofu_GRZ_cDNA_3_0204530	100	0
paralog family 2500	BX897726	Uncharacterized protein	Nofu_GRZ_cDNA_3_0202304	55.36	0
paralog family 2500	BX897726	Uncharacterized protein	Nofu_GRZ_cDNA_3_0047287	100	0
paralog family 2501	CABZ01118775	Uncharacterized protein	Nofu_GRZ_cDNA_3_0066317,Nofu_GRZ_cDNA_3_0101332,Nofu_GRZ_cDNA_3_0172157,Nofu_GRZ_cDNA_3_0061387	40.54	4.4
paralog family 2501	CABZ01118775	Uncharacterized protein	Nofu_GRZ_cDNA_3_0120882,Nofu_GRZ_cDNA_3_0151617	66.01	3.63
paralog family 2501	CABZ01118775	Uncharacterized protein	Nofu_GRZ_cDNA_3_0061402,Nofu_GRZ_cDNA_3_0143371	95.95	4.05
paralog family 2502	BX324212	Uncharacterized protein	Nofu_GRZ_cDNA_3_0062988,Nofu_GRZ_cDNA_3_0032863,Nofu_GRZ_cDNA_3_0176798,Nofu_GRZ_cDNA_3_0076931,Nofu_GRZ_cDNA_3_0162024,Nofu_GRZ_cDNA_3_0011964,Nofu_GRZ_cDNA_3_0044662,Nofu_GRZ_cDNA_3_0201084,Nofu_GRZ_cDNA_3_0202168,Nofu_GRZ_cDNA_3_0184499,Nofu_GRZ_cDNA_3_0181806,Nofu_GRZ_cDNA_3_0200763,Nofu_GRZ_cDNA_3_0204641,Nofu_GRZ_cDNA_3_0032073,Nofu_GRZ_cDNA_3_0019891	56.76	7.11
paralog family 2502	BX324212	Uncharacterized protein	Nofu_GRZ_cDNA_3_0178857	100	0
paralog family 2503	FP074874	Uncharacterized protein	Nofu_GRZ_cDNA_3_0101153	44.33	0
paralog family 2503	FP074874	Uncharacterized protein	Nofu_GRZ_cDNA_3_0184514	100	0
paralog family 2504	BX005256	Uncharacterized protein	Nofu_GRZ_cDNA_3_0007690,Nofu_GRZ_cDNA_3_0055011,Nofu_GRZ_cDNA_3_0031738,Nofu_GRZ_cDNA_3_0161133,Nofu_GRZ_cDNA_3_0057517,Nofu_GRZ_cDNA_3_0200882	49.83	0.72
paralog family 2504	BX005256	Uncharacterized protein	Nofu_GRZ_cDNA_3_0181085,Nofu_GRZ_cDNA_3_0036157	97.17	2.83
paralog family 2505	BX004873	pep:novel scaffold:Zv9:Zv9_scaffold3517:90712:167294:1 gene:ENSDARG00000089173 transcript:ENSDART00000123690	Nofu_GRZ_cDNA_3_0209593	60.98	0
paralog family 2505	BX004873	pep:novel scaffold:Zv9:Zv9_scaffold3517:90712:167294:1 gene:ENSDARG00000089173 transcript:ENSDART00000123690	Nofu_GRZ_cDNA_3_0185122	100	0
paralog family 2506	WU:FC75A09	wu:fc75a09	Nofu_GRZ_cDNA_3_0057501	51.92	0
paralog family 2506	WU:FC75A09	wu:fc75a09	Nofu_GRZ_cDNA_3_0091345	100	0
paralog family 2507	BX640461	Uncharacterized protein	Nofu_GRZ_cDNA_3_0177894,Nofu_GRZ_cDNA_3_0201803,Nofu_GRZ_cDNA_3_0199516,Nofu_GRZ_cDNA_3_0043796,Nofu_GRZ_cDNA_3_0162834,Nofu_GRZ_cDNA_3_0030192,Nofu_GRZ_cDNA_3_0045525	37.38	1.67
paralog family 2507	BX640461	Uncharacterized protein	Nofu_GRZ_cDNA_3_0019674	71.09	0
paralog family 2507	BX640461	Uncharacterized protein	Nofu_GRZ_cDNA_3_0185611	100	0
paralog family 2508	CABZ01035189	Uncharacterized protein	Nofu_GRZ_cDNA_3_0026455	30.92	0
paralog family 2508	CABZ01035189	Uncharacterized protein	Nofu_GRZ_cDNA_3_0031680	100	0
paralog family 2509	RNF213	ring finger protein 213	Nofu_GRZ_cDNA_3_0028179,Nofu_GRZ_cDNA_3_0006349	23.75	0.17
paralog family 2509	RNF213	ring finger protein 213	Nofu_GRZ_cDNA_3_0001446	100	0
paralog family 2510	ZNF251 (19 OF 26)	zinc finger protein 251	Nofu_GRZ_cDNA_3_0079966,Nofu_GRZ_cDNA_3_0199365,Nofu_GRZ_cDNA_3_0113247	53.41	5.65
paralog family 2510	ZNF251 (19 OF 26)	zinc finger protein 251	Nofu_GRZ_cDNA_3_0162791	100	0
paralog family 2511	CABZ01054405	Uncharacterized protein	Nofu_GRZ_cDNA_3_0189526	63.81	0
paralog family 2511	CABZ01054405	Uncharacterized protein	Nofu_GRZ_cDNA_3_0127845	100	0
paralog family 2512	CR936465	Uncharacterized protein	Nofu_GRZ_cDNA_3_0016023,Nofu_GRZ_cDNA_3_0027727,Nofu_GRZ_cDNA_3_0178612,Nofu_GRZ_cDNA_3_0037745,Nofu_GRZ_cDNA_3_0041857,Nofu_GRZ_cDNA_3_0196056,Nofu_GRZ_cDNA_3_0077501,Nofu_GRZ_cDNA_3_0162977,Nofu_GRZ_cDNA_3_0033752,Nofu_GRZ_cDNA_3_0004096,Nofu_GRZ_cDNA_3_0054889	33.69	3.31
paralog family 2512	CR936465	Uncharacterized protein	Nofu_GRZ_cDNA_3_0019994	57.18	0
paralog family 2512	CR936465	Uncharacterized protein	Nofu_GRZ_cDNA_3_0165360	100	0
paralog family 2513	NRG3	neuregulin 3	Nofu_GRZ_cDNA_3_0123465	68.1	0
paralog family 2513	NRG3	neuregulin 3	Nofu_GRZ_cDNA_3_0176030	100	0
paralog family 2514	BX539340	Uncharacterized protein	Nofu_GRZ_cDNA_3_0072690,Nofu_GRZ_cDNA_3_0050288,Nofu_GRZ_cDNA_3_0007482,Nofu_GRZ_cDNA_3_0013839,Nofu_GRZ_cDNA_3_0039018,Nofu_GRZ_cDNA_3_0016753,Nofu_GRZ_cDNA_3_0000127,Nofu_GRZ_cDNA_3_0064419,Nofu_GRZ_cDNA_3_0200078,Nofu_GRZ_cDNA_3_0013440,Nofu_GRZ_cDNA_3_0011802,Nofu_GRZ_cDNA_3_0047688,Nofu_GRZ_cDNA_3_0172814,Nofu_GRZ_cDNA_3_0025420,Nofu_GRZ_cDNA_3_0106103,Nofu_GRZ_cDNA_3_0073142,Nofu_GRZ_cDNA_3…	41.82	13.42
paralog family 2514	BX539340	Uncharacterized protein	Nofu_GRZ_cDNA_3_0013445,Nofu_GRZ_cDNA_3_0025493,Nofu_GRZ_cDNA_3_0033707,Nofu_GRZ_cDNA_3_0048352,Nofu_GRZ_cDNA_3_0176115	100	0
paralog family 2515	BX511270	Uncharacterized protein	Nofu_GRZ_cDNA_3_0166811,Nofu_GRZ_cDNA_3_0164355,Nofu_GRZ_cDNA_3_0146573,Nofu_GRZ_cDNA_3_0042335,Nofu_GRZ_cDNA_3_0055629,Nofu_GRZ_cDNA_3_0057009	34.35	3.66
paralog family 2515	BX511270	Uncharacterized protein	Nofu_GRZ_cDNA_3_0034912,Nofu_GRZ_cDNA_3_0009064	100	0
paralog family 2516	BX547934	Uncharacterized protein	Nofu_GRZ_cDNA_3_0115303,Nofu_GRZ_cDNA_3_0024059,Nofu_GRZ_cDNA_3_0187057,Nofu_GRZ_cDNA_3_0066936,Nofu_GRZ_cDNA_3_0098737,Nofu_GRZ_cDNA_3_0064736,Nofu_GRZ_cDNA_3_0000587,Nofu_GRZ_cDNA_3_0047642,Nofu_GRZ_cDNA_3_0001542,Nofu_GRZ_cDNA_3_0177456,Nofu_GRZ_cDNA_3_0164611,Nofu_GRZ_cDNA_3_0175881,Nofu_GRZ_cDNA_3_0180888,Nofu_GRZ_cDNA_3_0010168,Nofu_GRZ_cDNA_3_0159752,Nofu_GRZ_cDNA_3_0011459,Nofu_GRZ_cDNA_3…	43.33	5.59
paralog family 2516	BX547934	Uncharacterized protein	Nofu_GRZ_cDNA_3_0180776	67.5	0
paralog family 2516	BX547934	Uncharacterized protein	Nofu_GRZ_cDNA_3_0001442,Nofu_GRZ_cDNA_3_0061786,Nofu_GRZ_cDNA_3_0062485,Nofu_GRZ_cDNA_3_0175610	99.27	1.26
paralog family 2517	BX936350	Uncharacterized protein	Nofu_GRZ_cDNA_3_0200842	64.29	0
paralog family 2517	BX936350	Uncharacterized protein	Nofu_GRZ_cDNA_3_0044908	100	0
paralog family 2518	RGS22 (1 OF 2)	regulator of G-protein signaling 22	Nofu_GRZ_cDNA_3_0065594,Nofu_GRZ_cDNA_3_0144271,Nofu_GRZ_cDNA_3_0111574,Nofu_GRZ_cDNA_3_0079355,Nofu_GRZ_cDNA_3_0047024	58.66	3.9
paralog family 2518	RGS22 (1 OF 2)	regulator of G-protein signaling 22	Nofu_GRZ_cDNA_3_0180678	74.76	0
paralog family 2518	RGS22 (1 OF 2)	regulator of G-protein signaling 22	Nofu_GRZ_cDNA_3_0031086,Nofu_GRZ_cDNA_3_0177123,Nofu_GRZ_cDNA_3_0080361,Nofu_GRZ_cDNA_3_0121926,Nofu_GRZ_cDNA_3_0140040	100	0
paralog family 2519	BX572103	pep:known scaffold:Zv9:Zv9_scaffold3530:639997:662157:1 gene:ENSDARG00000090005 transcript:ENSDART00000125562	Nofu_GRZ_cDNA_3_0073110	53.91	0
paralog family 2519	BX572103	pep:known scaffold:Zv9:Zv9_scaffold3530:639997:662157:1 gene:ENSDARG00000090005 transcript:ENSDART00000125562	Nofu_GRZ_cDNA_3_0012743	100	0
paralog family 2520	SI:CH211-238E22	si:ch211-238e22.2	Nofu_GRZ_cDNA_3_0034828,Nofu_GRZ_cDNA_3_0054781,Nofu_GRZ_cDNA_3_0007262,Nofu_GRZ_cDNA_3_0016416,Nofu_GRZ_cDNA_3_0022719,Nofu_GRZ_cDNA_3_0108475,Nofu_GRZ_cDNA_3_0049172,Nofu_GRZ_cDNA_3_0034015,Nofu_GRZ_cDNA_3_0073091,Nofu_GRZ_cDNA_3_0156920,Nofu_GRZ_cDNA_3_0064830,Nofu_GRZ_cDNA_3_0192072	56.1	8.73
paralog family 2520	SI:CH211-238E22	si:ch211-238e22.2	Nofu_GRZ_cDNA_3_0197417,Nofu_GRZ_cDNA_3_0046097,Nofu_GRZ_cDNA_3_0001509,Nofu_GRZ_cDNA_3_0207632	94.45	4.36
paralog family 2521	CABZ01104063	Uncharacterized protein	Nofu_GRZ_cDNA_3_0184584,Nofu_GRZ_cDNA_3_0048086	31.89	1.79
paralog family 2521	CABZ01104063	Uncharacterized protein	Nofu_GRZ_cDNA_3_0091734	100	0
paralog family 2522	CR974475	Uncharacterized protein	Nofu_GRZ_cDNA_3_0049418,Nofu_GRZ_cDNA_3_0001845	69.39	0.3
paralog family 2522	CR974475	Uncharacterized protein	Nofu_GRZ_cDNA_3_0101253	100	0
paralog family 2523	BX649394	Uncharacterized protein	Nofu_GRZ_cDNA_3_0049693	52.45	0
paralog family 2523	BX649394	Uncharacterized protein	Nofu_GRZ_cDNA_3_0200971	100	0
paralog family 2524	PPRC1	peroxisome proliferator-activated receptor gamma, coactivator-related 1	Nofu_GRZ_cDNA_3_0118660	45.53	0
paralog family 2524	PPRC1	peroxisome proliferator-activated receptor gamma, coactivator-related 1	Nofu_GRZ_cDNA_3_0020694,Nofu_GRZ_cDNA_3_0085149,Nofu_GRZ_cDNA_3_0085204,Nofu_GRZ_cDNA_3_0160348	98.09	1.85
paralog family 2525	CR388363	Uncharacterized protein	Nofu_GRZ_cDNA_3_0204611	64.84	0
paralog family 2525	CR388363	Uncharacterized protein	Nofu_GRZ_cDNA_3_0005806	100	0
paralog family 2526	BTBD18 (2 OF 2)	BTB (POZ) domain containing 18	Nofu_GRZ_cDNA_3_0094401,Nofu_GRZ_cDNA_3_0100380	53.12	2.34
paralog family 2526	BTBD18 (2 OF 2)	BTB (POZ) domain containing 18	Nofu_GRZ_cDNA_3_0003787	100	0
paralog family 2527	TRRAP	transformation/transcription domain-associated protein	Nofu_GRZ_cDNA_3_0109908	37.68	0
paralog family 2527	TRRAP	transformation/transcription domain-associated protein	Nofu_GRZ_cDNA_3_0140319,Nofu_GRZ_cDNA_3_0175547	97.75	2.25
paralog family 2528	BX649421	Uncharacterized protein	Nofu_GRZ_cDNA_3_0180057,Nofu_GRZ_cDNA_3_0109383	51.95	1.95
paralog family 2528	BX649421	Uncharacterized protein	Nofu_GRZ_cDNA_3_0017883	64.81	0
paralog family 2528	BX649421	Uncharacterized protein	Nofu_GRZ_cDNA_3_0052513	100	0
paralog family 2529	BCL2L12	BCL2-like 12 (proline rich)	Nofu_GRZ_cDNA_3_0026786,Nofu_GRZ_cDNA_3_0163053	30.47	0
paralog family 2529	BCL2L12	BCL2-like 12 (proline rich)	Nofu_GRZ_cDNA_3_0039612,Nofu_GRZ_cDNA_3_0209051	96.81	3.19
paralog family 2530	CT583712	Uncharacterized protein	Nofu_GRZ_cDNA_3_0015839,Nofu_GRZ_cDNA_3_0178997,Nofu_GRZ_cDNA_3_0165893,Nofu_GRZ_cDNA_3_0048117,Nofu_GRZ_cDNA_3_0171025,Nofu_GRZ_cDNA_3_0046305,Nofu_GRZ_cDNA_3_0066889	49.63	5.16
paralog family 2530	CT583712	Uncharacterized protein	Nofu_GRZ_cDNA_3_0037143,Nofu_GRZ_cDNA_3_0104917,Nofu_GRZ_cDNA_3_0210041	98.36	2.32
paralog family 2531	BX000703	Uncharacterized protein	Nofu_GRZ_cDNA_3_0201721	52.5	0
paralog family 2531	BX000703	Uncharacterized protein	Nofu_GRZ_cDNA_3_0062376	100	0
paralog family 2532	BX601645	Uncharacterized protein	Nofu_GRZ_cDNA_3_0008026	35.77	0
paralog family 2532	BX601645	Uncharacterized protein	Nofu_GRZ_cDNA_3_0208217	100	0
paralog family 2533	BX897720	Uncharacterized protein	Nofu_GRZ_cDNA_3_0036896,Nofu_GRZ_cDNA_3_0176680,Nofu_GRZ_cDNA_3_0179277,Nofu_GRZ_cDNA_3_0180072,Nofu_GRZ_cDNA_3_0017565,Nofu_GRZ_cDNA_3_0199956,Nofu_GRZ_cDNA_3_0041871,Nofu_GRZ_cDNA_3_0184495,Nofu_GRZ_cDNA_3_0159788,Nofu_GRZ_cDNA_3_0001234,Nofu_GRZ_cDNA_3_0058132,Nofu_GRZ_cDNA_3_0089619,Nofu_GRZ_cDNA_3_0056648,Nofu_GRZ_cDNA_3_0180974,Nofu_GRZ_cDNA_3_0202604	62.64	5.41
paralog family 2533	BX897720	Uncharacterized protein	Nofu_GRZ_cDNA_3_0195864,Nofu_GRZ_cDNA_3_0008815	99.47	0.53
paralog family 2534	CABZ01012141	Uncharacterized protein	Nofu_GRZ_cDNA_3_0075758,Nofu_GRZ_cDNA_3_0076651	67.05	0
paralog family 2534	CABZ01012141	Uncharacterized protein	Nofu_GRZ_cDNA_3_0194771,Nofu_GRZ_cDNA_3_0036041	100	0
paralog family 2535	CABZ01039845	pep:novel chromosome:Zv9:25:5802604:5803428:-1 gene:ENSDARG00000090961 transcript:ENSDART00000128375	Nofu_GRZ_cDNA_3_0172016,Nofu_GRZ_cDNA_3_0132027,Nofu_GRZ_cDNA_3_0081896,Nofu_GRZ_cDNA_3_0199962,Nofu_GRZ_cDNA_3_0113701,Nofu_GRZ_cDNA_3_0198033	33.26	3.56
paralog family 2535	CABZ01039845	pep:novel chromosome:Zv9:25:5802604:5803428:-1 gene:ENSDARG00000090961 transcript:ENSDART00000128375	Nofu_GRZ_cDNA_3_0044769,Nofu_GRZ_cDNA_3_0011248	100	0
paralog family 2536	BX649431	Uncharacterized protein	Nofu_GRZ_cDNA_3_0175886,Nofu_GRZ_cDNA_3_0017696,Nofu_GRZ_cDNA_3_0019142,Nofu_GRZ_cDNA_3_0021350	43.34	2.26
paralog family 2536	BX649431	Uncharacterized protein	Nofu_GRZ_cDNA_3_0056602	100	0
paralog family 2537	ZGC:194878	zgc:194878	Nofu_GRZ_cDNA_3_0029172,Nofu_GRZ_cDNA_3_0013991	63.04	0.43
paralog family 2537	ZGC:194878	zgc:194878	Nofu_GRZ_cDNA_3_0140296	100	0
paralog family 2538	CR392001	Uncharacterized protein	Nofu_GRZ_cDNA_3_0047170,Nofu_GRZ_cDNA_3_0024845,Nofu_GRZ_cDNA_3_0045098,Nofu_GRZ_cDNA_3_0069493,Nofu_GRZ_cDNA_3_0199601,Nofu_GRZ_cDNA_3_0031819,Nofu_GRZ_cDNA_3_0034446,Nofu_GRZ_cDNA_3_0008940,Nofu_GRZ_cDNA_3_0162693,Nofu_GRZ_cDNA_3_0047991,Nofu_GRZ_cDNA_3_0009873,Nofu_GRZ_cDNA_3_0183803,Nofu_GRZ_cDNA_3_0030004,Nofu_GRZ_cDNA_3_0187091,Nofu_GRZ_cDNA_3_0020219,Nofu_GRZ_cDNA_3_0105541,Nofu_GRZ_cDNA_3…	44.84	8.26
paralog family 2538	CR392001	Uncharacterized protein	Nofu_GRZ_cDNA_3_0024108,Nofu_GRZ_cDNA_3_0027092	100	0
paralog family 2539	BX936371	Uncharacterized protein	Nofu_GRZ_cDNA_3_0042871	32.41	0
paralog family 2539	BX936371	Uncharacterized protein	Nofu_GRZ_cDNA_3_0062128	44.2	0
paralog family 2539	BX936371	Uncharacterized protein	Nofu_GRZ_cDNA_3_0210204,Nofu_GRZ_cDNA_3_0052934	100	0
paralog family 2540	RGAG1	retrotransposon gag domain containing 1	Nofu_GRZ_cDNA_3_0179274,Nofu_GRZ_cDNA_3_0032687	28.13	0.65
paralog family 2540	RGAG1	retrotransposon gag domain containing 1	Nofu_GRZ_cDNA_3_0041011	100	0
paralog family 2541	ZGC:173816	zgc:173816	Nofu_GRZ_cDNA_3_0160032	31.4	0
paralog family 2541	ZGC:173816	zgc:173816	Nofu_GRZ_cDNA_3_0060130	65.07	0
paralog family 2541	ZGC:173816	zgc:173816	Nofu_GRZ_cDNA_3_0063800,Nofu_GRZ_cDNA_3_0061706	100	0
paralog family 2542	UIMC1 (2 OF 2)	ubiquitin interaction motif containing 1	Nofu_GRZ_cDNA_3_0013676	34.56	0
paralog family 2542	UIMC1 (2 OF 2)	ubiquitin interaction motif containing 1	Nofu_GRZ_cDNA_3_0009961,Nofu_GRZ_cDNA_3_0175897	99.66	0.34
paralog family 2543	UCP3	uncoupling protein 3	Nofu_GRZ_cDNA_3_0065007	70.37	0
paralog family 2543	UCP3	uncoupling protein 3	Nofu_GRZ_cDNA_3_0095585,Nofu_GRZ_cDNA_3_0026503,Nofu_GRZ_cDNA_3_0004032	99.47	0.75
paralog family 2544	CR385078	Uncharacterized protein	Nofu_GRZ_cDNA_3_0200449	55.56	0
paralog family 2544	CR385078	Uncharacterized protein	Nofu_GRZ_cDNA_3_0138113	100	0
paralog family 2545	BX928743	Uncharacterized protein	Nofu_GRZ_cDNA_3_0069301	41.75	0
paralog family 2545	BX928743	Uncharacterized protein	Nofu_GRZ_cDNA_3_0177245,Nofu_GRZ_cDNA_3_0014894	56.63	1.48
paralog family 2545	BX928743	Uncharacterized protein	Nofu_GRZ_cDNA_3_0005264	100	0
paralog family 2546	CR762475	Uncharacterized protein	Nofu_GRZ_cDNA_3_0015906	38.46	0
paralog family 2546	CR762475	Uncharacterized protein	Nofu_GRZ_cDNA_3_0022888	100	0
paralog family 2547	CR926130	Uncharacterized protein	Nofu_GRZ_cDNA_3_0026567,Nofu_GRZ_cDNA_3_0212238	32.26	2.53
paralog family 2547	CR926130	Uncharacterized protein	Nofu_GRZ_cDNA_3_0210363	53.11	0
paralog family 2547	CR926130	Uncharacterized protein	Nofu_GRZ_cDNA_3_0070455	70.08	0
paralog family 2547	CR926130	Uncharacterized protein	Nofu_GRZ_cDNA_3_0027457	100	0
paralog family 2548	CABZ01074712	Uncharacterized protein	Nofu_GRZ_cDNA_3_0191447	41.55	0
paralog family 2548	CABZ01074712	Uncharacterized protein	Nofu_GRZ_cDNA_3_0151536,Nofu_GRZ_cDNA_3_0126805	98.51	1.49
paralog family 2549	HEL_DR4	helentron 4 helitron-like transposon replicase/helicase/endonuclease	Nofu_GRZ_cDNA_3_0025820,Nofu_GRZ_cDNA_3_0034110,Nofu_GRZ_cDNA_3_0079587,Nofu_GRZ_cDNA_3_0055463,Nofu_GRZ_cDNA_3_0067838	48.15	1.03
paralog family 2549	HEL_DR4	helentron 4 helitron-like transposon replicase/helicase/endonuclease	Nofu_GRZ_cDNA_3_0063844	100	0
paralog family 2550	AL935274	Uncharacterized protein	Nofu_GRZ_cDNA_3_0209418,Nofu_GRZ_cDNA_3_0079744,Nofu_GRZ_cDNA_3_0041284	36.51	0.8
paralog family 2550	AL935274	Uncharacterized protein	Nofu_GRZ_cDNA_3_0033480,Nofu_GRZ_cDNA_3_0053508,Nofu_GRZ_cDNA_3_0151789,Nofu_GRZ_cDNA_3_0163346	97.48	3.03
paralog family 2551	CU467646	Uncharacterized protein	Nofu_GRZ_cDNA_3_0019167	41.64	0
paralog family 2551	CU467646	Uncharacterized protein	Nofu_GRZ_cDNA_3_0178385	100	0
paralog family 2552	CR388126	Uncharacterized protein	Nofu_GRZ_cDNA_3_0051502,Nofu_GRZ_cDNA_3_0195880	35.49	3.95
paralog family 2552	CR388126	Uncharacterized protein	Nofu_GRZ_cDNA_3_0176498,Nofu_GRZ_cDNA_3_0008264	99.84	0.16
paralog family 2553	CABZ01068819	Uncharacterized protein	Nofu_GRZ_cDNA_3_0180118	62.98	0
paralog family 2553	CABZ01068819	Uncharacterized protein	Nofu_GRZ_cDNA_3_0008234,Nofu_GRZ_cDNA_3_0039713	99.87	0.13
paralog family 2554	ZNF251 (7 OF 26)	zinc finger protein 251	Nofu_GRZ_cDNA_3_0211904,Nofu_GRZ_cDNA_3_0034161,Nofu_GRZ_cDNA_3_0065959,Nofu_GRZ_cDNA_3_0124130	62.35	3.38
paralog family 2554	ZNF251 (7 OF 26)	zinc finger protein 251	Nofu_GRZ_cDNA_3_0201733,Nofu_GRZ_cDNA_3_0034345	100	0
paralog family 2555	CU929205	Uncharacterized protein	Nofu_GRZ_cDNA_3_0059273,Nofu_GRZ_cDNA_3_0035657,Nofu_GRZ_cDNA_3_0179342,Nofu_GRZ_cDNA_3_0064039,Nofu_GRZ_cDNA_3_0202540,Nofu_GRZ_cDNA_3_0196888,Nofu_GRZ_cDNA_3_0202287,Nofu_GRZ_cDNA_3_0035106,Nofu_GRZ_cDNA_3_0199138,Nofu_GRZ_cDNA_3_0106269,Nofu_GRZ_cDNA_3_0062864,Nofu_GRZ_cDNA_3_0147337	59.15	3.68
paralog family 2555	CU929205	Uncharacterized protein	Nofu_GRZ_cDNA_3_0177756,Nofu_GRZ_cDNA_3_0013891	99.85	0.15
paralog family 2556	POLN	polymerase (DNA directed) nu	Nofu_GRZ_cDNA_3_0032090,Nofu_GRZ_cDNA_3_0035120	39.13	0
paralog family 2556	POLN	polymerase (DNA directed) nu	Nofu_GRZ_cDNA_3_0078845	100	0
paralog family 2557	ATN1	atrophin 1	Nofu_GRZ_cDNA_3_0036544	32.93	0
paralog family 2557	ATN1	atrophin 1	Nofu_GRZ_cDNA_3_0001778,Nofu_GRZ_cDNA_3_0182013	99.22	0.78
paralog family 2558	SI:CH211-42D10	si:ch211-42d10.4	Nofu_GRZ_cDNA_3_0020170,Nofu_GRZ_cDNA_3_0195202,Nofu_GRZ_cDNA_3_0071192	43.42	4.44
paralog family 2558	SI:CH211-42D10	si:ch211-42d10.4	Nofu_GRZ_cDNA_3_0060671	100	0
paralog family 2559	CR388095	Uncharacterized protein	Nofu_GRZ_cDNA_3_0189817	63.04	0
paralog family 2559	CR388095	Uncharacterized protein	Nofu_GRZ_cDNA_3_0062032,Nofu_GRZ_cDNA_3_0181206	95.27	4.73
paralog family 2560	BX005417	Uncharacterized protein	Nofu_GRZ_cDNA_3_0023890,Nofu_GRZ_cDNA_3_0009981	44.69	0.17
paralog family 2560	BX005417	Uncharacterized protein	Nofu_GRZ_cDNA_3_0008929	100	0
paralog family 2561	SI:DKEY-6E12	si:dkey-6e12.4	Nofu_GRZ_cDNA_3_0005073	45.99	0
paralog family 2561	SI:DKEY-6E12	si:dkey-6e12.4	Nofu_GRZ_cDNA_3_0025693,Nofu_GRZ_cDNA_3_0032139,Nofu_GRZ_cDNA_3_0175931	99.22	1.1
paralog family 2562	CR388052	Uncharacterized protein	Nofu_GRZ_cDNA_3_0017896,Nofu_GRZ_cDNA_3_0204624,Nofu_GRZ_cDNA_3_0025996,Nofu_GRZ_cDNA_3_0187119,Nofu_GRZ_cDNA_3_0200672,Nofu_GRZ_cDNA_3_0202460	54.33	6.65
paralog family 2562	CR388052	Uncharacterized protein	Nofu_GRZ_cDNA_3_0044266	100	0
paralog family 2563	BX248582	Uncharacterized protein	Nofu_GRZ_cDNA_3_0029055	59.86	0
paralog family 2563	BX248582	Uncharacterized protein	Nofu_GRZ_cDNA_3_0016814	100	0
paralog family 2564	SI:DKEY-167K11	si:dkey-167k11.3	Nofu_GRZ_cDNA_3_0000880,Nofu_GRZ_cDNA_3_0026030	30.49	0
paralog family 2564	SI:DKEY-167K11	si:dkey-167k11.3	Nofu_GRZ_cDNA_3_0208204,Nofu_GRZ_cDNA_3_0059822,Nofu_GRZ_cDNA_3_0073519,Nofu_GRZ_cDNA_3_0164529	100	0
paralog family 2565	CABZ01002719	Uncharacterized protein	Nofu_GRZ_cDNA_3_0153167	59	0
paralog family 2565	CABZ01002719	Uncharacterized protein	Nofu_GRZ_cDNA_3_0195049	100	0
paralog family 2566	BX465836	Uncharacterized protein	Nofu_GRZ_cDNA_3_0143753	44.76	0
paralog family 2566	BX465836	Uncharacterized protein	Nofu_GRZ_cDNA_3_0148962	100	0
paralog family 2567	CR388132	Uncharacterized protein	Nofu_GRZ_cDNA_3_0204637	61.97	0
paralog family 2567	CR388132	Uncharacterized protein	Nofu_GRZ_cDNA_3_0041194	100	0
paralog family 2568	SI:CH211-132G1	si:ch211-132g1.6	Nofu_GRZ_cDNA_3_0133953,Nofu_GRZ_cDNA_3_0110798	56.96	2.25
paralog family 2568	SI:CH211-132G1	si:ch211-132g1.6	Nofu_GRZ_cDNA_3_0047181,Nofu_GRZ_cDNA_3_0055641,Nofu_GRZ_cDNA_3_0179900,Nofu_GRZ_cDNA_3_0152410,Nofu_GRZ_cDNA_3_0130910	100	0
paralog family 2569	BX539341	Uncharacterized protein	Nofu_GRZ_cDNA_3_0097353	41.74	0
paralog family 2569	BX539341	Uncharacterized protein	Nofu_GRZ_cDNA_3_0054599,Nofu_GRZ_cDNA_3_0085308,Nofu_GRZ_cDNA_3_0064276	100	0
paralog family 2570	SI:DKEY-117M1	si:dkey-117m1.4	Nofu_GRZ_cDNA_3_0063132,Nofu_GRZ_cDNA_3_0064771	25	0
paralog family 2570	SI:DKEY-117M1	si:dkey-117m1.4	Nofu_GRZ_cDNA_3_0063975	41.77	0
paralog family 2570	SI:DKEY-117M1	si:dkey-117m1.4	Nofu_GRZ_cDNA_3_0004255	68.93	0
paralog family 2570	SI:DKEY-117M1	si:dkey-117m1.4	Nofu_GRZ_cDNA_3_0207887,Nofu_GRZ_cDNA_3_0003092	99.56	0.44
paralog family 2571	SI:CH73-112L6	si:ch73-112l6.1	Nofu_GRZ_cDNA_3_0038493,Nofu_GRZ_cDNA_3_0054204,Nofu_GRZ_cDNA_3_0010335,Nofu_GRZ_cDNA_3_0011578,Nofu_GRZ_cDNA_3_0024072,Nofu_GRZ_cDNA_3_0004361	37.49	5.82
paralog family 2571	SI:CH73-112L6	si:ch73-112l6.1	Nofu_GRZ_cDNA_3_0024734,Nofu_GRZ_cDNA_3_0034459	76.6	1.03
paralog family 2571	SI:CH73-112L6	si:ch73-112l6.1	Nofu_GRZ_cDNA_3_0180860,Nofu_GRZ_cDNA_3_0010950,Nofu_GRZ_cDNA_3_0035105,Nofu_GRZ_cDNA_3_0038033,Nofu_GRZ_cDNA_3_0047934,Nofu_GRZ_cDNA_3_0005032	96.42	3.6
paralog family 2572	SI:DKEY-95F11	si:dkey-95f11.6	Nofu_GRZ_cDNA_3_0163611,Nofu_GRZ_cDNA_3_0040830	33.33	0
paralog family 2572	SI:DKEY-95F11	si:dkey-95f11.6	Nofu_GRZ_cDNA_3_0046591	100	0
paralog family 2573	BX465195	Uncharacterized protein	Nofu_GRZ_cDNA_3_0028721	37.96	0
paralog family 2573	BX465195	Uncharacterized protein	Nofu_GRZ_cDNA_3_0087840	100	0
paralog family 2574	BCKDHBL	branched chain keto acid dehydrogenase E1, beta polypeptide, like	Nofu_GRZ_cDNA_3_0015980	38.94	0
paralog family 2574	BCKDHBL	branched chain keto acid dehydrogenase E1, beta polypeptide, like	Nofu_GRZ_cDNA_3_0016907,Nofu_GRZ_cDNA_3_0050491,Nofu_GRZ_cDNA_3_0165651,Nofu_GRZ_cDNA_3_0027677	97.52	4.29
paralog family 2575	SI:DKEY-267I17	si:dkey-267i17.4	Nofu_GRZ_cDNA_3_0188838,Nofu_GRZ_cDNA_3_0027896	34.47	3.13
paralog family 2575	SI:DKEY-267I17	si:dkey-267i17.4	Nofu_GRZ_cDNA_3_0039643	100	0
paralog family 2576	ZNF251 (5 OF 26)	zinc finger protein 251	Nofu_GRZ_cDNA_3_0113510	66.22	0
paralog family 2576	ZNF251 (5 OF 26)	zinc finger protein 251	Nofu_GRZ_cDNA_3_0066072	100	0
paralog family 2577	SI:DKEYP-2C8	si:dkeyp-2c8.3	Nofu_GRZ_cDNA_3_0029514,Nofu_GRZ_cDNA_3_0022773,Nofu_GRZ_cDNA_3_0184493	42.95	4.28
paralog family 2577	SI:DKEYP-2C8	si:dkeyp-2c8.3	Nofu_GRZ_cDNA_3_0036573	85.94	0
paralog family 2577	SI:DKEYP-2C8	si:dkeyp-2c8.3	Nofu_GRZ_cDNA_3_0166017	100	0
paralog family 2578	ZNF251 (2 OF 26)	zinc finger protein 251	Nofu_GRZ_cDNA_3_0057146	48.23	0
paralog family 2578	ZNF251 (2 OF 26)	zinc finger protein 251	Nofu_GRZ_cDNA_3_0069429	100	0
paralog family 2579	BX901921	Uncharacterized protein	Nofu_GRZ_cDNA_3_0190295	58.42	0
paralog family 2579	BX901921	Uncharacterized protein	Nofu_GRZ_cDNA_3_0200653	75.42	0
paralog family 2579	BX901921	Uncharacterized protein	Nofu_GRZ_cDNA_3_0031968	100	0
paralog family 2580	CR450840	pep:known scaffold:Zv9:Zv9_scaffold3503:152032:158906:1 gene:ENSDARG00000094076 transcript:ENSDART00000131853	Nofu_GRZ_cDNA_3_0013875	46.77	0
paralog family 2580	CR450840	pep:known scaffold:Zv9:Zv9_scaffold3503:152032:158906:1 gene:ENSDARG00000094076 transcript:ENSDART00000131853	Nofu_GRZ_cDNA_3_0201683	57.55	0
paralog family 2580	CR450840	pep:known scaffold:Zv9:Zv9_scaffold3503:152032:158906:1 gene:ENSDARG00000094076 transcript:ENSDART00000131853	Nofu_GRZ_cDNA_3_0058126	100	0
paralog family 2581	CT027609	Uncharacterized protein	Nofu_GRZ_cDNA_3_0025418,Nofu_GRZ_cDNA_3_0199204	55.32	2.71
paralog family 2581	CT027609	Uncharacterized protein	Nofu_GRZ_cDNA_3_0196010	82.35	0
paralog family 2581	CT027609	Uncharacterized protein	Nofu_GRZ_cDNA_3_0019123,Nofu_GRZ_cDNA_3_0015626	100	0
paralog family 2582	SI:DKEY-20I20	si:dkey-20i20.11	Nofu_GRZ_cDNA_3_0069728	61.63	0
paralog family 2582	SI:DKEY-20I20	si:dkey-20i20.11	Nofu_GRZ_cDNA_3_0055700,Nofu_GRZ_cDNA_3_0109600	100	0
paralog family 2583	SI:DKEYP-30E7	si:dkeyp-30e7.2	Nofu_GRZ_cDNA_3_0047226,Nofu_GRZ_cDNA_3_0007273,Nofu_GRZ_cDNA_3_0039702,Nofu_GRZ_cDNA_3_0019348,Nofu_GRZ_cDNA_3_0068934,Nofu_GRZ_cDNA_3_0024902,Nofu_GRZ_cDNA_3_0074985,Nofu_GRZ_cDNA_3_0032626,Nofu_GRZ_cDNA_3_0043727,Nofu_GRZ_cDNA_3_0056586,Nofu_GRZ_cDNA_3_0003707,Nofu_GRZ_cDNA_3_0053392	40.06	8.54
paralog family 2583	SI:DKEYP-30E7	si:dkeyp-30e7.2	Nofu_GRZ_cDNA_3_0057541,Nofu_GRZ_cDNA_3_0176254	98.9	1.1
paralog family 2584	CR356223	Uncharacterized protein	Nofu_GRZ_cDNA_3_0201614	63.01	0
paralog family 2584	CR356223	Uncharacterized protein	Nofu_GRZ_cDNA_3_0192771	100	0
paralog family 2585	CR388165	Uncharacterized protein	Nofu_GRZ_cDNA_3_0184363,Nofu_GRZ_cDNA_3_0183714	63.16	0.36
paralog family 2585	CR388165	Uncharacterized protein	Nofu_GRZ_cDNA_3_0165938,Nofu_GRZ_cDNA_3_0029832,Nofu_GRZ_cDNA_3_0025806	99.57	0.61
paralog family 2586	SI:DKEY-24H22	si:dkey-24h22.5	Nofu_GRZ_cDNA_3_0172816,Nofu_GRZ_cDNA_3_0124043	45.71	3.13
paralog family 2586	SI:DKEY-24H22	si:dkey-24h22.5	Nofu_GRZ_cDNA_3_0054393,Nofu_GRZ_cDNA_3_0106141	62.2	0.45
paralog family 2586	SI:DKEY-24H22	si:dkey-24h22.5	Nofu_GRZ_cDNA_3_0118520,Nofu_GRZ_cDNA_3_0109071,Nofu_GRZ_cDNA_3_0092341	98.12	2.66
paralog family 2587	ZNF251 (26 OF 26)	zinc finger protein 251	Nofu_GRZ_cDNA_3_0186101	50	0
paralog family 2587	ZNF251 (26 OF 26)	zinc finger protein 251	Nofu_GRZ_cDNA_3_0142620	100	0
paralog family 2588	BX537137	Uncharacterized protein	Nofu_GRZ_cDNA_3_0190830	61.76	0
paralog family 2588	BX537137	Uncharacterized protein	Nofu_GRZ_cDNA_3_0138621,Nofu_GRZ_cDNA_3_0202492	100	0
paralog family 2589	SI:DKEY-23A23	si:dkey-23a23.1	Nofu_GRZ_cDNA_3_0105692,Nofu_GRZ_cDNA_3_0031788,Nofu_GRZ_cDNA_3_0106514,Nofu_GRZ_cDNA_3_0118284,Nofu_GRZ_cDNA_3_0099814	36.02	5.34
paralog family 2589	SI:DKEY-23A23	si:dkey-23a23.1	Nofu_GRZ_cDNA_3_0009537	100	0
paralog family 2590	FAM60AL	family with sequence similarity 60, member A, like	Nofu_GRZ_cDNA_3_0039435	30.29	0
paralog family 2590	FAM60AL	family with sequence similarity 60, member A, like	Nofu_GRZ_cDNA_3_0014320,Nofu_GRZ_cDNA_3_0162534,Nofu_GRZ_cDNA_3_0016572	99.84	0.22
paralog family 2591	CABZ01032468	Uncharacterized protein	Nofu_GRZ_cDNA_3_0055436	60.22	0
paralog family 2591	CABZ01032468	Uncharacterized protein	Nofu_GRZ_cDNA_3_0010683	100	0
paralog family 2592	SI:CH211-236L14	si:ch211-236l14.1	Nofu_GRZ_cDNA_3_0036577,Nofu_GRZ_cDNA_3_0141740,Nofu_GRZ_cDNA_3_0041719,Nofu_GRZ_cDNA_3_0017438,Nofu_GRZ_cDNA_3_0039790,Nofu_GRZ_cDNA_3_0005526,Nofu_GRZ_cDNA_3_0177525,Nofu_GRZ_cDNA_3_0005022,Nofu_GRZ_cDNA_3_0004578,Nofu_GRZ_cDNA_3_0043568,Nofu_GRZ_cDNA_3_0183194,Nofu_GRZ_cDNA_3_0048698,Nofu_GRZ_cDNA_3_0027898	43.27	5.55
paralog family 2592	SI:CH211-236L14	si:ch211-236l14.1	Nofu_GRZ_cDNA_3_0017533,Nofu_GRZ_cDNA_3_0162128,Nofu_GRZ_cDNA_3_0034610,Nofu_GRZ_cDNA_3_0039837,Nofu_GRZ_cDNA_3_0012040	99.6	0.46
paralog family 2593	SI:CH211-235F1	si:ch211-235f1.3	Nofu_GRZ_cDNA_3_0013827	28.35	0
paralog family 2593	SI:CH211-235F1	si:ch211-235f1.3	Nofu_GRZ_cDNA_3_0008973	60.87	0
paralog family 2593	SI:CH211-235F1	si:ch211-235f1.3	Nofu_GRZ_cDNA_3_0198127	100	0
paralog family 2594	SI:DKEY-49N23	si:dkey-49n23.3	Nofu_GRZ_cDNA_3_0096762	38.1	0
paralog family 2594	SI:DKEY-49N23	si:dkey-49n23.3	Nofu_GRZ_cDNA_3_0033884	100	0
paralog family 2595	SI:CH211-217K17	si:ch211-217k17.8	Nofu_GRZ_cDNA_3_0031703,Nofu_GRZ_cDNA_3_0035705,Nofu_GRZ_cDNA_3_0005706	31.39	0.92
paralog family 2595	SI:CH211-217K17	si:ch211-217k17.8	Nofu_GRZ_cDNA_3_0039186	100	0
paralog family 2596	BX571813	Uncharacterized protein	Nofu_GRZ_cDNA_3_0018980,Nofu_GRZ_cDNA_3_0166735,Nofu_GRZ_cDNA_3_0081121,Nofu_GRZ_cDNA_3_0086480,Nofu_GRZ_cDNA_3_0074564,Nofu_GRZ_cDNA_3_0211515	48.15	5.1
paralog family 2596	BX571813	Uncharacterized protein	Nofu_GRZ_cDNA_3_0177852	100	0
paralog family 2597	ZNF251 (22 OF 26)	zinc finger protein 251	Nofu_GRZ_cDNA_3_0113061	69.18	0
paralog family 2597	ZNF251 (22 OF 26)	zinc finger protein 251	Nofu_GRZ_cDNA_3_0025872	100	0
paralog family 2598	SI:CH211-204A13	si:ch211-204a13.2	Nofu_GRZ_cDNA_3_0030948	89.58	0
paralog family 2598	SI:CH211-204A13	si:ch211-204a13.2	Nofu_GRZ_cDNA_3_0185138	100	0
paralog family 2599	SI:CH211-190K17	si:ch211-190k17.19	Nofu_GRZ_cDNA_3_0064643	30.77	0
paralog family 2599	SI:CH211-190K17	si:ch211-190k17.19	Nofu_GRZ_cDNA_3_0115229,Nofu_GRZ_cDNA_3_0110960,Nofu_GRZ_cDNA_3_0112433,Nofu_GRZ_cDNA_3_0116950,Nofu_GRZ_cDNA_3_0144508	54.44	6.94
paralog family 2599	SI:CH211-190K17	si:ch211-190k17.19	Nofu_GRZ_cDNA_3_0064777	100	0
paralog family 2600	SI:CH211-175F12	si:ch211-175f12.2	Nofu_GRZ_cDNA_3_0088889	71.43	0
paralog family 2600	SI:CH211-175F12	si:ch211-175f12.2	Nofu_GRZ_cDNA_3_0178085	100	0
paralog family 2601	SI:CH73-30L9	si:ch73-30l9.1	Nofu_GRZ_cDNA_3_0069083,Nofu_GRZ_cDNA_3_0167229	44.35	0.87
paralog family 2601	SI:CH73-30L9	si:ch73-30l9.1	Nofu_GRZ_cDNA_3_0020677,Nofu_GRZ_cDNA_3_0020678,Nofu_GRZ_cDNA_3_0140535,Nofu_GRZ_cDNA_3_0183004	99.15	1.48
paralog family 2602	MCM2	minichromosome maintenance complex component 2	Nofu_GRZ_cDNA_3_0019542	73.67	0
paralog family 2602	MCM2	minichromosome maintenance complex component 2	Nofu_GRZ_cDNA_3_0009034	100	0
paralog family 2603	COL11A2	collagen, type XI, alpha 2	Nofu_GRZ_cDNA_3_0042924	53.33	0
paralog family 2603	COL11A2	collagen, type XI, alpha 2	Nofu_GRZ_cDNA_3_0015373	100	0
paralog family 2604	CUBN	cubilin (intrinsic factor-cobalamin receptor)	Nofu_GRZ_cDNA_3_0051810	66.44	0
paralog family 2604	CUBN	cubilin (intrinsic factor-cobalamin receptor)	Nofu_GRZ_cDNA_3_0000337,Nofu_GRZ_cDNA_3_0159265	98.29	1.71
paralog family 2605	SERPINE2	serpin peptidase inhibitor, clade E (nexin, plasminogen activator inhibitor type 1), member 2	Nofu_GRZ_cDNA_3_0035688	85	0
paralog family 2605	SERPINE2	serpin peptidase inhibitor, clade E (nexin, plasminogen activator inhibitor type 1), member 2	Nofu_GRZ_cDNA_3_0066813,Nofu_GRZ_cDNA_3_0177017	97.71	2.29
paralog family 2606	MAN2B1	mannosidase, alpha, class 2B, member 1	Nofu_GRZ_cDNA_3_0003906	77.97	0
paralog family 2606	MAN2B1	mannosidase, alpha, class 2B, member 1	Nofu_GRZ_cDNA_3_0007974,Nofu_GRZ_cDNA_3_0097234,Nofu_GRZ_cDNA_3_0071465,Nofu_GRZ_cDNA_3_0207916	99.24	0.69
paralog family 2607	IGFN1	immunoglobulin-like and fibronectin type III domain containing 1	Nofu_GRZ_cDNA_3_0024786	39.79	0
paralog family 2607	IGFN1	immunoglobulin-like and fibronectin type III domain containing 1	Nofu_GRZ_cDNA_3_0067681	74.86	0
paralog family 2607	IGFN1	immunoglobulin-like and fibronectin type III domain containing 1	Nofu_GRZ_cDNA_3_0089873,Nofu_GRZ_cDNA_3_0000001	95.31	4.69
paralog family 2608	TMEM183A	transmembrane protein 183A	Nofu_GRZ_cDNA_3_0041477	80.23	0
paralog family 2608	TMEM183A	transmembrane protein 183A	Nofu_GRZ_cDNA_3_0023290,Nofu_GRZ_cDNA_3_0008898	99.74	0.26
paralog family 2609	MAPKAPK2A	mitogen-activated protein kinase-activated protein kinase 2	Nofu_GRZ_cDNA_3_0004738	26.34	0
paralog family 2609	MAPKAPK2A	mitogen-activated protein kinase-activated protein kinase 2	Nofu_GRZ_cDNA_3_0021634,Nofu_GRZ_cDNA_3_0038633,Nofu_GRZ_cDNA_3_0193288	99.21	0.75
paralog family 2610	PLCG2 (2 OF 2)	phospholipase C, gamma 2 (phosphatidylinositol-specific)	Nofu_GRZ_cDNA_3_0001410	76.64	0
paralog family 2610	PLCG2 (2 OF 2)	phospholipase C, gamma 2 (phosphatidylinositol-specific)	Nofu_GRZ_cDNA_3_0012474,Nofu_GRZ_cDNA_3_0159911	99.25	0.75
paralog family 2611	CTSZ	cathepsin Z	Nofu_GRZ_cDNA_3_0163720	68.26	0
paralog family 2611	CTSZ	cathepsin Z	Nofu_GRZ_cDNA_3_0034696,Nofu_GRZ_cDNA_3_0059225,Nofu_GRZ_cDNA_3_0008804	100	0
paralog family 2612	TXNIPA	thioredoxin interacting protein	Nofu_GRZ_cDNA_3_0020023	71.65	0
paralog family 2612	TXNIPA	thioredoxin interacting protein	Nofu_GRZ_cDNA_3_0053125,Nofu_GRZ_cDNA_3_0023285,Nofu_GRZ_cDNA_3_0010395,Nofu_GRZ_cDNA_3_0027427,Nofu_GRZ_cDNA_3_0209678	99.85	0.18
paralog family 2613	MED11 (2 OF 2)	mediator complex subunit 11	Nofu_GRZ_cDNA_3_0059190	89.29	0
paralog family 2613	MED11 (2 OF 2)	mediator complex subunit 11	Nofu_GRZ_cDNA_3_0105042,Nofu_GRZ_cDNA_3_0163998	100	0
paralog family 2614	CRBN	cereblon	Nofu_GRZ_cDNA_3_0042027	86.13	0
paralog family 2614	CRBN	cereblon	Nofu_GRZ_cDNA_3_0187588,Nofu_GRZ_cDNA_3_0032873,Nofu_GRZ_cDNA_3_0044205,Nofu_GRZ_cDNA_3_0161176	99.27	0.7
paralog family 2615	C6H3ORF19	chromosome 3 open reading frame 19	Nofu_GRZ_cDNA_3_0017294	87.34	0
paralog family 2615	C6H3ORF19	chromosome 3 open reading frame 19	Nofu_GRZ_cDNA_3_0208681	100	0
paralog family 2616	RAB7	RAB7A, member RAS oncogene family	Nofu_GRZ_cDNA_3_0107538	59.56	0
paralog family 2616	RAB7	RAB7A, member RAS oncogene family	Nofu_GRZ_cDNA_3_0077817,Nofu_GRZ_cDNA_3_0025951,Nofu_GRZ_cDNA_3_0209790	97.48	3.56
paralog family 2617	SF1	splicing factor 1	Nofu_GRZ_cDNA_3_0127145	89.26	0
paralog family 2617	SF1	splicing factor 1	Nofu_GRZ_cDNA_3_0009907	100	0
paralog family 2618	GRM2 (1 OF 2)	glutamate receptor, metabotropic 2	Nofu_GRZ_cDNA_3_0042673	82.54	0
paralog family 2618	GRM2 (1 OF 2)	glutamate receptor, metabotropic 2	Nofu_GRZ_cDNA_3_0176239	100	0
paralog family 2619	SLC1A1	solute carrier family 1 (neuronal/epithelial high affinity glutamate transporter, system Xag), member 1	Nofu_GRZ_cDNA_3_0006024	28.81	0
paralog family 2619	SLC1A1	solute carrier family 1 (neuronal/epithelial high affinity glutamate transporter, system Xag), member 1	Nofu_GRZ_cDNA_3_0071996	52.23	0
paralog family 2619	SLC1A1	solute carrier family 1 (neuronal/epithelial high affinity glutamate transporter, system Xag), member 1	Nofu_GRZ_cDNA_3_0013689,Nofu_GRZ_cDNA_3_0015962,Nofu_GRZ_cDNA_3_0184845	99.74	0.24
paralog family 2620	CAV3	caveolin 3	Nofu_GRZ_cDNA_3_0025174	87.41	0
paralog family 2620	CAV3	caveolin 3	Nofu_GRZ_cDNA_3_0031441	100	0
paralog family 2621	CELSR2	cadherin, EGF LAG seven-pass G-type receptor 2 (flamingo homolog, Drosophila)	Nofu_GRZ_cDNA_3_0001984	82.36	0
paralog family 2621	CELSR2	cadherin, EGF LAG seven-pass G-type receptor 2 (flamingo homolog, Drosophila)	Nofu_GRZ_cDNA_3_0176544	100	0
paralog family 2622	MAK16	MAK16 homolog (S. cerevisiae)	Nofu_GRZ_cDNA_3_0070233	85.9	0
paralog family 2622	MAK16	MAK16 homolog (S. cerevisiae)	Nofu_GRZ_cDNA_3_0031887,Nofu_GRZ_cDNA_3_0017418	99.79	0.21
paralog family 2623	KCNJ8	potassium inwardly-rectifying channel, subfamily J, member 8	Nofu_GRZ_cDNA_3_0074990	84.07	0
paralog family 2623	KCNJ8	potassium inwardly-rectifying channel, subfamily J, member 8	Nofu_GRZ_cDNA_3_0128967,Nofu_GRZ_cDNA_3_0026004,Nofu_GRZ_cDNA_3_0176731	98.84	0.83
paralog family 2624	SPINT2	serine peptidase inhibitor, Kunitz type, 2	Nofu_GRZ_cDNA_3_0060354,Nofu_GRZ_cDNA_3_0019866,Nofu_GRZ_cDNA_3_0029831,Nofu_GRZ_cDNA_3_0119620	75.49	1.94
paralog family 2624	SPINT2	serine peptidase inhibitor, Kunitz type, 2	Nofu_GRZ_cDNA_3_0029701,Nofu_GRZ_cDNA_3_0016514	97.14	2.86
paralog family 2625	EIF4ENIF1	eukaryotic translation initiation factor 4E nuclear import factor 1	Nofu_GRZ_cDNA_3_0041240	33.12	0
paralog family 2625	EIF4ENIF1	eukaryotic translation initiation factor 4E nuclear import factor 1	Nofu_GRZ_cDNA_3_0049922,Nofu_GRZ_cDNA_3_0003012	100	0
paralog family 2626	KATNAL1	katanin p60 subunit A-like 1	Nofu_GRZ_cDNA_3_0001644	31.84	0
paralog family 2626	KATNAL1	katanin p60 subunit A-like 1	Nofu_GRZ_cDNA_3_0018745,Nofu_GRZ_cDNA_3_0159729	98.99	1.01
paralog family 2627	INS	insulin	Nofu_GRZ_cDNA_3_0208798	60.78	0
paralog family 2627	INS	insulin	Nofu_GRZ_cDNA_3_0077167	100	0
paralog family 2628	CCDC88C	coiled-coil domain containing 88C	Nofu_GRZ_cDNA_3_0027938,Nofu_GRZ_cDNA_3_0175778	32.34	1.41
paralog family 2628	CCDC88C	coiled-coil domain containing 88C	Nofu_GRZ_cDNA_3_0006395,Nofu_GRZ_cDNA_3_0159857	98.57	1.43
paralog family 2629	DUSP11	dual specificity phosphatase 11 (RNA/RNP complex 1-interacting)	Nofu_GRZ_cDNA_3_0196568	64.8	0
paralog family 2629	DUSP11	dual specificity phosphatase 11 (RNA/RNP complex 1-interacting)	Nofu_GRZ_cDNA_3_0030147,Nofu_GRZ_cDNA_3_0080156,Nofu_GRZ_cDNA_3_0046675,Nofu_GRZ_cDNA_3_0069941,Nofu_GRZ_cDNA_3_0163140	99.73	0.33
paralog family 2630	RRH	retinal pigment epithelium-derived rhodopsin homolog	Nofu_GRZ_cDNA_3_0060742	88.6	0
paralog family 2630	RRH	retinal pigment epithelium-derived rhodopsin homolog	Nofu_GRZ_cDNA_3_0058851	100	0
paralog family 2631	MACF1	microtubule-actin crosslinking factor 1	Nofu_GRZ_cDNA_3_0007039,Nofu_GRZ_cDNA_3_0035248	29.53	0.51
paralog family 2631	MACF1	microtubule-actin crosslinking factor 1	Nofu_GRZ_cDNA_3_0000438	63.66	0
paralog family 2631	MACF1	microtubule-actin crosslinking factor 1	Nofu_GRZ_cDNA_3_0066683,Nofu_GRZ_cDNA_3_0037639,Nofu_GRZ_cDNA_3_0042497,Nofu_GRZ_cDNA_3_0080236,Nofu_GRZ_cDNA_3_0021499,Nofu_GRZ_cDNA_3_0065722,Nofu_GRZ_cDNA_3_0159232,Nofu_GRZ_cDNA_3_0016359,Nofu_GRZ_cDNA_3_0036457,Nofu_GRZ_cDNA_3_0062364,Nofu_GRZ_cDNA_3_0068245,Nofu_GRZ_cDNA_3_0101903,Nofu_GRZ_cDNA_3_0000018	95.62	5.55
paralog family 2632	AK2	adenylate kinase 2	Nofu_GRZ_cDNA_3_0079047	87.57	0
paralog family 2632	AK2	adenylate kinase 2	Nofu_GRZ_cDNA_3_0019854,Nofu_GRZ_cDNA_3_0057892	99.79	0.21
paralog family 2633	CHST6	carbohydrate (N-acetylglucosamine 6-O) sulfotransferase 6	Nofu_GRZ_cDNA_3_0166857,Nofu_GRZ_cDNA_3_0118035,Nofu_GRZ_cDNA_3_0014296,Nofu_GRZ_cDNA_3_0011786,Nofu_GRZ_cDNA_3_0183440,Nofu_GRZ_cDNA_3_0123217,Nofu_GRZ_cDNA_3_0030188,Nofu_GRZ_cDNA_3_0028024	74.58	3.81
paralog family 2633	CHST6	carbohydrate (N-acetylglucosamine 6-O) sulfotransferase 6	Nofu_GRZ_cDNA_3_0194536	100	0
paralog family 2634	MUTED	muted homolog (mouse)	Nofu_GRZ_cDNA_3_0113790	71.05	0
paralog family 2634	MUTED	muted homolog (mouse)	Nofu_GRZ_cDNA_3_0209438,Nofu_GRZ_cDNA_3_0021674	100	0
paralog family 2635	KIAA0913 (1 OF 3)	KIAA0913	Nofu_GRZ_cDNA_3_0175363	41.79	0
paralog family 2635	KIAA0913 (1 OF 3)	KIAA0913	Nofu_GRZ_cDNA_3_0018459,Nofu_GRZ_cDNA_3_0029272,Nofu_GRZ_cDNA_3_0000705	99.05	0.96
paralog family 2636	CTU2	cytosolic thiouridylase subunit 2 homolog (S. pombe)	Nofu_GRZ_cDNA_3_0044474	87.93	0
paralog family 2636	CTU2	cytosolic thiouridylase subunit 2 homolog (S. pombe)	Nofu_GRZ_cDNA_3_0194557,Nofu_GRZ_cDNA_3_0030649	100	0
paralog family 2637	ZNF142	zinc finger protein 142	Nofu_GRZ_cDNA_3_0034650,Nofu_GRZ_cDNA_3_0034655	28.57	0
paralog family 2637	ZNF142	zinc finger protein 142	Nofu_GRZ_cDNA_3_0122976,Nofu_GRZ_cDNA_3_0000358	100	0
paralog family 2638	KIAA0319L	KIAA0319-like	Nofu_GRZ_cDNA_3_0073573	70.32	0
paralog family 2638	KIAA0319L	KIAA0319-like	Nofu_GRZ_cDNA_3_0005931,Nofu_GRZ_cDNA_3_0161036	99.68	0.32
paralog family 2639	VPRBP	Vpr (HIV-1) binding protein	Nofu_GRZ_cDNA_3_0001227	68.03	0
paralog family 2639	VPRBP	Vpr (HIV-1) binding protein	Nofu_GRZ_cDNA_3_0000782,Nofu_GRZ_cDNA_3_0081044,Nofu_GRZ_cDNA_3_0175514	99.36	0.91
paralog family 2640	EPHA10 (2 OF 2)	EPH receptor A10	Nofu_GRZ_cDNA_3_0025446	87.3	0
paralog family 2640	EPHA10 (2 OF 2)	EPH receptor A10	Nofu_GRZ_cDNA_3_0004576	100	0
paralog family 2641	SOCS6B	suppressor of cytokine signaling 6	Nofu_GRZ_cDNA_3_0025650	89.4	0
paralog family 2641	SOCS6B	suppressor of cytokine signaling 6	Nofu_GRZ_cDNA_3_0019861,Nofu_GRZ_cDNA_3_0207811	99.83	0.17
paralog family 2642	ANXA9	annexin A9	Nofu_GRZ_cDNA_3_0083656	75.86	0
paralog family 2642	ANXA9	annexin A9	Nofu_GRZ_cDNA_3_0013627	100	0
paralog family 2643	CYP2X8	pep:novel group:BROADS1:groupXIX:2306028:2315324:-1 gene:ENSGACG00000002749 transcript:ENSGACT00000003663	Nofu_GRZ_cDNA_3_0058970,Nofu_GRZ_cDNA_3_0184440	83.33	1.98
paralog family 2643	CYP2X8	pep:novel group:BROADS1:groupXIX:2306028:2315324:-1 gene:ENSGACG00000002749 transcript:ENSGACT00000003663	Nofu_GRZ_cDNA_3_0054996,Nofu_GRZ_cDNA_3_0033346,Nofu_GRZ_cDNA_3_0016605	99.31	0.98
paralog family 2644	DCBLD2	discoidin, CUB and LCCL domain containing 2	Nofu_GRZ_cDNA_3_0130158	86	0
paralog family 2644	DCBLD2	discoidin, CUB and LCCL domain containing 2	Nofu_GRZ_cDNA_3_0008005	100	0
paralog family 2645	NKX6-2	NK6 homeobox 2	Nofu_GRZ_cDNA_3_0056100,Nofu_GRZ_cDNA_3_0057513	89.22	0
paralog family 2645	NKX6-2	NK6 homeobox 2	Nofu_GRZ_cDNA_3_0042018	100	0
paralog family 2646	REV1	REV1 homolog (S. cerevisiae)	Nofu_GRZ_cDNA_3_0066130	80.43	0
paralog family 2646	REV1	REV1 homolog (S. cerevisiae)	Nofu_GRZ_cDNA_3_0021077,Nofu_GRZ_cDNA_3_0176244	99.35	0.65
paralog family 2647	ZCCHC16	zinc finger, CCHC domain containing 16	Nofu_GRZ_cDNA_3_0198468,Nofu_GRZ_cDNA_3_0076537,Nofu_GRZ_cDNA_3_0022519,Nofu_GRZ_cDNA_3_0197370	36.11	2.14
paralog family 2647	ZCCHC16	zinc finger, CCHC domain containing 16	Nofu_GRZ_cDNA_3_0121792	57.41	0
paralog family 2647	ZCCHC16	zinc finger, CCHC domain containing 16	Nofu_GRZ_cDNA_3_0100340	100	0
paralog family 2648	COL6A6	collagen, type VI, alpha 6	Nofu_GRZ_cDNA_3_0012193,Nofu_GRZ_cDNA_3_0020168,Nofu_GRZ_cDNA_3_0084222,Nofu_GRZ_cDNA_3_0007498,Nofu_GRZ_cDNA_3_0093844,Nofu_GRZ_cDNA_3_0064907,Nofu_GRZ_cDNA_3_0180987	35.71	4.38
paralog family 2648	COL6A6	collagen, type VI, alpha 6	Nofu_GRZ_cDNA_3_0004230	100	0
paralog family 2649	UXS1	UDP-glucuronate decarboxylase 1	Nofu_GRZ_cDNA_3_0097849	38.36	0
paralog family 2649	UXS1	UDP-glucuronate decarboxylase 1	Nofu_GRZ_cDNA_3_0010096	100	0
paralog family 2650	ST6GALNAC1	ST6 (alpha-N-acetyl-neuraminyl-2,3-beta-galactosyl-1,3)-N-acetylgalactosaminide alpha-2,6-sialyltransferase 1	Nofu_GRZ_cDNA_3_0016470,Nofu_GRZ_cDNA_3_0165641,Nofu_GRZ_cDNA_3_0046801,Nofu_GRZ_cDNA_3_0048940	78.01	2.77
paralog family 2650	ST6GALNAC1	ST6 (alpha-N-acetyl-neuraminyl-2,3-beta-galactosyl-1,3)-N-acetylgalactosaminide alpha-2,6-sialyltransferase 1	Nofu_GRZ_cDNA_3_0021211,Nofu_GRZ_cDNA_3_0063203,Nofu_GRZ_cDNA_3_0060171,Nofu_GRZ_cDNA_3_0015331	99.59	0.46
paralog family 2651	SFXN4	sideroflexin 4	Nofu_GRZ_cDNA_3_0062951,Nofu_GRZ_cDNA_3_0066790	78.72	3.87
paralog family 2651	SFXN4	sideroflexin 4	Nofu_GRZ_cDNA_3_0022776,Nofu_GRZ_cDNA_3_0069959,Nofu_GRZ_cDNA_3_0008714	99.77	0.33
paralog family 2652	SRPX	sushi-repeat containing protein, X-linked	Nofu_GRZ_cDNA_3_0044017	78.46	0
paralog family 2652	SRPX	sushi-repeat containing protein, X-linked	Nofu_GRZ_cDNA_3_0175593	100	0
paralog family 2653	TIAL1	TIA1 cytotoxic granule-associated RNA binding protein-like 1	Nofu_GRZ_cDNA_3_0090014	88.51	0
paralog family 2653	TIAL1	TIA1 cytotoxic granule-associated RNA binding protein-like 1	Nofu_GRZ_cDNA_3_0002643,Nofu_GRZ_cDNA_3_0177436	99.86	0.14
paralog family 2654	TSEN2	tRNA splicing endonuclease 2 homolog (S. cerevisiae)	Nofu_GRZ_cDNA_3_0015184	86.96	0
paralog family 2654	TSEN2	tRNA splicing endonuclease 2 homolog (S. cerevisiae)	Nofu_GRZ_cDNA_3_0162218	100	0
paralog family 2655	MYPN	myopalladin	Nofu_GRZ_cDNA_3_0170417,Nofu_GRZ_cDNA_3_0022605	34.23	0
paralog family 2655	MYPN	myopalladin	Nofu_GRZ_cDNA_3_0143973,Nofu_GRZ_cDNA_3_0090712,Nofu_GRZ_cDNA_3_0002364	93.93	4.91
paralog family 2656	APOA4	pep:novel group:BROADS1:groupXX:742612:744480:-1 gene:ENSGACG00000003435 transcript:ENSGACT00000004505	Nofu_GRZ_cDNA_3_0072303	77.14	0
paralog family 2656	APOA4	pep:novel group:BROADS1:groupXX:742612:744480:-1 gene:ENSGACG00000003435 transcript:ENSGACT00000004505	Nofu_GRZ_cDNA_3_0211817,Nofu_GRZ_cDNA_3_0048706	99.15	0.85
paralog family 2657	U2AF1	U2 small nuclear RNA auxiliary factor 1	Nofu_GRZ_cDNA_3_0081821	88.35	0
paralog family 2657	U2AF1	U2 small nuclear RNA auxiliary factor 1	Nofu_GRZ_cDNA_3_0061176,Nofu_GRZ_cDNA_3_0209219	99.78	0.22
paralog family 2658	CDH23	cadherin-related 23	Nofu_GRZ_cDNA_3_0076548	36.12	0
paralog family 2658	CDH23	cadherin-related 23	Nofu_GRZ_cDNA_3_0159389,Nofu_GRZ_cDNA_3_0000373	99.41	0.59
paralog family 2659	DLEC1	deleted in lung and esophageal cancer 1	Nofu_GRZ_cDNA_3_0042766,Nofu_GRZ_cDNA_3_0044140	31.33	2.63
paralog family 2659	DLEC1	deleted in lung and esophageal cancer 1	Nofu_GRZ_cDNA_3_0049388,Nofu_GRZ_cDNA_3_0089530,Nofu_GRZ_cDNA_3_0132777,Nofu_GRZ_cDNA_3_0135403,Nofu_GRZ_cDNA_3_0184347,Nofu_GRZ_cDNA_3_0044136	100	0
paralog family 2660	LHX2B	LIM homeobox 2	Nofu_GRZ_cDNA_3_0028309	84.06	0
paralog family 2660	LHX2B	LIM homeobox 2	Nofu_GRZ_cDNA_3_0016986,Nofu_GRZ_cDNA_3_0180022	99.4	0.6
paralog family 2661	STK35	serine/threonine kinase 35	Nofu_GRZ_cDNA_3_0011738	82.63	0
paralog family 2661	STK35	serine/threonine kinase 35	Nofu_GRZ_cDNA_3_0004006,Nofu_GRZ_cDNA_3_0179837	99.26	0.74
paralog family 2662	AKR1D1 (1 OF 2)	aldo-keto reductase family 1, member D1 (delta 4-3-ketosteroid-5-beta-reductase)	Nofu_GRZ_cDNA_3_0136827	75.96	0
paralog family 2662	AKR1D1 (1 OF 2)	aldo-keto reductase family 1, member D1 (delta 4-3-ketosteroid-5-beta-reductase)	Nofu_GRZ_cDNA_3_0053644,Nofu_GRZ_cDNA_3_0177942	100	0
paralog family 2663	ESPNL	espin-like	Nofu_GRZ_cDNA_3_0019675	32.93	0
paralog family 2663	ESPNL	espin-like	Nofu_GRZ_cDNA_3_0023448,Nofu_GRZ_cDNA_3_0008338,Nofu_GRZ_cDNA_3_0009429,Nofu_GRZ_cDNA_3_0010687,Nofu_GRZ_cDNA_3_0178233	96.81	3.91
paralog family 2664	BCL9	B-cell CLL/lymphoma 9	Nofu_GRZ_cDNA_3_0018736,Nofu_GRZ_cDNA_3_0159345	87.3	2.65
paralog family 2664	BCL9	B-cell CLL/lymphoma 9	Nofu_GRZ_cDNA_3_0000618	100	0
paralog family 2665	NBR1	neighbor of BRCA1 gene 1	Nofu_GRZ_cDNA_3_0160488	28.83	0
paralog family 2665	NBR1	neighbor of BRCA1 gene 1	Nofu_GRZ_cDNA_3_0166536,Nofu_GRZ_cDNA_3_0004288,Nofu_GRZ_cDNA_3_0004871	99.86	0.2
paralog family 2666	SLCO2A1	solute carrier organic anion transporter family, member 2A1	Nofu_GRZ_cDNA_3_0016801	79.56	0
paralog family 2666	SLCO2A1	solute carrier organic anion transporter family, member 2A1	Nofu_GRZ_cDNA_3_0026577,Nofu_GRZ_cDNA_3_0024249,Nofu_GRZ_cDNA_3_0083739,Nofu_GRZ_cDNA_3_0051866,Nofu_GRZ_cDNA_3_0113008,Nofu_GRZ_cDNA_3_0162818	97.56	2.45
paralog family 2667	FLNB	filamin B, beta	Nofu_GRZ_cDNA_3_0020676,Nofu_GRZ_cDNA_3_0004108,Nofu_GRZ_cDNA_3_0160706	38.47	1.11
paralog family 2667	FLNB	filamin B, beta	Nofu_GRZ_cDNA_3_0000960,Nofu_GRZ_cDNA_3_0001624	96.52	3.48
paralog family 2668	C10ORF112	chromosome 10 open reading frame 112	Nofu_GRZ_cDNA_3_0159472	34.25	0
paralog family 2668	C10ORF112	chromosome 10 open reading frame 112	Nofu_GRZ_cDNA_3_0208057	100	0
paralog family 2669	RPLP1	ribosomal protein, large, P1	Nofu_GRZ_cDNA_3_0118095	77.78	0
paralog family 2669	RPLP1	ribosomal protein, large, P1	Nofu_GRZ_cDNA_3_0011724,Nofu_GRZ_cDNA_3_0083896	100	0
paralog family 2670	NUS1	nuclear undecaprenyl pyrophosphate synthase 1 homolog (S. cerevisiae)	Nofu_GRZ_cDNA_3_0009426	64.96	0
paralog family 2670	NUS1	nuclear undecaprenyl pyrophosphate synthase 1 homolog (S. cerevisiae)	Nofu_GRZ_cDNA_3_0033209	100	0
paralog family 2671	MID1	midline 1 (Opitz/BBB syndrome)	Nofu_GRZ_cDNA_3_0039174	72.65	0
paralog family 2671	MID1	midline 1 (Opitz/BBB syndrome)	Nofu_GRZ_cDNA_3_0017853,Nofu_GRZ_cDNA_3_0036848,Nofu_GRZ_cDNA_3_0036762,Nofu_GRZ_cDNA_3_0015663,Nofu_GRZ_cDNA_3_0019001,Nofu_GRZ_cDNA_3_0193558,Nofu_GRZ_cDNA_3_0007611	97.68	1.22
paralog family 2672	SLC39A12	solute carrier family 39 (zinc transporter), member 12	Nofu_GRZ_cDNA_3_0090379,Nofu_GRZ_cDNA_3_0086837	71.61	2.28
paralog family 2672	SLC39A12	solute carrier family 39 (zinc transporter), member 12	Nofu_GRZ_cDNA_3_0011282,Nofu_GRZ_cDNA_3_0176774	99.61	0.39
paralog family 2673	SOX21B	SRY (sex determining region Y)-box 21	Nofu_GRZ_cDNA_3_0034301	88.24	0
paralog family 2673	SOX21B	SRY (sex determining region Y)-box 21	Nofu_GRZ_cDNA_3_0007720	100	0
paralog family 2674	AKAP9 (1 OF 2)	A kinase (PRKA) anchor protein (yotiao) 9	Nofu_GRZ_cDNA_3_0032078	34.19	0
paralog family 2674	AKAP9 (1 OF 2)	A kinase (PRKA) anchor protein (yotiao) 9	Nofu_GRZ_cDNA_3_0063548,Nofu_GRZ_cDNA_3_0076848	67.48	2.99
paralog family 2674	AKAP9 (1 OF 2)	A kinase (PRKA) anchor protein (yotiao) 9	Nofu_GRZ_cDNA_3_0000726,Nofu_GRZ_cDNA_3_0062703,Nofu_GRZ_cDNA_3_0159269	99.47	0.75
paralog family 2675	TUBGCP2	tubulin, gamma complex associated protein 2	Nofu_GRZ_cDNA_3_0068094	79.82	0
paralog family 2675	TUBGCP2	tubulin, gamma complex associated protein 2	Nofu_GRZ_cDNA_3_0160710,Nofu_GRZ_cDNA_3_0045254,Nofu_GRZ_cDNA_3_0047654,Nofu_GRZ_cDNA_3_0004510	99.46	0.94
paralog family 2676	ST3GAL2L	pep:novel group:BROADS1:groupXVII:1766576:1770015:-1 gene:ENSGACG00000004239 transcript:ENSGACT00000005600	Nofu_GRZ_cDNA_3_0020049	85.8	0
paralog family 2676	ST3GAL2L	pep:novel group:BROADS1:groupXVII:1766576:1770015:-1 gene:ENSGACG00000004239 transcript:ENSGACT00000005600	Nofu_GRZ_cDNA_3_0004369,Nofu_GRZ_cDNA_3_0160819	99.58	0.42
paralog family 2677	OPN5	opsin 5	Nofu_GRZ_cDNA_3_0155231	84.46	0
paralog family 2677	OPN5	opsin 5	Nofu_GRZ_cDNA_3_0199312	100	0
paralog family 2678	HIC1L	hypermethylated in cancer 2	Nofu_GRZ_cDNA_3_0007380,Nofu_GRZ_cDNA_3_0176469	34.63	0
paralog family 2678	HIC1L	hypermethylated in cancer 2	Nofu_GRZ_cDNA_3_0000929,Nofu_GRZ_cDNA_3_0175522	99.14	0.86
paralog family 2679	RRN3	RRN3 RNA polymerase I transcription factor homolog (S. cerevisiae)	Nofu_GRZ_cDNA_3_0001098	27.85	0
paralog family 2679	RRN3	RRN3 RNA polymerase I transcription factor homolog (S. cerevisiae)	Nofu_GRZ_cDNA_3_0175772	100	0
paralog family 2680	HEATR5B (1 OF 2)	HEAT repeat containing 5B	Nofu_GRZ_cDNA_3_0072399	88.39	0
paralog family 2680	HEATR5B (1 OF 2)	HEAT repeat containing 5B	Nofu_GRZ_cDNA_3_0046171,Nofu_GRZ_cDNA_3_0000142	100	0
paralog family 2681	STRN	striatin, calmodulin binding protein	Nofu_GRZ_cDNA_3_0088296	56	0
paralog family 2681	STRN	striatin, calmodulin binding protein	Nofu_GRZ_cDNA_3_0044545,Nofu_GRZ_cDNA_3_0008333,Nofu_GRZ_cDNA_3_0029538,Nofu_GRZ_cDNA_3_0166395	70.49	1.21
paralog family 2681	STRN	striatin, calmodulin binding protein	Nofu_GRZ_cDNA_3_0176639,Nofu_GRZ_cDNA_3_0010162	98.85	1.15
paralog family 2682	NFE2L2	nuclear factor (erythroid-derived 2)-like 2	Nofu_GRZ_cDNA_3_0088772	86.27	0
paralog family 2682	NFE2L2	nuclear factor (erythroid-derived 2)-like 2	Nofu_GRZ_cDNA_3_0004701,Nofu_GRZ_cDNA_3_0069574,Nofu_GRZ_cDNA_3_0123512,Nofu_GRZ_cDNA_3_0195655	99.87	0.22
paralog family 2683	UCMA	upper zone of growth plate and cartilage matrix associated	Nofu_GRZ_cDNA_3_0030301	77.59	0
paralog family 2683	UCMA	upper zone of growth plate and cartilage matrix associated	Nofu_GRZ_cDNA_3_0179148	100	0
paralog family 2684	JAG1B	jagged 1	Nofu_GRZ_cDNA_3_0042853	69.61	0
paralog family 2684	JAG1B	jagged 1	Nofu_GRZ_cDNA_3_0001725	89.3	0
paralog family 2684	JAG1B	jagged 1	Nofu_GRZ_cDNA_3_0004602,Nofu_GRZ_cDNA_3_0159932	99.8	0.2
paralog family 2685	ADAMTS12	ADAM metallopeptidase with thrombospondin type 1 motif, 12	Nofu_GRZ_cDNA_3_0056336,Nofu_GRZ_cDNA_3_0065423	71.38	0.62
paralog family 2685	ADAMTS12	ADAM metallopeptidase with thrombospondin type 1 motif, 12	Nofu_GRZ_cDNA_3_0082742,Nofu_GRZ_cDNA_3_0001250	98.5	1.5
paralog family 2686	LARP1B	La ribonucleoprotein domain family, member 1B	Nofu_GRZ_cDNA_3_0072110,Nofu_GRZ_cDNA_3_0021412	33.39	1.1
paralog family 2686	LARP1B	La ribonucleoprotein domain family, member 1B	Nofu_GRZ_cDNA_3_0008222,Nofu_GRZ_cDNA_3_0024942,Nofu_GRZ_cDNA_3_0161684	98.93	1.51
paralog family 2687	HP1BP3	heterochromatin protein 1, binding protein 3	Nofu_GRZ_cDNA_3_0062574	88.69	0
paralog family 2687	HP1BP3	heterochromatin protein 1, binding protein 3	Nofu_GRZ_cDNA_3_0009359,Nofu_GRZ_cDNA_3_0023518,Nofu_GRZ_cDNA_3_0033403,Nofu_GRZ_cDNA_3_0183422	100	0
paralog family 2688	RALA	v-ral simian leukemia viral oncogene homolog A (ras related)	Nofu_GRZ_cDNA_3_0022032	86.46	0
paralog family 2688	RALA	v-ral simian leukemia viral oncogene homolog A (ras related)	Nofu_GRZ_cDNA_3_0001503,Nofu_GRZ_cDNA_3_0159690	99.51	0.49
paralog family 2689	RUNX1T1	runt-related transcription factor 1, translocated to, 1 (cyclin D-related)	Nofu_GRZ_cDNA_3_0006886	83.74	0
paralog family 2689	RUNX1T1	runt-related transcription factor 1, translocated to, 1 (cyclin D-related)	Nofu_GRZ_cDNA_3_0176011	100	0
paralog family 2690	PDE4DIP	pep:novel group:BROADS1:groupVIII:3952798:3985032:1 gene:ENSGACG00000005129 transcript:ENSGACT00000006814	Nofu_GRZ_cDNA_3_0032622,Nofu_GRZ_cDNA_3_0194709,Nofu_GRZ_cDNA_3_0004712,Nofu_GRZ_cDNA_3_0039232	37.18	4.59
paralog family 2690	PDE4DIP	pep:novel group:BROADS1:groupVIII:3952798:3985032:1 gene:ENSGACG00000005129 transcript:ENSGACT00000006814	Nofu_GRZ_cDNA_3_0039827,Nofu_GRZ_cDNA_3_0005686	59.63	0.26
paralog family 2690	PDE4DIP	pep:novel group:BROADS1:groupVIII:3952798:3985032:1 gene:ENSGACG00000005129 transcript:ENSGACT00000006814	Nofu_GRZ_cDNA_3_0023065,Nofu_GRZ_cDNA_3_0024486,Nofu_GRZ_cDNA_3_0003793	100	0
paralog family 2691	ZCCHC11	zinc finger, CCHC domain containing 11	Nofu_GRZ_cDNA_3_0044188	45.71	0
paralog family 2691	ZCCHC11	zinc finger, CCHC domain containing 11	Nofu_GRZ_cDNA_3_0001181,Nofu_GRZ_cDNA_3_0159629	98.12	1.88
paralog family 2692	HSPB7	heat shock 27kDa protein family, member 7 (cardiovascular)	Nofu_GRZ_cDNA_3_0078342	46.23	0
paralog family 2692	HSPB7	heat shock 27kDa protein family, member 7 (cardiovascular)	Nofu_GRZ_cDNA_3_0018339,Nofu_GRZ_cDNA_3_0045014,Nofu_GRZ_cDNA_3_0155216	100	0
paralog family 2693	TTC35	tetratricopeptide repeat domain 35	Nofu_GRZ_cDNA_3_0044197	89.19	0
paralog family 2693	TTC35	tetratricopeptide repeat domain 35	Nofu_GRZ_cDNA_3_0196342	100	0
paralog family 2694	CACNA1G	calcium channel, voltage-dependent, T type, alpha 1G subunit	Nofu_GRZ_cDNA_3_0005337,Nofu_GRZ_cDNA_3_0160858,Nofu_GRZ_cDNA_3_0070160	32.79	1.06
paralog family 2694	CACNA1G	calcium channel, voltage-dependent, T type, alpha 1G subunit	Nofu_GRZ_cDNA_3_0026447	100	0
paralog family 2695	ZC3H8	zinc finger CCCH-type containing 8	Nofu_GRZ_cDNA_3_0008816	40.59	0
paralog family 2695	ZC3H8	zinc finger CCCH-type containing 8	Nofu_GRZ_cDNA_3_0031982,Nofu_GRZ_cDNA_3_0160356	99.87	0.13
paralog family 2696	STK39	serine threonine kinase 39	Nofu_GRZ_cDNA_3_0003388	77.94	0
paralog family 2696	STK39	serine threonine kinase 39	Nofu_GRZ_cDNA_3_0209558,Nofu_GRZ_cDNA_3_0087743,Nofu_GRZ_cDNA_3_0178131	96.73	4.63
paralog family 2697	MAD2L2 (1 OF 2)	MAD2 mitotic arrest deficient-like 2 (yeast)	Nofu_GRZ_cDNA_3_0056593	69.31	0
paralog family 2697	MAD2L2 (1 OF 2)	MAD2 mitotic arrest deficient-like 2 (yeast)	Nofu_GRZ_cDNA_3_0042981,Nofu_GRZ_cDNA_3_0166209,Nofu_GRZ_cDNA_3_0035954	96.58	2.44
paralog family 2698	POLDIP2	pep:novel group:BROADS1:groupI:1282804:1288222:1 gene:ENSGACG00000005396 transcript:ENSGACT00000007181	Nofu_GRZ_cDNA_3_0048294	88.64	0
paralog family 2698	POLDIP2	pep:novel group:BROADS1:groupI:1282804:1288222:1 gene:ENSGACG00000005396 transcript:ENSGACT00000007181	Nofu_GRZ_cDNA_3_0161937	100	0
paralog family 2699	CLASP2	cytoplasmic linker associated protein 2	Nofu_GRZ_cDNA_3_0025126	68.44	0
paralog family 2699	CLASP2	cytoplasmic linker associated protein 2	Nofu_GRZ_cDNA_3_0006606	100	0
paralog family 2700	PTCHD1	patched domain containing 1	Nofu_GRZ_cDNA_3_0193703	31.33	0
paralog family 2700	PTCHD1	patched domain containing 1	Nofu_GRZ_cDNA_3_0008960	100	0
paralog family 2701	PEMT	phosphatidylethanolamine N-methyltransferase	Nofu_GRZ_cDNA_3_0103866	89.66	0
paralog family 2701	PEMT	phosphatidylethanolamine N-methyltransferase	Nofu_GRZ_cDNA_3_0162845	100	0
paralog family 2702	KIAA1109	KIAA1109	Nofu_GRZ_cDNA_3_0014619,Nofu_GRZ_cDNA_3_0176828	31.51	3.27
paralog family 2702	KIAA1109	KIAA1109	Nofu_GRZ_cDNA_3_0207425,Nofu_GRZ_cDNA_3_0003892,Nofu_GRZ_cDNA_3_0002380	99.08	1.3
paralog family 2703	INCENP	inner centromere protein antigens 135/155kDa	Nofu_GRZ_cDNA_3_0037922	79.76	0
paralog family 2703	INCENP	inner centromere protein antigens 135/155kDa	Nofu_GRZ_cDNA_3_0020101,Nofu_GRZ_cDNA_3_0000872	99.21	0.79
paralog family 2704	CD93	CD93 molecule	Nofu_GRZ_cDNA_3_0165852	37.87	0
paralog family 2704	CD93	CD93 molecule	Nofu_GRZ_cDNA_3_0012051	100	0
paralog family 2705	FAM5C	family with sequence similarity 5, member C	Nofu_GRZ_cDNA_3_0006873	86.92	0
paralog family 2705	FAM5C	family with sequence similarity 5, member C	Nofu_GRZ_cDNA_3_0178557	100	0
paralog family 2706	PNKP	polynucleotide kinase 3-phosphatase	Nofu_GRZ_cDNA_3_0125273	71.82	0
paralog family 2706	PNKP	polynucleotide kinase 3-phosphatase	Nofu_GRZ_cDNA_3_0042488,Nofu_GRZ_cDNA_3_0129871,Nofu_GRZ_cDNA_3_0008664	96.81	2.26
paralog family 2707	TFAP2C	transcription factor AP-2 gamma (activating enhancer binding protein 2 gamma)	Nofu_GRZ_cDNA_3_0013900	86.13	0
paralog family 2707	TFAP2C	transcription factor AP-2 gamma (activating enhancer binding protein 2 gamma)	Nofu_GRZ_cDNA_3_0175937	100	0
paralog family 2708	SIPA1L1	signal-induced proliferation-associated 1 like 1	Nofu_GRZ_cDNA_3_0003175,Nofu_GRZ_cDNA_3_0136203	79.61	0.39
paralog family 2708	SIPA1L1	signal-induced proliferation-associated 1 like 1	Nofu_GRZ_cDNA_3_0005716,Nofu_GRZ_cDNA_3_0063510,Nofu_GRZ_cDNA_3_0100625,Nofu_GRZ_cDNA_3_0160193	96.35	4.1
paralog family 2709	MED1	mediator complex subunit 1	Nofu_GRZ_cDNA_3_0015466	80.66	0
paralog family 2709	MED1	mediator complex subunit 1	Nofu_GRZ_cDNA_3_0006183,Nofu_GRZ_cDNA_3_0175472	97.52	2.48
paralog family 2710	TXNDC3	thioredoxin domain containing 6	Nofu_GRZ_cDNA_3_0105488,Nofu_GRZ_cDNA_3_0068116	41.36	0.18
paralog family 2710	TXNDC3	thioredoxin domain containing 6	Nofu_GRZ_cDNA_3_0047406	100	0
paralog family 2711	SIK3	SIK family kinase 3	Nofu_GRZ_cDNA_3_0035354	76.53	0
paralog family 2711	SIK3	SIK family kinase 3	Nofu_GRZ_cDNA_3_0049416,Nofu_GRZ_cDNA_3_0002390	98.21	1.79
paralog family 2712	RAB23	RAB23, member RAS oncogene family	Nofu_GRZ_cDNA_3_0024960	83.93	0
paralog family 2712	RAB23	RAB23, member RAS oncogene family	Nofu_GRZ_cDNA_3_0192991	100	0
paralog family 2713	NT5C3L (2 OF 2)	5-nucleotidase, cytosolic III-like	Nofu_GRZ_cDNA_3_0096237	84.17	0
paralog family 2713	NT5C3L (2 OF 2)	5-nucleotidase, cytosolic III-like	Nofu_GRZ_cDNA_3_0053056	100	0
paralog family 2714	FARSA	phenylalanyl-tRNA synthetase, alpha subunit	Nofu_GRZ_cDNA_3_0022336	81.9	0
paralog family 2714	FARSA	phenylalanyl-tRNA synthetase, alpha subunit	Nofu_GRZ_cDNA_3_0184491	100	0
paralog family 2715	KLHL10 (2 OF 2)	kelch-like 10 (Drosophila)	Nofu_GRZ_cDNA_3_0089416	43.78	0
paralog family 2715	KLHL10 (2 OF 2)	kelch-like 10 (Drosophila)	Nofu_GRZ_cDNA_3_0111202,Nofu_GRZ_cDNA_3_0022419,Nofu_GRZ_cDNA_3_0063769,Nofu_GRZ_cDNA_3_0162450	94.8	4.66
paralog family 2716	UBR4	ubiquitin protein ligase E3 component n-recognin 4	Nofu_GRZ_cDNA_3_0000429,Nofu_GRZ_cDNA_3_0001870,Nofu_GRZ_cDNA_3_0022788,Nofu_GRZ_cDNA_3_0004960	27.47	1.57
paralog family 2716	UBR4	ubiquitin protein ligase E3 component n-recognin 4	Nofu_GRZ_cDNA_3_0192541,Nofu_GRZ_cDNA_3_0005933	99.11	0.89
paralog family 2717	R3HDM2	R3H domain containing 2	Nofu_GRZ_cDNA_3_0176247	85.71	0
paralog family 2717	R3HDM2	R3H domain containing 2	Nofu_GRZ_cDNA_3_0180702,Nofu_GRZ_cDNA_3_0006147	100	0
paralog family 2718	COBL	cordon-bleu homolog (mouse)	Nofu_GRZ_cDNA_3_0027574	25.42	0
paralog family 2718	COBL	cordon-bleu homolog (mouse)	Nofu_GRZ_cDNA_3_0057176,Nofu_GRZ_cDNA_3_0176020,Nofu_GRZ_cDNA_3_0003447	99.78	0.17
paralog family 2719	MMP20	matrix metallopeptidase 20	Nofu_GRZ_cDNA_3_0051585	86.46	0
paralog family 2719	MMP20	matrix metallopeptidase 20	Nofu_GRZ_cDNA_3_0185051,Nofu_GRZ_cDNA_3_0034899	100	0
paralog family 2720	LOXHD1 (1 OF 2)	lipoxygenase homology domains 1	Nofu_GRZ_cDNA_3_0115816,Nofu_GRZ_cDNA_3_0138630	35.46	1.65
paralog family 2720	LOXHD1 (1 OF 2)	lipoxygenase homology domains 1	Nofu_GRZ_cDNA_3_0182776	100	0
paralog family 2721	KIRREL3 (3 OF 3)	kin of IRRE like 3 (Drosophila)	Nofu_GRZ_cDNA_3_0006560	69.39	0
paralog family 2721	KIRREL3 (3 OF 3)	kin of IRRE like 3 (Drosophila)	Nofu_GRZ_cDNA_3_0002740,Nofu_GRZ_cDNA_3_0175898	99.32	0.68
paralog family 2722	ZC3H12D	zinc finger CCCH-type containing 12D	Nofu_GRZ_cDNA_3_0095875	87.61	0
paralog family 2722	ZC3H12D	zinc finger CCCH-type containing 12D	Nofu_GRZ_cDNA_3_0176548	100	0
paralog family 2723	KATNA1	katanin p60 (ATPase containing) subunit A 1	Nofu_GRZ_cDNA_3_0127526	86.26	0
paralog family 2723	KATNA1	katanin p60 (ATPase containing) subunit A 1	Nofu_GRZ_cDNA_3_0007377,Nofu_GRZ_cDNA_3_0023992,Nofu_GRZ_cDNA_3_0024876,Nofu_GRZ_cDNA_3_0208833	98.51	1.49
paralog family 2724	CYR61	cysteine-rich, angiogenic inducer, 61	Nofu_GRZ_cDNA_3_0107949	84.29	0
paralog family 2724	CYR61	cysteine-rich, angiogenic inducer, 61	Nofu_GRZ_cDNA_3_0060367,Nofu_GRZ_cDNA_3_0208859	100	0
paralog family 2725	ZDHHC14	zinc finger, DHHC-type containing 14	Nofu_GRZ_cDNA_3_0162999,Nofu_GRZ_cDNA_3_0025998	85.39	1.37
paralog family 2725	ZDHHC14	zinc finger, DHHC-type containing 14	Nofu_GRZ_cDNA_3_0072422,Nofu_GRZ_cDNA_3_0034286	99.66	0.34
paralog family 2726	FRA10AC1	fragile site, folic acid type, rare, fra(10)(q23.3) or fra(10)(q24.2) candidate 1	Nofu_GRZ_cDNA_3_0050332,Nofu_GRZ_cDNA_3_0044462	80.36	3.54
paralog family 2726	FRA10AC1	fragile site, folic acid type, rare, fra(10)(q23.3) or fra(10)(q24.2) candidate 1	Nofu_GRZ_cDNA_3_0166384	100	0
paralog family 2727	EPHA3L	EPH receptor A3	Nofu_GRZ_cDNA_3_0009504,Nofu_GRZ_cDNA_3_0004326,Nofu_GRZ_cDNA_3_0155606	65.99	4.55
paralog family 2727	EPHA3L	EPH receptor A3	Nofu_GRZ_cDNA_3_0165062,Nofu_GRZ_cDNA_3_0005743	96.13	3.87
paralog family 2728	COL12A1	collagen, type XII, alpha 1	Nofu_GRZ_cDNA_3_0001047,Nofu_GRZ_cDNA_3_0024783	38.42	3.92
paralog family 2728	COL12A1	collagen, type XII, alpha 1	Nofu_GRZ_cDNA_3_0008500,Nofu_GRZ_cDNA_3_0178147,Nofu_GRZ_cDNA_3_0002723	98.41	1.32
paralog family 2729	SGCG	sarcoglycan, gamma (35kDa dystrophin-associated glycoprotein)	Nofu_GRZ_cDNA_3_0054067	89.39	0
paralog family 2729	SGCG	sarcoglycan, gamma (35kDa dystrophin-associated glycoprotein)	Nofu_GRZ_cDNA_3_0160212	100	0
paralog family 2730	SACS (1 OF 2)	spastic ataxia of Charlevoix-Saguenay (sacsin)	Nofu_GRZ_cDNA_3_0098243,Nofu_GRZ_cDNA_3_0094354,Nofu_GRZ_cDNA_3_0175291,Nofu_GRZ_cDNA_3_0094347	40.03	4.72
paralog family 2730	SACS (1 OF 2)	spastic ataxia of Charlevoix-Saguenay (sacsin)	Nofu_GRZ_cDNA_3_0013829,Nofu_GRZ_cDNA_3_0060842,Nofu_GRZ_cDNA_3_0175485	98.82	1.67
paralog family 2731	NKX2-4 (2 OF 2)	NK2 homeobox 4	Nofu_GRZ_cDNA_3_0043361,Nofu_GRZ_cDNA_3_0015817,Nofu_GRZ_cDNA_3_0038970	67.72	0.21
paralog family 2731	NKX2-4 (2 OF 2)	NK2 homeobox 4	Nofu_GRZ_cDNA_3_0038922	87.92	0
paralog family 2731	NKX2-4 (2 OF 2)	NK2 homeobox 4	Nofu_GRZ_cDNA_3_0162507,Nofu_GRZ_cDNA_3_0038892	100	0
paralog family 2732	GALE	UDP-galactose-4-epimerase	Nofu_GRZ_cDNA_3_0114695	49.66	0
paralog family 2732	GALE	UDP-galactose-4-epimerase	Nofu_GRZ_cDNA_3_0056576,Nofu_GRZ_cDNA_3_0043959	100	0
paralog family 2733	CEP85	centrosomal protein 85kDa	Nofu_GRZ_cDNA_3_0025356	87.29	0
paralog family 2733	CEP85	centrosomal protein 85kDa	Nofu_GRZ_cDNA_3_0175734	100	0
paralog family 2734	PABPC4	poly(A) binding protein, cytoplasmic 4 (inducible form)	Nofu_GRZ_cDNA_3_0018163	88.35	0
paralog family 2734	PABPC4	poly(A) binding protein, cytoplasmic 4 (inducible form)	Nofu_GRZ_cDNA_3_0025940	100	0
paralog family 2735	SI	sucrase-isomaltase (alpha-glucosidase)	Nofu_GRZ_cDNA_3_0037534,Nofu_GRZ_cDNA_3_0162063	80.95	0.02
paralog family 2735	SI	sucrase-isomaltase (alpha-glucosidase)	Nofu_GRZ_cDNA_3_0040004,Nofu_GRZ_cDNA_3_0001239,Nofu_GRZ_cDNA_3_0020930,Nofu_GRZ_cDNA_3_0192841	98	1.86
paralog family 2736	PARS2	prolyl-tRNA synthetase 2, mitochondrial (putative)	Nofu_GRZ_cDNA_3_0107147	50.78	0
paralog family 2736	PARS2	prolyl-tRNA synthetase 2, mitochondrial (putative)	Nofu_GRZ_cDNA_3_0041169,Nofu_GRZ_cDNA_3_0017938	99.11	0.89
paralog family 2737	COL8A2	collagen, type VIII, alpha 2	Nofu_GRZ_cDNA_3_0037221	44.19	0
paralog family 2737	COL8A2	collagen, type VIII, alpha 2	Nofu_GRZ_cDNA_3_0012806,Nofu_GRZ_cDNA_3_0159311	99.63	0.37
paralog family 2738	SMARCAD1 (2 OF 2)	SWI/SNF-related, matrix-associated actin-dependent regulator of chromatin, subfamily a, containing DEAD/H box 1	Nofu_GRZ_cDNA_3_0004867	76.58	0
paralog family 2738	SMARCAD1 (2 OF 2)	SWI/SNF-related, matrix-associated actin-dependent regulator of chromatin, subfamily a, containing DEAD/H box 1	Nofu_GRZ_cDNA_3_0160477	100	0
paralog family 2739	NXPH2A	neurexophilin 2	Nofu_GRZ_cDNA_3_0052105,Nofu_GRZ_cDNA_3_0052130	81.19	0
paralog family 2739	NXPH2A	neurexophilin 2	Nofu_GRZ_cDNA_3_0015234	100	0
paralog family 2740	PTGS2B	prostaglandin-endoperoxide synthase 2 (prostaglandin G/H synthase and cyclooxygenase)	Nofu_GRZ_cDNA_3_0074804	74.07	0
paralog family 2740	PTGS2B	prostaglandin-endoperoxide synthase 2 (prostaglandin G/H synthase and cyclooxygenase)	Nofu_GRZ_cDNA_3_0023956,Nofu_GRZ_cDNA_3_0026970,Nofu_GRZ_cDNA_3_0034429,Nofu_GRZ_cDNA_3_0184031	97.71	1.59
paralog family 2741	DLGAP3	discs, large (Drosophila) homolog-associated protein 3	Nofu_GRZ_cDNA_3_0037120	85.76	0
paralog family 2741	DLGAP3	discs, large (Drosophila) homolog-associated protein 3	Nofu_GRZ_cDNA_3_0098903,Nofu_GRZ_cDNA_3_0001893,Nofu_GRZ_cDNA_3_0051589,Nofu_GRZ_cDNA_3_0175638	99.52	0.83
paralog family 2742	RFX2	regulatory factor X, 2 (influences HLA class II expression)	Nofu_GRZ_cDNA_3_0088117	82.91	0
paralog family 2742	RFX2	regulatory factor X, 2 (influences HLA class II expression)	Nofu_GRZ_cDNA_3_0058912	100	0
paralog family 2743	SLC6A19 (2 OF 3)	solute carrier family 6 (neutral amino acid transporter), member 19	Nofu_GRZ_cDNA_3_0043358	81.52	0
paralog family 2743	SLC6A19 (2 OF 3)	solute carrier family 6 (neutral amino acid transporter), member 19	Nofu_GRZ_cDNA_3_0033102,Nofu_GRZ_cDNA_3_0018623,Nofu_GRZ_cDNA_3_0016952,Nofu_GRZ_cDNA_3_0162636	98.37	0.96
paralog family 2744	LIN37	lin-37 homolog (C. elegans)	Nofu_GRZ_cDNA_3_0102145	86.11	0
paralog family 2744	LIN37	lin-37 homolog (C. elegans)	Nofu_GRZ_cDNA_3_0119246,Nofu_GRZ_cDNA_3_0034038,Nofu_GRZ_cDNA_3_0026597	99.7	0.43
paralog family 2745	FZD9A	frizzled family receptor 9	Nofu_GRZ_cDNA_3_0023471	73.97	0
paralog family 2745	FZD9A	frizzled family receptor 9	Nofu_GRZ_cDNA_3_0010841,Nofu_GRZ_cDNA_3_0193906	99.4	0.6
paralog family 2746	ZFC3H1	zinc finger, C3H1-type containing	Nofu_GRZ_cDNA_3_0046189	34.16	0
paralog family 2746	ZFC3H1	zinc finger, C3H1-type containing	Nofu_GRZ_cDNA_3_0159225,Nofu_GRZ_cDNA_3_0016752,Nofu_GRZ_cDNA_3_0184144,Nofu_GRZ_cDNA_3_0100242,Nofu_GRZ_cDNA_3_0000852	97.92	3.79
paralog family 2747	BUD31	BUD31 homolog (S. cerevisiae)	Nofu_GRZ_cDNA_3_0074961	77.45	0
paralog family 2747	BUD31	BUD31 homolog (S. cerevisiae)	Nofu_GRZ_cDNA_3_0196362	100	0
paralog family 2748	DDX19	DEAD (Asp-Glu-Ala-As) box polypeptide 19A	Nofu_GRZ_cDNA_3_0029991	75.19	0
paralog family 2748	DDX19	DEAD (Asp-Glu-Ala-As) box polypeptide 19A	Nofu_GRZ_cDNA_3_0002147,Nofu_GRZ_cDNA_3_0026907,Nofu_GRZ_cDNA_3_0192727	99.39	0.43
paralog family 2749	RBL2	retinoblastoma-like 2 (p130)	Nofu_GRZ_cDNA_3_0044496	31.69	0
paralog family 2749	RBL2	retinoblastoma-like 2 (p130)	Nofu_GRZ_cDNA_3_0013644,Nofu_GRZ_cDNA_3_0023350,Nofu_GRZ_cDNA_3_0042208,Nofu_GRZ_cDNA_3_0006118	100	0
paralog family 2750	PTPRC	protein tyrosine phosphatase, receptor type, C	Nofu_GRZ_cDNA_3_0003309	86.14	0
paralog family 2750	PTPRC	protein tyrosine phosphatase, receptor type, C	Nofu_GRZ_cDNA_3_0070222,Nofu_GRZ_cDNA_3_0011266,Nofu_GRZ_cDNA_3_0053663,Nofu_GRZ_cDNA_3_0207733	98.91	1.26
paralog family 2751	KIAA0247 (2 OF 2)	KIAA0247	Nofu_GRZ_cDNA_3_0087504	81.92	0
paralog family 2751	KIAA0247 (2 OF 2)	KIAA0247	Nofu_GRZ_cDNA_3_0017223,Nofu_GRZ_cDNA_3_0016499	99.6	0.4
paralog family 2752	SLC35F4	solute carrier family 35, member F4	Nofu_GRZ_cDNA_3_0086717	74.38	0
paralog family 2752	SLC35F4	solute carrier family 35, member F4	Nofu_GRZ_cDNA_3_0045504,Nofu_GRZ_cDNA_3_0040986	99.51	0.49
paralog family 2753	FUK	fucokinase	Nofu_GRZ_cDNA_3_0069790	86.14	0
paralog family 2753	FUK	fucokinase	Nofu_GRZ_cDNA_3_0122569,Nofu_GRZ_cDNA_3_0038435,Nofu_GRZ_cDNA_3_0015646,Nofu_GRZ_cDNA_3_0175109	98.96	0.66
paralog family 2754	RPS17	pep:novel group:BROADS1:groupXIX:9091147:9093737:1 gene:ENSGACG00000007990 transcript:ENSGACT00000010603	Nofu_GRZ_cDNA_3_0121001	46.23	0
paralog family 2754	RPS17	pep:novel group:BROADS1:groupXIX:9091147:9093737:1 gene:ENSGACG00000007990 transcript:ENSGACT00000010603	Nofu_GRZ_cDNA_3_0058330,Nofu_GRZ_cDNA_3_0065017,Nofu_GRZ_cDNA_3_0068058	99.76	0.34
paralog family 2755	LAMA2	laminin, alpha 2	Nofu_GRZ_cDNA_3_0063994	27.59	0
paralog family 2755	LAMA2	laminin, alpha 2	Nofu_GRZ_cDNA_3_0159198,Nofu_GRZ_cDNA_3_0027097,Nofu_GRZ_cDNA_3_0176463,Nofu_GRZ_cDNA_3_0024022,Nofu_GRZ_cDNA_3_0061884,Nofu_GRZ_cDNA_3_0000096	97.81	2.23
paralog family 2756	PCSK5B	proprotein convertase subtilisin/kexin type 5	Nofu_GRZ_cDNA_3_0010158,Nofu_GRZ_cDNA_3_0075645,Nofu_GRZ_cDNA_3_0178445,Nofu_GRZ_cDNA_3_0207866,Nofu_GRZ_cDNA_3_0045296	32.9	1.73
paralog family 2756	PCSK5B	proprotein convertase subtilisin/kexin type 5	Nofu_GRZ_cDNA_3_0005055,Nofu_GRZ_cDNA_3_0183956	99.89	0.11
paralog family 2757	ZMYND17	zinc finger, MYND-type containing 17	Nofu_GRZ_cDNA_3_0185705,Nofu_GRZ_cDNA_3_0003986,Nofu_GRZ_cDNA_3_0038411,Nofu_GRZ_cDNA_3_0160424	60.71	3.34
paralog family 2757	ZMYND17	zinc finger, MYND-type containing 17	Nofu_GRZ_cDNA_3_0017087,Nofu_GRZ_cDNA_3_0019584,Nofu_GRZ_cDNA_3_0061537,Nofu_GRZ_cDNA_3_0070787,Nofu_GRZ_cDNA_3_0193168	97.84	2.75
paralog family 2758	RPL14	ribosomal protein L14	Nofu_GRZ_cDNA_3_0140720	48.7	0
paralog family 2758	RPL14	ribosomal protein L14	Nofu_GRZ_cDNA_3_0043898	100	0
paralog family 2759	SFTPB (1 OF 2)	surfactant protein B	Nofu_GRZ_cDNA_3_0098520	87.77	0
paralog family 2759	SFTPB (1 OF 2)	surfactant protein B	Nofu_GRZ_cDNA_3_0026097,Nofu_GRZ_cDNA_3_0025700	99.86	0.14
paralog family 2760	LRRC3C (2 OF 2)	leucine rich repeat containing 3C	Nofu_GRZ_cDNA_3_0048653,Nofu_GRZ_cDNA_3_0182193	51.36	0.17
paralog family 2760	LRRC3C (2 OF 2)	leucine rich repeat containing 3C	Nofu_GRZ_cDNA_3_0196395	100	0
paralog family 2761	SCARF1	scavenger receptor class F, member 1	Nofu_GRZ_cDNA_3_0126644,Nofu_GRZ_cDNA_3_0114748	38.54	2.46
paralog family 2761	SCARF1	scavenger receptor class F, member 1	Nofu_GRZ_cDNA_3_0164461	100	0
paralog family 2762	ADCY6A	adenylate cyclase 6	Nofu_GRZ_cDNA_3_0007675	80.68	0
paralog family 2762	ADCY6A	adenylate cyclase 6	Nofu_GRZ_cDNA_3_0032438,Nofu_GRZ_cDNA_3_0208166	99.49	0.51
paralog family 2763	B3GNT3	UDP-GlcNAc:betaGal beta-1,3-N-acetylglucosaminyltransferase 3	Nofu_GRZ_cDNA_3_0210646,Nofu_GRZ_cDNA_3_0086530,Nofu_GRZ_cDNA_3_0010228,Nofu_GRZ_cDNA_3_0193827,Nofu_GRZ_cDNA_3_0016005,Nofu_GRZ_cDNA_3_0194223,Nofu_GRZ_cDNA_3_0208737	59.11	3.86
paralog family 2763	B3GNT3	UDP-GlcNAc:betaGal beta-1,3-N-acetylglucosaminyltransferase 3	Nofu_GRZ_cDNA_3_0026781	85.95	0
paralog family 2763	B3GNT3	UDP-GlcNAc:betaGal beta-1,3-N-acetylglucosaminyltransferase 3	Nofu_GRZ_cDNA_3_0010433,Nofu_GRZ_cDNA_3_0017485,Nofu_GRZ_cDNA_3_0161738	100	0
paralog family 2764	JAK3	Janus kinase 3	Nofu_GRZ_cDNA_3_0054244	83.28	0
paralog family 2764	JAK3	Janus kinase 3	Nofu_GRZ_cDNA_3_0174985,Nofu_GRZ_cDNA_3_0002658	96.67	3.33
paralog family 2765	DNAI1 (1 OF 2)	dynein, axonemal, intermediate chain 1	Nofu_GRZ_cDNA_3_0173041	67.96	0
paralog family 2765	DNAI1 (1 OF 2)	dynein, axonemal, intermediate chain 1	Nofu_GRZ_cDNA_3_0159778	100	0
paralog family 2766	CLUAP1	clusterin associated protein 1	Nofu_GRZ_cDNA_3_0021989	87.8	0
paralog family 2766	CLUAP1	clusterin associated protein 1	Nofu_GRZ_cDNA_3_0007885,Nofu_GRZ_cDNA_3_0208231	99.72	0.28
paralog family 2767	PARP10	poly (ADP-ribose) polymerase family, member 10	Nofu_GRZ_cDNA_3_0027161	28.95	0
paralog family 2767	PARP10	poly (ADP-ribose) polymerase family, member 10	Nofu_GRZ_cDNA_3_0003046,Nofu_GRZ_cDNA_3_0067997,Nofu_GRZ_cDNA_3_0160297	99.48	0.43
paralog family 2768	DLG5	discs, large homolog 5 (Drosophila)	Nofu_GRZ_cDNA_3_0006634	87.03	0
paralog family 2768	DLG5	discs, large homolog 5 (Drosophila)	Nofu_GRZ_cDNA_3_0001887,Nofu_GRZ_cDNA_3_0207672	98.76	1.24
paralog family 2769	LRR1	leucine rich repeat protein 1	Nofu_GRZ_cDNA_3_0038776	85.82	0
paralog family 2769	LRR1	leucine rich repeat protein 1	Nofu_GRZ_cDNA_3_0165769	100	0
paralog family 2770	DNAH8 (1 OF 2)	dynein, axonemal, heavy chain 8	Nofu_GRZ_cDNA_3_0079754	30.58	0
paralog family 2770	DNAH8 (1 OF 2)	dynein, axonemal, heavy chain 8	Nofu_GRZ_cDNA_3_0031907,Nofu_GRZ_cDNA_3_0054187	100	0
paralog family 2771	MLL	myeloid/lymphoid or mixed-lineage leukemia (trithorax homolog, Drosophila)	Nofu_GRZ_cDNA_3_0092127	34.38	0
paralog family 2771	MLL	myeloid/lymphoid or mixed-lineage leukemia (trithorax homolog, Drosophila)	Nofu_GRZ_cDNA_3_0046605,Nofu_GRZ_cDNA_3_0207553,Nofu_GRZ_cDNA_3_0175731,Nofu_GRZ_cDNA_3_0001867,Nofu_GRZ_cDNA_3_0059122,Nofu_GRZ_cDNA_3_0067124,Nofu_GRZ_cDNA_3_0000540	96.58	5.61
paralog family 2772	RAD54B	RAD54 homolog B (S. cerevisiae)	Nofu_GRZ_cDNA_3_0146748	81.13	0
paralog family 2772	RAD54B	RAD54 homolog B (S. cerevisiae)	Nofu_GRZ_cDNA_3_0008705	100	0
paralog family 2773	TRPV4	transient receptor potential cation channel, subfamily V, member 4	Nofu_GRZ_cDNA_3_0008455	68.15	0
paralog family 2773	TRPV4	transient receptor potential cation channel, subfamily V, member 4	Nofu_GRZ_cDNA_3_0075552,Nofu_GRZ_cDNA_3_0193512,Nofu_GRZ_cDNA_3_0035288,Nofu_GRZ_cDNA_3_0006750	97.29	3.49
paralog family 2774	PLEKHG1	pleckstrin homology domain containing, family G (with RhoGef domain) member 1	Nofu_GRZ_cDNA_3_0056291	29.63	0
paralog family 2774	PLEKHG1	pleckstrin homology domain containing, family G (with RhoGef domain) member 1	Nofu_GRZ_cDNA_3_0000392	74.46	0
paralog family 2774	PLEKHG1	pleckstrin homology domain containing, family G (with RhoGef domain) member 1	Nofu_GRZ_cDNA_3_0192657	100	0
paralog family 2775	PAPLN	pep:novel group:BROADS1:groupXVIII:8798059:8802048:1 gene:ENSGACG00000009212 transcript:ENSGACT00000012183	Nofu_GRZ_cDNA_3_0090854	78.21	0
paralog family 2775	PAPLN	pep:novel group:BROADS1:groupXVIII:8798059:8802048:1 gene:ENSGACG00000009212 transcript:ENSGACT00000012183	Nofu_GRZ_cDNA_3_0021517,Nofu_GRZ_cDNA_3_0024796	100	0
paralog family 2776	MLF1	myeloid leukemia factor 1	Nofu_GRZ_cDNA_3_0090370,Nofu_GRZ_cDNA_3_0034722	21.37	0.4
paralog family 2776	MLF1	myeloid leukemia factor 1	Nofu_GRZ_cDNA_3_0068194,Nofu_GRZ_cDNA_3_0180912	100	0
paralog family 2777	ST8SIA6	ST8 alpha-N-acetyl-neuraminide alpha-2,8-sialyltransferase 6	Nofu_GRZ_cDNA_3_0017479,Nofu_GRZ_cDNA_3_0055388	87.32	2.09
paralog family 2777	ST8SIA6	ST8 alpha-N-acetyl-neuraminide alpha-2,8-sialyltransferase 6	Nofu_GRZ_cDNA_3_0207488	100	0
paralog family 2778	LRP1	low density lipoprotein receptor-related protein 1	Nofu_GRZ_cDNA_3_0005351	39.08	0
paralog family 2778	LRP1	low density lipoprotein receptor-related protein 1	Nofu_GRZ_cDNA_3_0028445,Nofu_GRZ_cDNA_3_0019101,Nofu_GRZ_cDNA_3_0110967,Nofu_GRZ_cDNA_3_0016297,Nofu_GRZ_cDNA_3_0000747	93.97	4.74
paralog family 2779	PES	pescadillo homolog 1, containing BRCT domain (zebrafish)	Nofu_GRZ_cDNA_3_0039210	82.44	0
paralog family 2779	PES	pescadillo homolog 1, containing BRCT domain (zebrafish)	Nofu_GRZ_cDNA_3_0003354,Nofu_GRZ_cDNA_3_0160110	99.2	0.8
paralog family 2780	ADAMTS9	ADAM metallopeptidase with thrombospondin type 1 motif, 9	Nofu_GRZ_cDNA_3_0005389,Nofu_GRZ_cDNA_3_0062183	35.7	1.54
paralog family 2780	ADAMTS9	ADAM metallopeptidase with thrombospondin type 1 motif, 9	Nofu_GRZ_cDNA_3_0162591,Nofu_GRZ_cDNA_3_0016169	100	0
paralog family 2781	PREP	prolyl endopeptidase	Nofu_GRZ_cDNA_3_0024422	86.21	0
paralog family 2781	PREP	prolyl endopeptidase	Nofu_GRZ_cDNA_3_0026488,Nofu_GRZ_cDNA_3_0029974,Nofu_GRZ_cDNA_3_0182091	98.76	0.94
paralog family 2782	HOXC4A	homeobox C4	Nofu_GRZ_cDNA_3_0026877	79.92	0
paralog family 2782	HOXC4A	homeobox C4	Nofu_GRZ_cDNA_3_0078817,Nofu_GRZ_cDNA_3_0026876,Nofu_GRZ_cDNA_3_0175084	98.92	1.05
paralog family 2783	SMNDC1	survival motor neuron domain containing 1	Nofu_GRZ_cDNA_3_0028268	28.74	0
paralog family 2783	SMNDC1	survival motor neuron domain containing 1	Nofu_GRZ_cDNA_3_0003826	100	0
paralog family 2784	DLGAP5	discs, large (Drosophila) homolog-associated protein 5	Nofu_GRZ_cDNA_3_0053909	77.91	0
paralog family 2784	DLGAP5	discs, large (Drosophila) homolog-associated protein 5	Nofu_GRZ_cDNA_3_0023136,Nofu_GRZ_cDNA_3_0003132	96.76	3.24
paralog family 2785	TACC1	transforming, acidic coiled-coil containing protein 1	Nofu_GRZ_cDNA_3_0043123	86.03	0
paralog family 2785	TACC1	transforming, acidic coiled-coil containing protein 1	Nofu_GRZ_cDNA_3_0015505,Nofu_GRZ_cDNA_3_0027637,Nofu_GRZ_cDNA_3_0039382,Nofu_GRZ_cDNA_3_0030027,Nofu_GRZ_cDNA_3_0027638,Nofu_GRZ_cDNA_3_0082447,Nofu_GRZ_cDNA_3_0208647	97.99	1.63
paralog family 2786	SLC6A15	solute carrier family 6 (neutral amino acid transporter), member 15	Nofu_GRZ_cDNA_3_0046237	86.4	0
paralog family 2786	SLC6A15	solute carrier family 6 (neutral amino acid transporter), member 15	Nofu_GRZ_cDNA_3_0193864,Nofu_GRZ_cDNA_3_0010484	98.37	1.63
paralog family 2787	LRG1 (2 OF 2)	leucine-rich alpha-2-glycoprotein 1	Nofu_GRZ_cDNA_3_0049672,Nofu_GRZ_cDNA_3_0033240	44.32	0.76
paralog family 2787	LRG1 (2 OF 2)	leucine-rich alpha-2-glycoprotein 1	Nofu_GRZ_cDNA_3_0042386,Nofu_GRZ_cDNA_3_0161924	100	0
paralog family 2788	PTGIR	prostaglandin I2 (prostacyclin) receptor (IP)	Nofu_GRZ_cDNA_3_0064046	70.69	0
paralog family 2788	PTGIR	prostaglandin I2 (prostacyclin) receptor (IP)	Nofu_GRZ_cDNA_3_0007687,Nofu_GRZ_cDNA_3_0055019,Nofu_GRZ_cDNA_3_0051301,Nofu_GRZ_cDNA_3_0180122	99.35	0.68
paralog family 2789	MFN1 (1 OF 2)	mitofusin 1	Nofu_GRZ_cDNA_3_0079887	84.75	0
paralog family 2789	MFN1 (1 OF 2)	mitofusin 1	Nofu_GRZ_cDNA_3_0008585	100	0
paralog family 2790	ACE	angiotensin I converting enzyme (peptidyl-dipeptidase A) 1	Nofu_GRZ_cDNA_3_0068134	80.39	0
paralog family 2790	ACE	angiotensin I converting enzyme (peptidyl-dipeptidase A) 1	Nofu_GRZ_cDNA_3_0183312,Nofu_GRZ_cDNA_3_0000251	99.15	0.85
paralog family 2791	RELN (4 OF 4)	reelin	Nofu_GRZ_cDNA_3_0055618	65.89	0
paralog family 2791	RELN (4 OF 4)	reelin	Nofu_GRZ_cDNA_3_0073025,Nofu_GRZ_cDNA_3_0192578,Nofu_GRZ_cDNA_3_0018733,Nofu_GRZ_cDNA_3_0065547,Nofu_GRZ_cDNA_3_0000027	98.51	2.11
paralog family 2792	ATP6AP1L (2 OF 2)	ATPase, H+ transporting, lysosomal accessory protein 1-like	Nofu_GRZ_cDNA_3_0052037	56.06	0
paralog family 2792	ATP6AP1L (2 OF 2)	ATPase, H+ transporting, lysosomal accessory protein 1-like	Nofu_GRZ_cDNA_3_0193521	100	0
paralog family 2793	FAM188B	family with sequence similarity 188, member B	Nofu_GRZ_cDNA_3_0105734	31.79	0
paralog family 2793	FAM188B	family with sequence similarity 188, member B	Nofu_GRZ_cDNA_3_0000597	100	0
paralog family 2794	WNT5A	wingless-type MMTV integration site family, member 5A	Nofu_GRZ_cDNA_3_0023017	80.43	0
paralog family 2794	WNT5A	wingless-type MMTV integration site family, member 5A	Nofu_GRZ_cDNA_3_0004853,Nofu_GRZ_cDNA_3_0160929	98.68	1.32
paralog family 2795	OBSCN	pep:novel group:BROADS1:groupVIII:12897156:12910397:1 gene:ENSGACG00000010162 transcript:ENSGACT00000013467	Nofu_GRZ_cDNA_3_0119407	57.1	0
paralog family 2795	OBSCN	pep:novel group:BROADS1:groupVIII:12897156:12910397:1 gene:ENSGACG00000010162 transcript:ENSGACT00000013467	Nofu_GRZ_cDNA_3_0000066	100	0
paralog family 2796	HCFC1A	host cell factor C1 (VP16-accessory protein)	Nofu_GRZ_cDNA_3_0012337	84.93	0
paralog family 2796	HCFC1A	host cell factor C1 (VP16-accessory protein)	Nofu_GRZ_cDNA_3_0021142,Nofu_GRZ_cDNA_3_0192881	99.6	0.4
paralog family 2797	IGSF10	immunoglobulin superfamily, member 10	Nofu_GRZ_cDNA_3_0018311	72.15	0
paralog family 2797	IGSF10	immunoglobulin superfamily, member 10	Nofu_GRZ_cDNA_3_0043992,Nofu_GRZ_cDNA_3_0000229,Nofu_GRZ_cDNA_3_0177020	99.16	0.62
paralog family 2798	FUT9 (1 OF 16)	fucosyltransferase 9 (alpha (1,3) fucosyltransferase)	Nofu_GRZ_cDNA_3_0006961,Nofu_GRZ_cDNA_3_0192675	68.48	0.69
paralog family 2798	FUT9 (1 OF 16)	fucosyltransferase 9 (alpha (1,3) fucosyltransferase)	Nofu_GRZ_cDNA_3_0022194,Nofu_GRZ_cDNA_3_0046761,Nofu_GRZ_cDNA_3_0008374,Nofu_GRZ_cDNA_3_0179925	99.7	0.19
paralog family 2799	ZBED6	zinc finger, BED-type containing 6	Nofu_GRZ_cDNA_3_0204306,Nofu_GRZ_cDNA_3_0184897,Nofu_GRZ_cDNA_3_0062201,Nofu_GRZ_cDNA_3_0015298,Nofu_GRZ_cDNA_3_0155818,Nofu_GRZ_cDNA_3_0178075	41.69	3.65
paralog family 2799	ZBED6	zinc finger, BED-type containing 6	Nofu_GRZ_cDNA_3_0007785	100	0
paralog family 2800	CRFB17	pep:novel group:BROADS1:groupVI:12972193:12979151:-1 gene:ENSGACG00000010407 transcript:ENSGACT00000013775	Nofu_GRZ_cDNA_3_0021083	88.27	0
paralog family 2800	CRFB17	pep:novel group:BROADS1:groupVI:12972193:12979151:-1 gene:ENSGACG00000010407 transcript:ENSGACT00000013775	Nofu_GRZ_cDNA_3_0180240,Nofu_GRZ_cDNA_3_0074885,Nofu_GRZ_cDNA_3_0004634	100	0
paralog family 2801	ZGC:165543	pep:novel group:BROADS1:groupXVII:10724719:10741442:1 gene:ENSGACG00000010478 transcript:ENSGACT00000013911	Nofu_GRZ_cDNA_3_0022889	89.23	0
paralog family 2801	ZGC:165543	pep:novel group:BROADS1:groupXVII:10724719:10741442:1 gene:ENSGACG00000010478 transcript:ENSGACT00000013911	Nofu_GRZ_cDNA_3_0010620	100	0
paralog family 2802	OPRL1	opiate receptor-like 1	Nofu_GRZ_cDNA_3_0057490	89.55	0
paralog family 2802	OPRL1	opiate receptor-like 1	Nofu_GRZ_cDNA_3_0176001	100	0
paralog family 2803	GPR98	G protein-coupled receptor 98	Nofu_GRZ_cDNA_3_0162203,Nofu_GRZ_cDNA_3_0012976,Nofu_GRZ_cDNA_3_0037582,Nofu_GRZ_cDNA_3_0043685	34.42	0.33
paralog family 2803	GPR98	G protein-coupled receptor 98	Nofu_GRZ_cDNA_3_0000211	100	0
paralog family 2804	ADSS	adenylosuccinate synthase	Nofu_GRZ_cDNA_3_0103401	42.65	0
paralog family 2804	ADSS	adenylosuccinate synthase	Nofu_GRZ_cDNA_3_0023909,Nofu_GRZ_cDNA_3_0015205,Nofu_GRZ_cDNA_3_0161995	99.62	0.29
paralog family 2805	PNPT1	polyribonucleotide nucleotidyltransferase 1	Nofu_GRZ_cDNA_3_0075331	67.06	0
paralog family 2805	PNPT1	polyribonucleotide nucleotidyltransferase 1	Nofu_GRZ_cDNA_3_0032384,Nofu_GRZ_cDNA_3_0162109	99.91	0.09
paralog family 2806	CEP350	centrosomal protein 350kDa	Nofu_GRZ_cDNA_3_0195371,Nofu_GRZ_cDNA_3_0116440,Nofu_GRZ_cDNA_3_0096904	30.89	0.86
paralog family 2806	CEP350	centrosomal protein 350kDa	Nofu_GRZ_cDNA_3_0159393,Nofu_GRZ_cDNA_3_0027537,Nofu_GRZ_cDNA_3_0000256	98.38	1.22
paralog family 2807	HP	pep:novel group:BROADS1:groupXIII:12092540:12093740:1 gene:ENSGACG00000010933 transcript:ENSGACT00000014487	Nofu_GRZ_cDNA_3_0090296,Nofu_GRZ_cDNA_3_0078283,Nofu_GRZ_cDNA_3_0065522,Nofu_GRZ_cDNA_3_0014166,Nofu_GRZ_cDNA_3_0025397,Nofu_GRZ_cDNA_3_0022751	74.87	2.59
paralog family 2807	HP	pep:novel group:BROADS1:groupXIII:12092540:12093740:1 gene:ENSGACG00000010933 transcript:ENSGACT00000014487	Nofu_GRZ_cDNA_3_0047781	100	0
paralog family 2808	ZNF592	zinc finger protein 592	Nofu_GRZ_cDNA_3_0000273	83.21	0
paralog family 2808	ZNF592	zinc finger protein 592	Nofu_GRZ_cDNA_3_0159112	100	0
paralog family 2809	CCDC34	coiled-coil domain containing 34	Nofu_GRZ_cDNA_3_0033948	86.31	0
paralog family 2809	CCDC34	coiled-coil domain containing 34	Nofu_GRZ_cDNA_3_0048178,Nofu_GRZ_cDNA_3_0030148	99.79	0.21
paralog family 2810	ANKRD29	ankyrin repeat domain 29	Nofu_GRZ_cDNA_3_0022571,Nofu_GRZ_cDNA_3_0024706	79.78	0
paralog family 2810	ANKRD29	ankyrin repeat domain 29	Nofu_GRZ_cDNA_3_0185942	100	0
paralog family 2811	ABCC8	ATP-binding cassette, sub-family C (CFTR/MRP), member 8	Nofu_GRZ_cDNA_3_0042804,Nofu_GRZ_cDNA_3_0041969	28.8	1.72
paralog family 2811	ABCC8	ATP-binding cassette, sub-family C (CFTR/MRP), member 8	Nofu_GRZ_cDNA_3_0179027,Nofu_GRZ_cDNA_3_0007809	98.03	1.97
paralog family 2812	KCNG1	potassium voltage-gated channel, subfamily G, member 1	Nofu_GRZ_cDNA_3_0010910	83.03	0
paralog family 2812	KCNG1	potassium voltage-gated channel, subfamily G, member 1	Nofu_GRZ_cDNA_3_0178697	100	0
paralog family 2813	SLC1A6	solute carrier family 1 (high affinity aspartate/glutamate transporter), member 6	Nofu_GRZ_cDNA_3_0049357	53.14	0
[truncated: 1,216 more rows]
