# Supplementary material for: The transcript catalogue of the short-lived fish Nothobranchius furzeri provides insights into age-dependent changes of mRNA levels
Source: BMC Genomics. 2013 Mar 16;14:185. doi: 10.1186/1471-2164-14-185 (PMC3605293; doi:10.1186/1471-2164-14-185)
Supplement: Additional file 6 — N. furzeri ageing-related genes in skin and brain. Lists of differentially expressed genes in skin and brain of N. furzeri detected by RNA-seq. [file 1471-2164-14-185-S6.xls]

## Sheet: Skin
Lists of differentially expressed genes in skin of old vs. young N. furzeri individuals
Gene expression levels of young (GRZ, MZM-0403: 5 weeks) and old N. furzeri (GRZ: 14 weeks, MZM-0403: 31 weeks) in skin were tested for significant differences (p-value<=0.01).
GRZ and MZM-0403 samples of the same age and tissue were used as replicates and differentially expressed genes were determined with the R package DESeq.
P-values are adjusted for multiple testing (Benjamini-Hochberg).
Fold changes below and above 1 indicate downregulation and upregulation, respectively, with age.
Up- and downregulated genes are coloured green and red, respectively.
Mean expression values are calculated from both GRZ and MZM-0403 values.
Separate fold changes of GRZ and MZM-0403 are also provided.
gene	annotation	fold change	adj. p-value	mean expression (young)	mean expression (old)	fold change in GRZ alone	fold change in MZM-0403 alone
AND2	Actinodin2	0.0122476	0.00202927	76.5414	0.937447	0.0210101	0.00805646
ADAMTSL2	Adamts-Like 2	0.0838265	3.7601e-05	257.916	21.6202	0.131924	0.0222932
COL10A1	Collagen, Type X, Alpha 1	0.102937	6.23015e-07	83403.2	8585.28	0.175853	0.0438233
HSP90AA1	Heat Shock Protein 90Kda Alpha (Cytosolic), Class A Member 1	0.110707	2.21074e-05	3320.55	367.609	0.467458	0.698166
PYROXD2	Pyridine Nucleotide-Disulphide Oxidoreductase Domain 2	0.112219	0.0011363	195.583	21.9481	0.162793	0.0749956
SGMS2	Sphingomyelin Synthase 2	0.117151	4.5969e-05	714.236	83.6731	0.172568	0.08098
IGF2BP3	Insulin-Like Growth Factor 2 Mrna Binding Protein 3	0.134382	0.00094006	278.257	37.3929	0.235349	0.0452057
TMEM119A	Transmembrane Protein 119A	0.140916	0.00023659	1015.96	143.165	0.149282	0.137359
AND1	Actinodin 1	0.143427	0.00844326	245.673	35.2362	0.203012	0.110105
FKBP9	Fk506 Binding Protein 9, 63 Kda	0.147235	7.03668e-05	6880.58	1013.06	0.210756	0.0955196
GPX7	Glutathione Peroxidase 7	0.14833	0.000185381	1232.84	182.868	0.236107	0.086416
ENPEP	Glutamyl Aminopeptidase	0.161095	0.00202927	294.786	47.4884	0.278272	0.0245646
PHGDH	Phosphoglycerate Dehydrogenase	0.164231	0.00101721	1782.68	292.773	0.116049	0.206733
FMOD	Fibromodulin	0.165056	0.0084657	217.386	35.8808	0.225108	0.121549
ASPN	Asporin	0.165087	0.00202927	637.844	105.3	0.216429	0.0953557
APOEA	Apolipoprotein E	0.175146	0.00506121	258.323	45.2443	0.331351	0.0391783
SMPD3	Sphingomyelin Phosphodiesterase 3, Neutral Membrane (Neutral Sphingomyelinase Ii)	0.176841	0.00148691	910.857	161.077	0.238384	0.132669
CYTL1	Cytokine-Like 1	0.182019	0.00094006	802.816	146.128	0.39284	0.00755176
CKAP4	Cytoskeleton-Associated Protein 4	0.182354	0.00094006	5932.73	1081.86	0.262356	0.126285
IFITM5	Interferon Induced Transmembrane Protein 5	0.186728	0.00387969	692.685	129.344	0.212281	0.171361
RRBP1	Ribosome Binding Protein 1 Homolog 180Kda	0.19154	0.00148691	6602.87	1264.71	0.247334	0.15708
CREB3L1	Camp Responsive Element Binding Protein 3-Like 1	0.195713	0.00815374	331.943	64.9656	0.356029	0.0880812
CX43	Gap Junction Protein, Alpha 1, 43Kda	0.199206	0.00148691	5172.61	1030.41	0.293417	0.111654
TPO	Thyroid Peroxidase	0.199902	0.00411794	463.892	92.7327	0.418436	0.0331158
BAMBIA	Bmp And Activin Membrane-Bound Inhibitor Homolog (Xenopus Laevis)	0.200414	0.00191544	1967.43	394.3	0.326161	0.0959132
LOXL4	Lysyl Oxidase-Like 4	0.203816	0.00405316	1387.69	282.834	0.244639	0.171186
COL11A1A	Collagen, Type Xi, Alpha 1	0.205055	0.00251104	2460.7	504.578	0.281296	0.13523
RCN3	Reticulocalbin 3, Ef-Hand Calcium Binding Domain	0.208485	0.00202927	5709.95	1190.44	0.310787	0.115214
SP7	Sp7 Transcription Factor	0.209216	0.00375591	1165.01	243.738	0.362957	0.102547
LEPREL4	Leprecan-Like 4	0.211038	0.00647501	866.369	182.837	0.288211	0.16242
PECR	Peroxisomal Trans-2-Enoyl-Coa Reductase	0.219937	0.00647501	73188.4	16096.8	0.46221	0.00705187
PLEKHH1	Pleckstrin Homology Domain Containing, Family H (With Myth4 Domain) Member 1	0.219998	0.00638247	913.654	201.002	0.351169	0.103877
PRODHA	Proline Dehydrogenase (Oxidase) 1	4.45793	0.00713595	829.346	3697.17	4.76667	4.30507
VDRB	Vitamin D (1,25- Dihydroxyvitamin D3) Receptor	4.8655	0.00647501	169.182	823.155	4.11551	6.76781
PCMTD1	Protein-L-Isoaspartate (D-Aspartate) O-Methyltransferase Domain Containing 1	5.27473	0.00417807	115.542	609.452	3.96364	10.093
C19H1ORF51	Chromosome 1 Open Reading Frame 51	5.5936	0.00862103	54.7157	306.058	5.69202	5.64986
MKNK2A	Map Kinase Interacting Serine/Threonine Kinase 2	7.16064	5.37564e-05	1423.56	10193.6	6.47094	8.25736
CABZ01039845	Uncharacterized Protein	8.03023	2.95483e-05	601.206	4827.83	10.8372	6.73605
BM1_33690	Cell Wall Protein Dan4, Putative	8.23394	0.00506121	18.066	148.755	6.34805	12.3412
CYP1B1	Cytochrome P450, Family 1, Subfamily B, Polypeptide 1	9.94984	0.00094006	18.1367	180.458	6.79008	17.6056
MFAP4	Microfibrillar-Associated Protein 4	13.4991	2.959e-07	181.461	2449.55	8.85418	21.9577
V1G57470	Uncharacterized Protein	13.6982	0.00647501	6.31238	86.468	23.6364	8.34045
C5H9ORF25	Chromosome 9 Open Reading Frame 25	21.5846	0.00498119	72.9307	1574.18	14.8218	29.2245

## Sheet: Brain
Lists of differentially expressed genes in brain of old vs. young N. furzeri individuals
Gene expression levels of young (GRZ, MZM-0403: 5 weeks) and old N. furzeri (GRZ: 14 weeks, MZM-0403: 31 weeks) in brain were tested for significant differences (p-value<=0.01).
GRZ and MZM-0403 samples of the same age and tissue were used as replicates and differentially expressed genes were determined with the R package DESeq.
P-values are adjusted for multiple testing (Benjamini-Hochberg).
Fold changes below and above 1 indicate downregulation and upregulation, respectively, with age.
Up- and downregulated genes are coloured green and red, respectively.
Mean expression values are calculated from both GRZ and MZM-0403 values.
Separate fold changes of GRZ and MZM-0403 are also provided.
gene	annotation	fold change	adj. p-value	mean expression (young)	mean expression (old)	fold change in GRZ alone	fold change in MZM-0403 alone
CYP1A	Cytochrome P450 1A	0.0763084	8.76756e-05	183.215	13.9808	0.0467365	0.121486
SLC25A22	Solute Carrier Family 25 (Mitochondrial Carrier, Glutamate), Member 22	0.176896	4.2635e-08	901.717	159.511	0.168155	0.183674
DBX1A	Developing Brain Homeobox 1	0.21097	0.00950162	146.981	31.0086	0.245805	0.16107
CCNB1	Cyclin B1	0.213035	0.0056885	220.671	47.0106	0.263185	0.141234
ANLN	Anillin, Actin Binding Protein	0.251718	0.00053191	347.619	87.5019	0.3329	0.149317
CKAP2L	Cytoskeleton Associated Protein 2-Like	0.251963	0.00370375	241.13	60.7559	0.317126	0.180415
RACGAP1	Rac Gtpase Activating Protein 1	0.252429	0.00442414	216.364	54.6165	0.368592	0.142648
MCM5	Mcm5 Minichromosome Maintenance Deficient 5	0.255939	0.00477088	453.303	116.018	0.221965	0.280133
MCM4	Minichromosome Maintenance Complex Component 4	0.260244	0.000665594	391.003	101.756	0.347121	0.195092
CDCA7	Cell Division Cycle Associated 7	0.260802	0.000676268	364.703	95.1153	0.371674	0.174217
RRM2	Ribonucleotide Reductase M2	0.281687	4.729e-05	1584.55	446.346	0.294973	0.265745
PLK1	Polo-Like Kinase 1	0.285462	0.00246294	388.402	110.874	0.386197	0.161907
ISYNA1	Inositol-3-Phosphate Synthase 1	0.296648	0.00215737	587.682	174.335	0.267628	0.328968
TUBB5	Tubulin, Beta 5	0.307853	2.84684e-05	25825.9	7950.61	0.354987	0.256021
DLGAP5	Discs, Large Homolog-Associated Protein 5	0.312773	0.0056885	435.239	136.131	0.392836	0.211451
MCM6	Minichromosome Maintenance Complex Component 6	0.319305	0.00477088	460.22	146.951	0.391331	0.254561
BA1	Ba1 Globin	0.335343	0.000512919	2051.52	687.964	0.413966	0.261714
H2AFV	H2A Histone Family, Member V	0.37852	0.00468426	2071.16	783.976	0.422998	0.322805
H3F3B	H3 Histone, Family 3B (H3,3B)	0.380353	0.00497937	1879.67	714.937	0.439239	0.33259
DEDD2	Death Effector Domain Containing 2	2.80059	0.00477088	822.867	2304.51	3.7791	2.1242
SLC16A9A	Solute Carrier Family 16, Member 9 (Monocarboxylic Acid Transporter 9)	3.27048	0.000676268	290.548	950.233	3.50492	3.10575
PTPRC	Protein Tyrosine Phosphatase, Receptor Type, C	3.35244	0.00497937	114.589	384.154	3.10241	3.72638
CEBPB	Ccaat/Enhancer Binding Protein (C/Ebp), Beta	3.39517	0.00283648	107.624	365.401	2.41737	5.81109
MPEG1	Macrophage Expressed 1	3.46595	0.00222919	118.246	409.836	2.88917	4.35595
APCS	Amyloid P Component, Serum	3.52499	0.00155338	120.633	425.23	2.90722	4.43108
VDRB	Vitamin D (1,25- Dihydroxyvitamin D3) Receptor	3.62116	0.00021162	251.792	911.778	3.9691	3.28919
ARRDC3	Arrestin Domain Containing 3	3.65416	0.000717741	706.763	2582.63	4.14969	3.14121
AHNAK	Ahnak Nucleoprotein	3.66536	0.000619388	140.191	513.849	3.40643	3.91565
RNF213	Ring Finger Protein 213	3.9041	0.00215737	74.7372	291.781	3.24345	4.79521
BX470254	Uncharacterized Protein	4.03588	0.00010831	136.058	549.112	3.54478	4.85059
C21H5ORF41	Chromosome 5 Open Reading Frame 41	4.03972	3.49253e-05	239.404	967.124	4.87332	3.33692
ITGAM	Integrin, Alpha M	4.14319	0.00096585	64.939	269.055	2.80068	6.85834
ZNFX1	Zinc Finger, Nfx1-Type Containing 1	4.32866	0.00497937	428.546	1855.03	3.09219	5.91725
ARRDC2	Arrestin Domain Containing 2	4.46673	1.28799e-06	201.162	898.534	3.42774	5.95282
IRF1	Interferon Regulatory Factor 1	5.22903	3.8307e-06	76.7452	401.303	3.38655	9.84921
Q8UUL6_ORYLA	Mhc Class I A	5.49879	2.39007e-11	1146.41	6303.85	4.03204	7.89848
CABZ01039845	Uncharacterized Protein	6.26157	1.47035e-11	537.237	3363.95	6.46226	6.07158
CTSS	Cathepsin S	6.47147	4.32965e-09	104.578	676.771	5.2311	9.12057
NCF1	Neutrophil Cytosolic Factor 1	6.64077	0.000443124	21.5072	142.825	3.57534	21.9876
FKBP5	Fk506 Binding Protein 5	6.93121	1.67072e-07	420.862	2917.09	7.31933	6.46927
GPNMB	Glycoprotein (Transmembrane) Nmb	6.96436	0.00415881	16.0359	111.68	6.19726	8.58907
PRL	Prolactin	9.40545	1.27458e-13	1912.55	17988.4	11.6632	8.16764
GPR84	G Protein-Coupled Receptor 84	11.2767	4.01103e-06	14.0084	157.968	9.25383	15.2009
