# Supplementary material for: The transcript catalogue of the short-lived fish Nothobranchius furzeri provides insights into age-dependent changes of mRNA levels
Source: BMC Genomics. 2013 Mar 16;14:185. doi: 10.1186/1471-2164-14-185 (PMC3605293; doi:10.1186/1471-2164-14-185)
Supplement: Additional file 7 — Enriched functional annotation terms obtained for N. furzeri ageing-related genes. Enriched functional annotation terms obtained by DAVID for up- and downregulated genes as well as for skin- and brain-specific genes that were differentially expressed in N. furzeri with age. [file 1471-2164-14-185-S7.xls]

## Sheet: Upregulated
Functional annotation terms enriched for upregulated differentially expressed genes in N. furzeri
Genes that were significantly upregulated with age in skin and brain of N. furzeri were submitted to DAVID and analysed for enriched annotation cluster of gene ontology terms, pathways and protein domains.
Annotation cluster were filtered for an enrichment score ≥ 1.
For each annotation cluster, a table provides:
category of functional annotation (GOTERM,KEGG,INTERPRO,PROSITE,PFAM)
functional annotation term
number of genes annotated with this term
the list of genes annotated with this term
p-value for the enrichment of this term alone
p-value adjusted by Benjamini-Hochberg correction for multiple testing
Annotation Cluster 1	Enrichment Score: 1,6817202392696082
Category	Term	Count	Genes	PValue	Benjamini
GOTERM_BP_FAT	GO:0042110~T cell activation	3	PTPRC, IRF1, ITGAM	0.00834782	0.968106
GOTERM_BP_FAT	GO:0046649~lymphocyte activation	3	PTPRC, IRF1, ITGAM	0.0199332	0.80892
GOTERM_BP_FAT	GO:0045321~leukocyte activation	3	PTPRC, IRF1, ITGAM	0.0287074	0.819171
GOTERM_BP_FAT	GO:0001775~cell activation	3	PTPRC, IRF1, ITGAM	0.0392622	0.839446
Annotation Cluster 2	Enrichment Score: 1,1846597871852604
Category	Term	Count	Genes	PValue	Benjamini
GOTERM_MF_FAT	GO:0008201~heparin binding	3	PTPRC, GPNMB, ITGAM	0.00695673	0.458998
GOTERM_MF_FAT	GO:0030246~carbohydrate binding	4	PTPRC, APCS, GPNMB, ITGAM	0.00864459	0.317516
GOTERM_MF_FAT	GO:0005539~glycosaminoglycan binding	3	PTPRC, GPNMB, ITGAM	0.0125487	0.309559
GOTERM_MF_FAT	GO:0001871~pattern binding	3	PTPRC, GPNMB, ITGAM	0.0150424	0.28355
GOTERM_MF_FAT	GO:0030247~polysaccharide binding	3	PTPRC, GPNMB, ITGAM	0.0150424	0.28355
GOTERM_BP_FAT	GO:0007155~cell adhesion	4	PTPRC, GPNMB, MFAP4, ITGAM	0.0394027	0.808376
GOTERM_BP_FAT	GO:0022610~biological adhesion	4	PTPRC, GPNMB, MFAP4, ITGAM	0.0395455	0.778553
GOTERM_CC_FAT	GO:0005887~integral to plasma membrane	4	PTPRC, NCF1, GPNMB, ITGAM	0.11336	0.999752
GOTERM_CC_FAT	GO:0031226~intrinsic to plasma membrane	4	PTPRC, NCF1, GPNMB, ITGAM	0.119328	0.987523
GOTERM_CC_FAT	GO:0044459~plasma membrane part	4	PTPRC, NCF1, GPNMB, ITGAM	0.393806	0.999822
GOTERM_CC_FAT	GO:0005886~plasma membrane	5	GPR84, PTPRC, NCF1, GPNMB, ITGAM	0.565331	0.999931
GOTERM_CC_FAT	GO:0016021~integral to membrane	6	GPR84, PTPRC, MPEG1, NCF1, GPNMB, ITGAM	0.685927	0.999861
GOTERM_CC_FAT	GO:0031224~intrinsic to membrane	6	GPR84, PTPRC, MPEG1, NCF1, GPNMB, ITGAM	0.723359	0.999859
Annotation Cluster 3	Enrichment Score: 1,1791411942970054
Category	Term	Count	Genes	PValue	Benjamini
GOTERM_BP_FAT	GO:0043065~positive regulation of apoptosis	4	PTPRC, CEBPB, DEDD2, PRODH	0.0109143	0.895149
GOTERM_BP_FAT	GO:0043068~positive regulation of programmed cell death	4	PTPRC, CEBPB, DEDD2, PRODH	0.0111225	0.783967
GOTERM_BP_FAT	GO:0010942~positive regulation of cell death	4	PTPRC, CEBPB, DEDD2, PRODH	0.0112626	0.687703
GOTERM_BP_FAT	GO:0006917~induction of apoptosis	3	CEBPB, DEDD2, PRODH	0.0478147	0.813271
GOTERM_BP_FAT	GO:0012502~induction of programmed cell death	3	CEBPB, DEDD2, PRODH	0.0480839	0.789434
GOTERM_BP_FAT	GO:0042981~regulation of apoptosis	4	PTPRC, CEBPB, DEDD2, PRODH	0.0557135	0.814169
GOTERM_BP_FAT	GO:0043067~regulation of programmed cell death	4	PTPRC, CEBPB, DEDD2, PRODH	0.0570883	0.800241
GOTERM_BP_FAT	GO:0010941~regulation of cell death	4	PTPRC, CEBPB, DEDD2, PRODH	0.0576082	0.782193
GOTERM_CC_FAT	GO:0070013~intracellular organelle lumen	3	CEBPB, DEDD2, PRODH	0.558046	0.999987
GOTERM_CC_FAT	GO:0043233~organelle lumen	3	CEBPB, DEDD2, PRODH	0.571323	0.999763
GOTERM_CC_FAT	GO:0031974~membrane-enclosed lumen	3	CEBPB, DEDD2, PRODH	0.58278	0.999468

## Sheet: Downregulated
Functional annotation terms enriched for downregulated differentially expressed genes in N. furzeri
Genes that were significantly downregulated with age in skin and brain of N. furzeri were submitted to DAVID and analysed for enriched annotation cluster of gene ontology terms, pathways and protein domains.
Annotation cluster were filtered for an enrichment score ≥ 1.
For each annotation cluster, a table provides:
category of functional annotation (GOTERM,KEGG,INTERPRO,PROSITE,PFAM)
functional annotation term
number of genes annotated with this term
the list of genes annotated with this term
p-value for the enrichment of this term alone
p-value adjusted by Benjamini-Hochberg correction for multiple testing
Annotation Cluster 1	Enrichment Score: 1,6594575526883502
Category	Term	Count	Genes	PValue	Benjamini
GOTERM_CC_FAT	GO:0005578~proteinaceous extracellular matrix	5	ASPN, FMOD, ADAMTSL2, COL11A1, COL10A1	0.00989195	0.708498
GOTERM_CC_FAT	GO:0044421~extracellular region part	8	ASPN, FMOD, ADAMTSL2, APOE, CYTL1, LOXL4, COL11A1, COL10A1	0.0118162	0.521436
GOTERM_CC_FAT	GO:0031012~extracellular matrix	5	ASPN, FMOD, ADAMTSL2, COL11A1, COL10A1	0.0127728	0.412186
GOTERM_CC_FAT	GO:0005576~extracellular region	9	ASPN, FMOD, ADAMTSL2, APOE, CYTL1, LOXL4, GPX7, COL11A1, COL10A1	0.154214	0.925435
Annotation Cluster 2	Enrichment Score: 1,6196521816458782
Category	Term	Count	Genes	PValue	Benjamini
GOTERM_BP_FAT	GO:0065003~macromolecular complex assembly	7	FMOD, HSP90AA1, H2AFV, APOE, RRM2, H3F3B, ANLN	0.00570849	0.423361
GOTERM_BP_FAT	GO:0043933~macromolecular complex subunit organization	7	FMOD, HSP90AA1, H2AFV, APOE, RRM2, H3F3B, ANLN	0.00780827	0.431857
GOTERM_BP_FAT	GO:0034622~cellular macromolecular complex assembly	5	FMOD, HSP90AA1, H2AFV, H3F3B, ANLN	0.00797027	0.401321
GOTERM_BP_FAT	GO:0034621~cellular macromolecular complex subunit organization	5	FMOD, HSP90AA1, H2AFV, H3F3B, ANLN	0.0118429	0.436081
GOTERM_BP_FAT	GO:0043623~cellular protein complex assembly	3	FMOD, HSP90AA1, ANLN	0.0622982	0.858209
GOTERM_BP_FAT	GO:0070271~protein complex biogenesis	4	FMOD, HSP90AA1, RRM2, ANLN	0.132427	0.940775
GOTERM_BP_FAT	GO:0006461~protein complex assembly	4	FMOD, HSP90AA1, RRM2, ANLN	0.132427	0.940775
Annotation Cluster 3	Enrichment Score: 1,458588208204634
Category	Term	Count	Genes	PValue	Benjamini
GOTERM_BP_FAT	GO:0007049~cell cycle	9	CCNB1, PLK1, DLGAP5, PHGDH, ANLN, RACGAP1, SC65, SMPD3, MCM6	0.000540804	0.268112
GOTERM_BP_FAT	GO:0022402~cell cycle process	7	CCNB1, PLK1, DLGAP5, PHGDH, ANLN, RACGAP1, SC65	0.0025604	0.389258
GOTERM_BP_FAT	GO:0000910~cytokinesis	3	PLK1, ANLN, RACGAP1	0.00472835	0.421285
GOTERM_BP_FAT	GO:0051301~cell division	5	CCNB1, PLK1, ANLN, RACGAP1, MCM5	0.00613828	0.398019
GOTERM_BP_FAT	GO:0000279~M phase	5	CCNB1, PLK1, DLGAP5, ANLN, SC65	0.00896175	0.405137
GOTERM_BP_FAT	GO:0000280~nuclear division	4	CCNB1, PLK1, DLGAP5, ANLN	0.017524	0.517435
GOTERM_BP_FAT	GO:0007067~mitosis	4	CCNB1, PLK1, DLGAP5, ANLN	0.017524	0.517435
GOTERM_BP_FAT	GO:0000087~M phase of mitotic cell cycle	4	CCNB1, PLK1, DLGAP5, ANLN	0.0183767	0.510057
GOTERM_BP_FAT	GO:0022403~cell cycle phase	5	CCNB1, PLK1, DLGAP5, ANLN, SC65	0.0194173	0.50694
GOTERM_BP_FAT	GO:0048285~organelle fission	4	CCNB1, PLK1, DLGAP5, ANLN	0.0194749	0.487022
GOTERM_CC_FAT	GO:0005819~spindle	3	PLK1, DLGAP5, RACGAP1	0.0580025	0.843129
GOTERM_BP_FAT	GO:0000278~mitotic cell cycle	4	CCNB1, PLK1, DLGAP5, ANLN	0.065085	0.842627
GOTERM_BP_FAT	GO:0008283~cell proliferation	4	PLK1, DLGAP5, ENPEP, RACGAP1	0.0954872	0.910435
GOTERM_CC_FAT	GO:0005813~centrosome	3	CCNB1, PLK1, DLGAP5	0.119155	0.956997
GOTERM_CC_FAT	GO:0043228~non-membrane-bounded organelle	11	CCNB1, H2AFV, PLK1, RRBP1, DLGAP5, H3F3B, ANLN, PLEKHH1, RACGAP1, MCM4, SC65	0.135188	0.950297
GOTERM_CC_FAT	GO:0043232~intracellular non-membrane-bounded organelle	11	CCNB1, H2AFV, PLK1, RRBP1, DLGAP5, H3F3B, ANLN, PLEKHH1, RACGAP1, MCM4, SC65	0.135188	0.950297
GOTERM_CC_FAT	GO:0005815~microtubule organizing center	3	CCNB1, PLK1, DLGAP5	0.145164	0.937862
GOTERM_CC_FAT	GO:0015630~microtubule cytoskeleton	4	CCNB1, PLK1, DLGAP5, RACGAP1	0.178053	0.932898
GOTERM_BP_FAT	GO:0051726~regulation of cell cycle	3	CCNB1, DLGAP5, ANLN	0.201849	0.978207
GOTERM_CC_FAT	GO:0044430~cytoskeletal part	5	CCNB1, PLK1, DLGAP5, ANLN, RACGAP1	0.245097	0.945272
GOTERM_CC_FAT	GO:0005856~cytoskeleton	6	CCNB1, PLK1, DLGAP5, ANLN, PLEKHH1, RACGAP1	0.303612	0.949777
Annotation Cluster 4	Enrichment Score: 1,3022533305158683
Category	Term	Count	Genes	PValue	Benjamini
PROSITE	PS00847:MCM_1	3	MCM4, MCM5, MCM6	0.000121032	0.0105949
INTERPRO	IPR018525:DNA-dependent ATPase MCM, conserved site	3	MCM4, MCM5, MCM6	0.000126098	0.0147704
PFAM	PF00493:MCM	3	MCM4, MCM5, MCM6	0.000160891	0.0156449
INTERPRO	IPR001208:DNA-dependent ATPase MCM	3	MCM4, MCM5, MCM6	0.000161906	0.00950774
GOTERM_BP_FAT	GO:0006270~DNA replication initiation	3	MCM4, MCM5, MCM6	0.000719699	0.187556
KEGG_PATHWAY	hsa04110:Cell cycle	5	CCNB1, PLK1, MCM4, MCM5, MCM6	0.001013	0.0289642
INTERPRO	IPR012340:Nucleic acid-binding, OB-fold	3	MCM4, MCM5, MCM6	0.00583825	0.205713
KEGG_PATHWAY	hsa03030:DNA replication	3	MCM4, MCM5, MCM6	0.00772652	0.106375
GOTERM_BP_FAT	GO:0006261~DNA-dependent DNA replication	3	MCM4, MCM5, MCM6	0.00928098	0.386824
GOTERM_BP_FAT	GO:0006260~DNA replication	4	RRM2, MCM4, MCM5, MCM6	0.0118526	0.410933
GOTERM_BP_FAT	GO:0006259~DNA metabolic process	4	RRM2, MCM4, MCM5, MCM6	0.132996	0.93574
GOTERM_CC_FAT	GO:0005654~nucleoplasm	5	CCNB1, PLK1, MCM4, MCM5, MCM6	0.204881	0.941742
GOTERM_CC_FAT	GO:0070013~intracellular organelle lumen	7	CCNB1, PLK1, RCN3, MCM4, SC65, MCM5, MCM6	0.333073	0.956688
GOTERM_CC_FAT	GO:0031981~nuclear lumen	6	CCNB1, PLK1, MCM4, SC65, MCM5, MCM6	0.341202	0.952362
GOTERM_CC_FAT	GO:0043233~organelle lumen	7	CCNB1, PLK1, RCN3, MCM4, SC65, MCM5, MCM6	0.353544	0.941988
GOTERM_CC_FAT	GO:0031974~membrane-enclosed lumen	7	CCNB1, PLK1, RCN3, MCM4, SC65, MCM5, MCM6	0.371656	0.943918
GOTERM_MF_FAT	GO:0000166~nucleotide binding	7	HSP90AA1, PLK1, PHGDH, IGF2BP3, MCM4, MCM5, MCM6	0.419672	0.999783
GOTERM_MF_FAT	GO:0005524~ATP binding	5	HSP90AA1, PLK1, MCM4, MCM5, MCM6	0.44991	0.999396
GOTERM_MF_FAT	GO:0003677~DNA binding	7	H2AFV, CREB3L1, H3F3B, SP7, MCM4, MCM5, MCM6	0.457952	0.998996
GOTERM_MF_FAT	GO:0032559~adenyl ribonucleotide binding	5	HSP90AA1, PLK1, MCM4, MCM5, MCM6	0.460657	0.998305
GOTERM_MF_FAT	GO:0030554~adenyl nucleotide binding	5	HSP90AA1, PLK1, MCM4, MCM5, MCM6	0.503026	0.998731
GOTERM_MF_FAT	GO:0001883~purine nucleoside binding	5	HSP90AA1, PLK1, MCM4, MCM5, MCM6	0.515506	0.998369
GOTERM_MF_FAT	GO:0001882~nucleoside binding	5	HSP90AA1, PLK1, MCM4, MCM5, MCM6	0.521186	0.99773
GOTERM_BP_FAT	GO:0006350~transcription	6	CDCA7, CREB3L1, SP7, MCM4, MCM5, MCM6	0.625503	0.999999
GOTERM_MF_FAT	GO:0032553~ribonucleotide binding	5	HSP90AA1, PLK1, MCM4, MCM5, MCM6	0.630094	0.999551
GOTERM_MF_FAT	GO:0032555~purine ribonucleotide binding	5	HSP90AA1, PLK1, MCM4, MCM5, MCM6	0.630094	0.999551
GOTERM_BP_FAT	GO:0045449~regulation of transcription	7	CDCA7, CYTL1, CREB3L1, SP7, MCM4, MCM5, MCM6	0.660536	0.999999
GOTERM_MF_FAT	GO:0017076~purine nucleotide binding	5	HSP90AA1, PLK1, MCM4, MCM5, MCM6	0.6662	0.999478

## Sheet: Brain
Functional annotation terms enriched for genes differentially expressed in brain of N. furzeri
Genes that were significantly up- or downregulated with age in brain of N. furzeri were submitted to DAVID and analysed for enriched annotation cluster of gene ontology terms, pathways and protein domains.
Annotation cluster were filtered for an enrichment score ≥ 1.
For each annotation cluster, a table provides:
category of functional annotation (GOTERM,KEGG,INTERPRO,PROSITE,PFAM)
functional annotation term
number of genes annotated with this term
the list of genes annotated with this term
p-value for the enrichment of this term alone
p-value adjusted by Benjamini-Hochberg correction for multiple testing
Annotation Cluster 1	Enrichment Score: 1,67115516419229
Category	Term	Count	Genes	PValue	Benjamini
INTERPRO	IPR018525:DNA-dependent ATPase MCM, conserved site	3	MCM4, MCM5, MCM6	9.31845e-05	0.0087215
INTERPRO	IPR001208:DNA-dependent ATPase MCM	3	MCM4, MCM5, MCM6	0.00011967	0.00560902
PROSITE	PS00847:MCM_1	3	MCM4, MCM5, MCM6	0.000121032	0.00795676
PFAM	PF00493:MCM	3	MCM4, MCM5, MCM6	0.000125883	0.0107682
KEGG_PATHWAY	hsa04110:Cell cycle	5	CCNB1, PLK1, MCM4, MCM5, MCM6	0.00020954	0.00480833
GOTERM_BP_FAT	GO:0006270~DNA replication initiation	3	MCM4, MCM5, MCM6	0.000419245	0.196928
KEGG_PATHWAY	hsa03030:DNA replication	3	MCM4, MCM5, MCM6	0.00361961	0.0408435
INTERPRO	IPR012340:Nucleic acid-binding, OB-fold	3	MCM4, MCM5, MCM6	0.00435314	0.127765
GOTERM_BP_FAT	GO:0006261~DNA-dependent DNA replication	3	MCM4, MCM5, MCM6	0.00549591	0.438115
GOTERM_BP_FAT	GO:0006260~DNA replication	4	RRM2, MCM4, MCM5, MCM6	0.00558949	0.386505
GOTERM_CC_FAT	GO:0031981~nuclear lumen	7	CCNB1, CEBPB, PLK1, MCM4, DEDD2, MCM5, MCM6	0.0318202	0.74287
GOTERM_MF_FAT	GO:0003677~DNA binding	9	CEBPB, H2AFV, ZNFX1, IRF1, H3F3B, MCM4, DEDD2, MCM5, MCM6	0.0521586	0.685595
GOTERM_CC_FAT	GO:0005654~nucleoplasm	5	CCNB1, PLK1, MCM4, MCM5, MCM6	0.0609137	0.652102
GOTERM_BP_FAT	GO:0006259~DNA metabolic process	4	RRM2, MCM4, MCM5, MCM6	0.0715793	0.815267
GOTERM_CC_FAT	GO:0070013~intracellular organelle lumen	7	CCNB1, CEBPB, PLK1, MCM4, DEDD2, MCM5, MCM6	0.0746159	0.557023
GOTERM_CC_FAT	GO:0043233~organelle lumen	7	CCNB1, CEBPB, PLK1, MCM4, DEDD2, MCM5, MCM6	0.0816195	0.510908
GOTERM_CC_FAT	GO:0031974~membrane-enclosed lumen	7	CCNB1, CEBPB, PLK1, MCM4, DEDD2, MCM5, MCM6	0.0880828	0.505456
GOTERM_BP_FAT	GO:0006350~transcription	7	CEBPB, CDCA7, IRF1, MCM4, DEDD2, MCM5, MCM6	0.20692	0.971735
GOTERM_BP_FAT	GO:0045449~regulation of transcription	8	CEBPB, CDCA7, ZNFX1, IRF1, MCM4, DEDD2, MCM5, MCM6	0.220456	0.975802
GOTERM_MF_FAT	GO:0000166~nucleotide binding	7	PLK1, ZNFX1, NCF1, RNF213, MCM4, MCM5, MCM6	0.224374	0.989678
GOTERM_MF_FAT	GO:0032555~purine ribonucleotide binding	6	PLK1, ZNFX1, NCF1, MCM4, MCM5, MCM6	0.245243	0.986976
GOTERM_MF_FAT	GO:0032553~ribonucleotide binding	6	PLK1, ZNFX1, NCF1, MCM4, MCM5, MCM6	0.245243	0.986976
GOTERM_MF_FAT	GO:0017076~purine nucleotide binding	6	PLK1, ZNFX1, NCF1, MCM4, MCM5, MCM6	0.275432	0.987086
GOTERM_MF_FAT	GO:0005524~ATP binding	5	PLK1, ZNFX1, MCM4, MCM5, MCM6	0.288515	0.983174
GOTERM_MF_FAT	GO:0032559~adenyl ribonucleotide binding	5	PLK1, ZNFX1, MCM4, MCM5, MCM6	0.297158	0.977815
GOTERM_MF_FAT	GO:0030554~adenyl nucleotide binding	5	PLK1, ZNFX1, MCM4, MCM5, MCM6	0.332139	0.981001
GOTERM_MF_FAT	GO:0001883~purine nucleoside binding	5	PLK1, ZNFX1, MCM4, MCM5, MCM6	0.342729	0.977107
GOTERM_MF_FAT	GO:0001882~nucleoside binding	5	PLK1, ZNFX1, MCM4, MCM5, MCM6	0.347593	0.971221
Annotation Cluster 2	Enrichment Score: 1,619570024002316
Category	Term	Count	Genes	PValue	Benjamini
GOTERM_BP_FAT	GO:0051301~cell division	5	CCNB1, PLK1, ANLN, RACGAP1, MCM5	0.00226792	0.326874
GOTERM_BP_FAT	GO:0000910~cytokinesis	3	PLK1, ANLN, RACGAP1	0.00278151	0.30524
GOTERM_BP_FAT	GO:0000280~nuclear division	4	CCNB1, PLK1, DLGAP5, ANLN	0.00837136	0.466391
GOTERM_BP_FAT	GO:0007067~mitosis	4	CCNB1, PLK1, DLGAP5, ANLN	0.00837136	0.466391
GOTERM_BP_FAT	GO:0000087~M phase of mitotic cell cycle	4	CCNB1, PLK1, DLGAP5, ANLN	0.0087938	0.438665
GOTERM_BP_FAT	GO:0048285~organelle fission	4	CCNB1, PLK1, DLGAP5, ANLN	0.0093393	0.420313
GOTERM_BP_FAT	GO:0007049~cell cycle	6	CCNB1, PLK1, DLGAP5, ANLN, RACGAP1, MCM6	0.0147445	0.54016
GOTERM_BP_FAT	GO:0022402~cell cycle process	5	CCNB1, PLK1, DLGAP5, ANLN, RACGAP1	0.0216764	0.615235
GOTERM_BP_FAT	GO:0000279~M phase	4	CCNB1, PLK1, DLGAP5, ANLN	0.0245019	0.578923
GOTERM_BP_FAT	GO:0051726~regulation of cell cycle	4	CCNB1, PTPRC, DLGAP5, ANLN	0.0248899	0.561277
GOTERM_CC_FAT	GO:0005819~spindle	3	PLK1, DLGAP5, RACGAP1	0.0261059	0.891611
GOTERM_BP_FAT	GO:0000278~mitotic cell cycle	4	CCNB1, PLK1, DLGAP5, ANLN	0.0331282	0.624262
GOTERM_BP_FAT	GO:0022403~cell cycle phase	4	CCNB1, PLK1, DLGAP5, ANLN	0.0439451	0.691237
GOTERM_CC_FAT	GO:0005813~centrosome	3	CCNB1, PLK1, DLGAP5	0.0561316	0.80161
GOTERM_CC_FAT	GO:0043228~non-membrane-bounded organelle	9	CCNB1, H2AFV, PLK1, DLGAP5, H3F3B, ANLN, RACGAP1, MCM4, DEDD2	0.0605654	0.730724
GOTERM_CC_FAT	GO:0043232~intracellular non-membrane-bounded organelle	9	CCNB1, H2AFV, PLK1, DLGAP5, H3F3B, ANLN, RACGAP1, MCM4, DEDD2	0.0605654	0.730724
GOTERM_CC_FAT	GO:0015630~microtubule cytoskeleton	4	CCNB1, PLK1, DLGAP5, RACGAP1	0.0662094	0.61674
GOTERM_CC_FAT	GO:0005815~microtubule organizing center	3	CCNB1, PLK1, DLGAP5	0.0695461	0.578946
GOTERM_CC_FAT	GO:0044430~cytoskeletal part	5	CCNB1, PLK1, DLGAP5, ANLN, RACGAP1	0.0763968	0.523718
GOTERM_CC_FAT	GO:0005856~cytoskeleton	5	CCNB1, PLK1, DLGAP5, ANLN, RACGAP1	0.208448	0.805304
Annotation Cluster 3	Enrichment Score: 1,2398387853292216
Category	Term	Count	Genes	PValue	Benjamini
GOTERM_BP_FAT	GO:0042110~T cell activation	3	PTPRC, IRF1, ITGAM	0.0241748	0.599161
GOTERM_BP_FAT	GO:0046649~lymphocyte activation	3	PTPRC, IRF1, ITGAM	0.0555476	0.742983
GOTERM_BP_FAT	GO:0045321~leukocyte activation	3	PTPRC, IRF1, ITGAM	0.0782273	0.830529
GOTERM_BP_FAT	GO:0001775~cell activation	3	PTPRC, IRF1, ITGAM	0.104534	0.891495
Annotation Cluster 4	Enrichment Score: 1,1911315391239292
Category	Term	Count	Genes	PValue	Benjamini
GOTERM_BP_FAT	GO:0034622~cellular macromolecular complex assembly	4	APCS, H2AFV, H3F3B, ANLN	0.0224279	0.598506
GOTERM_BP_FAT	GO:0034621~cellular macromolecular complex subunit organization	4	APCS, H2AFV, H3F3B, ANLN	0.0302403	0.6112
GOTERM_BP_FAT	GO:0065003~macromolecular complex assembly	5	APCS, H2AFV, RRM2, H3F3B, ANLN	0.0365815	0.641502
GOTERM_BP_FAT	GO:0043933~macromolecular complex subunit organization	5	APCS, H2AFV, RRM2, H3F3B, ANLN	0.0448587	0.681148
GOTERM_BP_FAT	GO:0070271~protein complex biogenesis	3	APCS, RRM2, ANLN	0.253142	0.980043
GOTERM_BP_FAT	GO:0006461~protein complex assembly	3	APCS, RRM2, ANLN	0.253142	0.980043

## Sheet: Skin
Functional annotation terms enriched for genes differentially expressed in skin of N. furzeri
Genes that were significantly up- or downregulated with age in skin of N. furzeri were submitted to DAVID and analysed for enriched annotation cluster of gene ontology terms, pathways and protein domains.
Annotation cluster were filtered for an enrichment score ≥ 1.
For each annotation cluster, a table provides:
category of functional annotation (GOTERM,KEGG,INTERPRO,PROSITE,PFAM)
functional annotation term
number of genes annotated with this term
the list of genes annotated with this term
p-value for the enrichment of this term alone
p-value adjusted by Benjamini-Hochberg correction for multiple testing
Annotation Cluster 1	Enrichment Score: 2,780898624786576
Category	Term	Count	Genes	PValue	Benjamini
GOTERM_CC_FAT	GO:0044421~extracellular region part	9	ASPN, FMOD, ADAMTSL2, APOE, CYTL1, LOXL4, MFAP4, COL11A1, COL10A1	0.000335188	0.0339408
GOTERM_CC_FAT	GO:0005578~proteinaceous extracellular matrix	6	ASPN, FMOD, ADAMTSL2, MFAP4, COL11A1, COL10A1	0.000335306	0.0171229
GOTERM_CC_FAT	GO:0031012~extracellular matrix	6	ASPN, FMOD, ADAMTSL2, MFAP4, COL11A1, COL10A1	0.000473676	0.0161351
GOTERM_CC_FAT	GO:0005576~extracellular region	10	ASPN, FMOD, ADAMTSL2, APOE, CYTL1, LOXL4, GPX7, MFAP4, COL11A1, COL10A1	0.0107728	0.243388
GOTERM_CC_FAT	GO:0044420~extracellular matrix part	3	MFAP4, COL11A1, COL10A1	0.0217253	0.363947
Annotation Cluster 2	Enrichment Score: 1,13019503024389
Category	Term	Count	Genes	PValue	Benjamini
GOTERM_MF_FAT	GO:0005509~calcium ion binding	6	FKBP9, TPO, ENPEP, RCN3, MFAP4, COL10A1	0.0168278	0.579167
GOTERM_MF_FAT	GO:0046872~metal ion binding	12	FKBP9, CYP1B1, ADAMTSL2, APOE, TPO, SP7, LOXL4, ENPEP, RCN3, MFAP4, SMPD3, COL10A1	0.0587109	0.872185
GOTERM_MF_FAT	GO:0043169~cation binding	12	FKBP9, CYP1B1, ADAMTSL2, APOE, TPO, SP7, LOXL4, ENPEP, RCN3, MFAP4, SMPD3, COL10A1	0.0625011	0.807135
GOTERM_MF_FAT	GO:0043167~ion binding	12	FKBP9, CYP1B1, ADAMTSL2, APOE, TPO, SP7, LOXL4, ENPEP, RCN3, MFAP4, SMPD3, COL10A1	0.0688845	0.76683
GOTERM_MF_FAT	GO:0046914~transition metal ion binding	6	CYP1B1, ADAMTSL2, TPO, SP7, LOXL4, ENPEP	0.525134	0.999981
