# Supplementary material for: The transcript catalogue of the short-lived fish Nothobranchius furzeri provides insights into age-dependent changes of mRNA levels
Source: BMC Genomics. 2013 Mar 16;14:185. doi: 10.1186/1471-2164-14-185 (PMC3605293; doi:10.1186/1471-2164-14-185)
Supplement: Additional file 9 — N. furzeri ageing-related genes in skin and their confirmation in zebrafish. Lists of N. furzeri differentially expressed genes in skin and their confirmation in skin of old vs. young zebrafish. [file 1471-2164-14-185-S9.xls]

## Sheet: Skin
List of differentially expressed genes in skin of old vs. young N. furzeri and their confirmation in zebrafish
Gene expression levels of young (5 months, 10 specimens) and old zebrafish (42 months, 5 specimens) in skin were tested for significant differences (p-value<=0.01).
Differentially expressed genes were determined with the R package DESeq.
P-values are adjusted for multiple testing (Benjamini-Hochberg).
Fold changes below and above 1 indicate downregulation and upregulation, respectively, with age.
Up- and downregulated genes are coloured green and red, respectively.
The last two columns indicate whether the gene shows the same direction in fold change in zebrafish and whether the gene is significantly differentially expressed in zebrafish.
gene	annotation	fold change in N. furzeri	fold change in zebrafish	p-value in zebrafish	same direction in zebrafish	significant in zebrafish
AND1	Actinodin 1	0.143427	1.18784	0.947216	no	no
BAMBIA	Bmp And Activin Membrane-Bound Inhibitor Homolog (Xenopus Laevis)	0.200414	1.12135	0.904049	no	no
PRODHA	Proline Dehydrogenase (Oxidase) 1	4.45793	0.976549	1	no	no
AND2	Actinodin2	0.0122476	0.0842967	0.166314	yes	no
ADAMTSL2	Adamts-Like 2	0.0838265	0.721862	0.675693	yes	no
HSP90AA1	Heat Shock Protein 90Kda Alpha (Cytosolic), Class A Member 1	0.110707	0.535564	0.643793	yes	no
PYROXD2	Pyridine Nucleotide-Disulphide Oxidoreductase Domain 2	0.112219	0.342515	0.203312	yes	no
TMEM119A	Transmembrane Protein 119A	0.140916	0.422567	0.0834913	yes	no
APOEA	Apolipoprotein E	0.175146	0.881286	1	yes	no
SMPD3	Sphingomyelin Phosphodiesterase 3, Neutral Membrane (Neutral Sphingomyelinase Ii)	0.176841	0.446073	0.132597	yes	no
CKAP4	Cytoskeleton-Associated Protein 4	0.182354	0.596883	0.0566374	yes	no
PECR	Peroxisomal Trans-2-Enoyl-Coa Reductase	0.219937	0.99429	1	yes	no
VDRB	Vitamin D (1,25- Dihydroxyvitamin D3) Receptor	4.8655	1.30756	0.786224	yes	no
PCMTD1	Protein-L-Isoaspartate (D-Aspartate) O-Methyltransferase Domain Containing 1	5.27473	1.71707	0.0265601	yes	no
C19H1ORF51	Chromosome 1 Open Reading Frame 51	5.5936	1.02694	0.94362	yes	no
MKNK2A	Map Kinase Interacting Serine/Threonine Kinase 2	7.16064	1.16516	0.884105	yes	no
CYP1B1	Cytochrome P450, Family 1, Subfamily B, Polypeptide 1	9.94984	1.24247	0.907434	yes	no
MFAP4	Microfibrillar-Associated Protein 4	13.4991	2.79493	0.0236494	yes	no
C5H9ORF25	Chromosome 9 Open Reading Frame 25	21.5846	1.97155	0.476417	yes	no
TPO	Thyroid Peroxidase	0.199902	0	1	no data	no data
CABZ01039845	Uncharacterized Protein	8.03023	0	1	no data	no data
BM1_33690	Cell Wall Protein Dan4, Putative	8.23394	0	1	no data	no data
V1G57470	Uncharacterized Protein	13.6982	0	1	no data	no data
CYTL1	Cytokine-Like 1	0.182019	2.37579	8.58743e-06	no	yes
COL10A1	Collagen, Type X, Alpha 1	0.102937	0.092808	6.84764e-17	yes	yes
SGMS2	Sphingomyelin Synthase 2	0.117151	0.261813	5.26067e-05	yes	yes
IGF2BP3	Insulin-Like Growth Factor 2 Mrna Binding Protein 3	0.134382	0.292057	1.1352e-05	yes	yes
FKBP9	Fk506 Binding Protein 9, 63 Kda	0.147235	0.21421	9.78167e-08	yes	yes
GPX7	Glutathione Peroxidase 7	0.14833	0.249166	9.99118e-08	yes	yes
ENPEP	Glutamyl Aminopeptidase	0.161095	0.305106	0.000671515	yes	yes
PHGDH	Phosphoglycerate Dehydrogenase	0.164231	0.348241	7.74373e-05	yes	yes
FMOD	Fibromodulin	0.165056	0.183742	0.000366977	yes	yes
ASPN	Asporin	0.165087	0.108017	9.85841e-08	yes	yes
IFITM5	Interferon Induced Transmembrane Protein 5	0.186728	0.293569	0.000954234	yes	yes
RRBP1	Ribosome Binding Protein 1 Homolog 180Kda	0.19154	0.183299	5.73475e-13	yes	yes
CREB3L1	Camp Responsive Element Binding Protein 3-Like 1	0.195713	0.414509	0.000326552	yes	yes
CX43	Gap Junction Protein, Alpha 1, 43Kda	0.199206	0.471642	0.000675704	yes	yes
LOXL4	Lysyl Oxidase-Like 4	0.203816	0.2977	0.00828193	yes	yes
COL11A1A	Collagen, Type Xi, Alpha 1	0.205055	0.210326	1.52583e-06	yes	yes
RCN3	Reticulocalbin 3, Ef-Hand Calcium Binding Domain	0.208485	0.201571	5.09353e-08	yes	yes
SP7	Sp7 Transcription Factor	0.209216	0.364244	4.87082e-05	yes	yes
LEPREL4	Leprecan-Like 4	0.211038	0.37595	0.000652297	yes	yes
PLEKHH1	Pleckstrin Homology Domain Containing, Family H (With Myth4 Domain) Member 1	0.219998	0.296987	0.000131695	yes	yes
